# Supplementary material for: SMARCA4-inactivating mutations increase sensitivity to Aurora kinase A inhibitor VX-680 in non-small cell lung cancers
Source: Nat Commun. 2017 Jan 19;8:14098. doi: 10.1038/ncomms14098 (PMC5253647; doi:10.1038/ncomms14098)
Supplement: Supplementary Data 1 — A table of cell viability results for high-throughput siRNA library screen of NCI-H1819 cells. This table includes gene ID, normalized viability to the median value of the corresponding microplate, mean value of all triplicates, z scores and robust z scores. [file ncomms14098-s2.xlsx]

## Sheet: Supplementary Data 1
Supplementary Data 1. Primary Screen Data Set of NCI-H1819 Cell Line (Hits overlapping with the screen performed with SMARCA4-expressing HBEC30-KT line (Supplementary Data 2) are colored in "Grey")
(46 genes, whose siRNA pools caused 50% or more cytotoxic effect on cell viability, were chosen for secondary low-throughput screen (Genes that remain above the border line))
Gene	Viability-Well #1	Viability-Well #2	Viability-Well #3	Mean Viability	Z Score	Robust Z Score
UBB	0.0279674	0.0298195	0.030972	0.0295863	-12.172	-29.9412
UBC	0.0311375	0.029699	0.0257603	0.0304183	-12.073	-29.7002
NXF1	0.173168	0.170848	0.169705	0.17124	-10.4461	-15.7251
TPX2	0.258938	0.221477	0.22785	0.224663	-9.31394	-14.7702
POLR2A	0.289478	0.296489	0.294609	0.293526	-4.15645	-10.4228
CLEC2	0.326637	0.219417	0.308208	0.317422	-6.46399	-10.3242
KIF9	0.323915	0.41021	0.354957	0.339436	-5.74812	-8.34048
RAN	0.414586	0.326304	0.360314	0.343309	-6.54874	-9.02103
BCAR4	1.82439	0.29101	0.396443	0.343727	-8.69038	-11.9952
PSMD6	0.341789	0.3704	0.337317	0.349835	-6.17255	-9.37285
NUP98	0.288842	0.382358	0.337946	0.360152	-6.97341	-10.7674
ROBLD3	0.555611	0.376864	0.380197	0.37853	-6.01333	-9.61098
XAB2	0.376985	0.403765	0.360822	0.380524	-5.42584	-8.69819
HES7	0.386771	0.36251	0.394784	0.381355	-6.87974	-9.91959
PLOD3	0.407039	0.39721	0.460148	0.402124	-5.33357	-8.12578
FOPNL	0.408289	0.40355	0.399029	0.403623	-5.50956	-7.32496
TUBBP1	0.3741	0.420789	0.432723	0.409204	-5.66978	-8.34298
XKR6	0.414702	0.41484	0.407258	0.412267	-5.40179	-8.1225
NCLN	0.437287	0.336216	0.398447	0.417867	-4.88794	-7.85571
HDAC4	0.415361	0.426974	0.363705	0.421168	-5.79918	-8.6465
PSMD8	0.431345	0.44688	0.421867	0.433364	-6.84663	-9.52322
PLK1	0.471807	0.410604	0.424944	0.435785	-7.07029	-9.85929
FADS3	0.431599	0.465059	0.511646	0.448329	-5.34925	-7.27829
LINC00485	0.414143	0.322095	0.484149	0.449146	-4.88552	-7.3674
PTPRQ	0.467759	0.555818	0.449202	0.45848	-4.73932	-7.15356
PART1	0.456025	0.471369	0.459488	0.462294	-4.74938	-7.63529
SON	0.470762	0.452718	0.463794	0.462425	-4.69164	-6.49859
ACTBL1	0.459899	0.473622	0.460748	0.464756	-5.38916	-8.12026
ASB16	0.392543	0.462571	0.472472	0.467522	-4.59753	-6.13745
CNTFR	0.460757	0.479614	0.581392	0.470186	-3.99095	-5.82924
DNAJC6	0.450986	0.463487	0.505773	0.473415	-4.36286	-6.68293
MORF4L1	0.517367	0.467187	0.455876	0.480143	-4.51871	-7.27471
XIAP	0.445499	0.489611	0.505486	0.480199	-4.91802	-7.35075
LCE2A	0.4966	0.481316	0.471221	0.483046	-4.41354	-6.67708
VRTN	0.496744	0.452943	0.507544	0.485744	-5.47446	-8.62645
PPARA	0.466737	0.478548	0.516704	0.48733	-7.8559	-10.7291
NAPA	0.523781	0.472488	0.470431	0.4889	-4.17035	-6.39678
MBNL3	0.495957	0.483638	0.492944	0.490846	-5.38481	-8.48822
SF3B1	0.474111	0.526216	0.477592	0.492639	-4.3538	-7.01695
NSMCE2	0.408879	0.480983	0.505977	0.49348	-4.28063	-6.48268
EIF4A3	0.503937	0.510277	0.474536	0.49625	-4.07651	-6.25728
CRYBB1	0.49266	0.570922	0.500473	0.496566	-4.73311	-7.36907
ARHGAP40	0.531234	0.462187	0.503017	0.498813	-4.38267	-6.49325
PEX11G	0.468612	0.496245	0.535476	0.500111	-4.18825	-5.60456
TENC1	0.51021	0.491436	0.605953	0.500823	-3.65128	-5.3438
PSG6	0.522745	0.499322	0.48268	0.501582	-4.59265	-6.25843
GDPD5	0.683969	0.505166	0.504292	0.505029	-3.95557	-6.13124
ISCU	0.536815	0.507657	0.470801	0.505091	-4.1978	-6.77309
LILRB1	0.528951	0.515148	0.473403	0.505834	-3.60276	-5.27445
RNGTT	0.629344	0.512781	0.498889	0.505835	-3.59728	-5.26663
PLA2G16	0.511442	0.647655	0.505904	0.508673	-4.14408	-6.68913
IVNS1ABP	0.507232	0.512474	0.592101	0.509853	-4.77111	-6.92237
ENAH	0.508621	0.528736	0.495114	0.510824	-5.07885	-8.01645
STOML1	0.492455	0.514946	0.525784	0.511062	-3.89961	-5.99434
CALCOCO1	0.511812	0.5009	0.521018	0.511243	-3.95726	-5.2626
CD79A	0.534246	0.500819	0.500495	0.511853	-3.5357	-5.17862
RASAL2	0.539164	0.495878	0.511923	0.515655	-4.81163	-8.51257
CCDC99	0.527179	0.523584	0.503379	0.518048	-4.96909	-7.84722
TBCA	0.513306	0.554771	0.491201	0.519759	-2.16546	-5.5746
DMRTC2	0.53137	0.530065	0.50486	0.522098	-4.55269	-6.89285
LOC284749	0.505053	0.505219	0.563345	0.524539	-3.9058	-5.93445
LOC285697	0.516032	0.534932	0.527827	0.526264	-4.02516	-5.97946
KIAA1305	0.522487	0.545398	0.511073	0.526319	-4.49534	-6.80871
IQSEC1	0.538779	0.523578	0.517453	0.526603	-3.71883	-5.72564
SIGMAR1	0.523768	0.540067	0.518704	0.527513	-4.68847	-5.62869
DNM1L	0.543202	0.652751	0.511921	0.527562	-2.11052	-5.44083
CEACAM20	0.520559	0.536543	0.453284	0.528551	-3.83641	-5.14645
KCTD17	0.510801	0.523156	0.551793	0.528583	-3.68365	-5.7226
BEAN	0.523479	0.545751	0.520711	0.52998	-3.82032	-5.12549
PPP1R15B	0.521805	0.538533	0.672601	0.530169	-2.09221	-5.39623
HDX	0.518768	0.545533	0.529871	0.53139	-3.80377	-5.10395
TSPO	0.664449	0.559852	0.513588	0.53672	-3.44869	-5.60147
PCF11	0.560575	0.515043	0.538713	0.53811	-4.67845	-7.39908
CALN1	0.427766	0.550868	0.527414	0.539141	-3.56416	-5.54303
HCG_1644323	0.546696	0.538708	0.533033	0.539479	-4.31526	-6.54447
GPX4	0.542246	0.450741	0.538134	0.54019	-4.08997	-5.58083
LOC402563	0.616915	0.550662	0.530206	0.540434	-5.07508	-8.06454
COX7AP2	0.574548	0.506959	0.541348	0.540952	-4.08922	-5.57982
SF3B3	0.536603	0.538389	0.54849	0.541161	-3.75266	-6.07728
C16orf54	0.50025	0.568985	0.566394	0.54521	-5.15269	-6.23097
SLC7A5P1	0.569973	0.542513	0.526149	0.546212	-3.48839	-5.42918
ATP1B4	0.524334	0.542972	0.574202	0.547169	-3.68696	-5.97459
PPP3CA	0.521781	0.59828	0.523321	0.547794	-3.17926	-4.66921
SHD	0.543463	0.574494	0.535434	0.551131	-3.29375	-5.3588
ZNF226	0.558601	0.567714	0.530921	0.552412	-3.43384	-5.30203
LOC400499	2.52626	0.447525	0.660218	0.553871	-4.87397	-6.76242
SFI1	0.53882	0.555214	0.568951	0.554328	-3.41215	-5.26979
CKAP5	0.577057	0.542615	0.555707	0.55846	-3.36813	-5.20435
JHDM1D	0.527054	0.60593	0.54358	0.558855	-3.35964	-5.23568
HRK	0.55976	0.595566	0.522527	0.559284	-5.6839	-7.92156
SPANXA2	0.476313	0.54696	0.572951	0.559956	-3.414	-4.54912
ELMO3	0.543256	0.548329	0.592751	0.561446	-3.4903	-4.86684
LOC401385	0.590507	0.561117	0.539601	0.563742	-4.7349	-6.65504
RRM1	0.597293	0.564149	0.532516	0.564653	-5.5857	-7.78766
RUSC2	0.551918	0.5912	0.560236	0.567785	-3.26965	-5.05797
TREH	0.573435	0.575666	0.564888	0.57133	-3.40941	-5.54074
LCOR	0.593649	0.5423	0.581925	0.572625	-6.07498	-8.32035
C1orf220	0.571306	0.528877	0.618512	0.572898	-4.09045	-4.91917
LOC389372	0.558059	0.588104	0.662732	0.573082	-4.25867	-6.01355
LIF	0.581009	0.60325	0.53779	0.574016	-2.92276	-4.30263
GPKOW	0.583964	0.590271	0.549312	0.574516	-3.37717	-5.49035
LOC343071	0.578237	0.582643	0.565478	0.575453	-3.31943	-5.07681
SLC29A1	0.593388	0.579237	0.560215	0.577613	-3.64092	-4.97553
SF3B2	0.552451	0.578106	0.603636	0.578064	-3.33921	-5.43101
MYEOV	0.584309	0.614054	0.535927	0.578097	-3.34465	-5.43952
SLC36A1	NA	0.58522	0.571556	0.578388	-5.36414	-7.32076
IKZF4	0.600947	0.560896	0.576441	0.579428	-3.80333	-5.79329
BBS7	0.564173	0.583215	0.594642	0.580677	-3.64943	-5.72521
LOC388335	0.580698	0.58968	0.572159	0.580846	-3.27496	-4.57435
LOC400817	0.574642	0.608464	0.559431	0.580846	-3.38808	-5.06391
CHMP6	0.574199	0.568966	0.604302	0.582489	-2.97513	-4.85977
BIRC5	0.614074	0.55371	0.580171	0.582651	-4.72818	-6.32917
SVOPL	0.561016	0.589671	0.600124	0.583603	-3.22328	-4.34812
C5orf45	0.603905	0.566372	0.580722	0.583666	-4.04843	-6.42763
NHP2L1	0.623258	0.567854	0.563109	0.58474	-3.57888	-5.38154
CHEK1	0.579607	0.715657	0.592032	0.585819	-4.50187	-6.33401
LTF	0.620054	0.552363	0.711035	0.586208	-1.74674	-4.555
LOC286161	0.624857	0.548148	0.440469	0.586503	-3.21353	-4.92192
DPM2	0.589865	0.597003	0.573727	0.586865	-3.0699	-4.76107
SYTL2	0.586891	0.567669	0.60847	0.587677	-3.99591	-6.34665
TOR3A	0.669387	0.609953	0.566645	0.588299	-3.6959	-5.63564
OGDH	0.624978	0.558661	0.584933	0.589524	-5.15695	-7.20302
SNW1	0.600535	0.691073	0.581106	0.590821	-3.16955	-4.43118
SLC17A4	0.568761	0.56342	0.641567	0.591249	-3.0351	-4.70934
RP11-118H4.2	0.559254	0.625472	0.590196	0.591641	-3.27136	-4.89617
LOC345651	0.614862	0.580053	0.581693	0.592203	-3.26077	-4.88095
ZNF229	0.558072	0.605416	0.614029	0.592506	-3.01704	-4.6825
MT1A	0.596221	0.591399	0.738212	0.59381	-3.66662	-5.35244
TSPYL3	0.5933	0.636872	0.551979	0.594051	-3.12123	-4.21524
ZNF490	0.601902	0.577342	0.60337	0.594205	-3.62056	-5.52509
SF3A3	0.590031	0.699873	0.600789	0.59541	-3.1209	-4.3651
COMP	0.461516	0.588579	0.603851	0.596215	-3.11276	-4.35404
SYNGR4	0.587293	0.618899	0.582832	0.596341	-3.14043	-5.12029
SUOX	0.571569	0.623475	0.750638	0.597522	-1.67746	-4.38629
SLC38A1	0.621441	0.57552	0.429258	0.598481	-2.94526	-4.61296
MGC16291	0.606464	0.607428	0.581831	0.598574	-5.58013	-7.65107
LOC155006	0.571432	0.602412	0.625372	0.599739	-5.00784	-6.84449
CRNN	0.586767	0.614529	0.46066	0.600648	-2.93164	-4.55556
CMTM7	0.626789	0.60765	0.569007	0.601149	-2.79655	-4.58007
PAFAH2	0.591591	0.610714	0.713574	0.601153	-1.65345	-4.32783
KCNJ4	0.603878	0.599891	0.7191	0.601884	-3.70932	-4.46697
EIF3A	0.548548	0.624905	0.636551	0.603335	-3.39734	-5.3428
WDR48	0.604785	0.631171	0.575675	0.603877	-2.96518	-3.95966
NAT8L	0.6007	0.608135	0.716216	0.604418	-3.67827	-4.43013
NIP30	0.630872	0.560986	0.623926	0.605261	-2.88202	-4.51792
SAMD8	0.580807	0.602488	0.633354	0.60555	-2.99558	-4.05164
SLC6A2	0.576296	0.636154	0.751066	0.606225	-3.35769	-5.28265
PLSCR1	0.61884	0.634737	0.565927	0.606501	-3.35438	-5.27763
RBM27	0.573674	0.632811	0.614588	0.607024	-3.74894	-5.96585
KDM3B	0.604945	0.601801	0.614472	0.607073	-3.74213	-5.95536
FABP6	0.579419	0.618661	0.623855	0.607312	-3.34056	-5.25667
LOC402600	0.588813	0.626385	0.747104	0.607599	-4.10794	-5.78959
LOC345537	0.592039	0.633111	0.601195	0.608781	-3.08194	-4.62395
HEXIM2	0.657256	0.576002	0.593337	0.608865	-2.96779	-4.01546
RASSF1	0.699565	0.579029	0.63888	0.608955	-3.49286	-5.10545
PKN3	0.656087	0.599609	0.572228	0.609308	-4.17605	-5.88681
TPPP2	NA	0.605971	0.612694	0.609332	-2.9531	-3.99634
THBS3	0.662772	0.584686	0.582787	0.610081	-1.60787	-4.21684
GRIK4	0.641658	0.579618	0.842782	0.610638	-2.59095	-3.82842
CD24	0.60735	0.59863	0.62599	0.610656	-3.29992	-5.19502
PSENEN	0.629281	0.59809	0.605404	0.610925	-3.69476	-5.88231
SPANXA1	0.628021	0.61095	0.59536	0.611444	-2.82478	-4.39671
GABRG3	0.630325	0.611521	0.593448	0.611765	-3.26707	-4.92302
VPS54	0.615152	0.606385	0.615123	0.61222	-3.67675	-5.85454
NDC80	0.571622	0.639693	0.626117	0.612477	-3.28624	-5.17426
RPL23AP32	0.610755	0.730376	0.61519	0.612972	-2.68003	-4.39756
TNFAIP8L1	0.628005	0.598602	0.618297	0.614968	-2.89711	-3.92344
GNA12	0.629952	0.610847	0.605264	0.615354	-3.214	-4.40006
LOC344227	0.635389	0.607591	0.603454	0.615478	-3.00997	-4.52052
MMP25	0.646649	0.720208	0.585157	0.615903	-1.57272	-4.13125
ZRANB2	0.625084	0.603325	0.619871	0.616094	-2.77866	-4.32817
C13orf3	0.642578	0.607028	0.601225	0.616944	-3.23069	-5.09001
CCDC12	0.603175	0.645449	0.603752	0.617459	-4.71493	-6.45296
HIST4H4	NA	0.623433	0.611905	0.617669	-2.86895	-3.88677
ALDH7A1	0.616942	0.617654	0.618784	0.617793	-4.68088	-6.55385
RUNX1	0.860779	0.601976	0.634403	0.61819	-2.88955	-4.05086
UBL5	0.601966	0.671145	0.584098	0.61907	-1.55674	-4.09233
NUF2	0.6279	0.529444	0.612168	0.620034	-3.1936	-5.03373
FKBP10	0.643165	0.570665	0.64677	0.6202	-2.62207	-4.30679
HTR1B	0.625532	0.599898	0.635528	0.62032	-4.94686	-6.31718
TNFSF15	0.648559	0.584439	0.629894	0.620964	-3.1702	-4.78058
UBAP1	0.640009	0.577511	0.645779	0.6211	-1.54346	-4.05999
SS18L2	0.609324	0.623947	0.630345	0.621205	-3.56474	-5.68184
CSRNP1	0.620788	0.605401	0.637463	0.621217	-3.18136	-5.01517
APOA2	0.964799	0.589709	0.652995	0.621352	-3.18732	-5.02421
RBM8A	0.628373	0.617609	0.61968	0.621887	-2.72209	-4.24408
CLEC3B	0.595067	0.645059	0.626656	0.62226	-2.85009	-3.99726
KIF5A	0.728947	0.64389	0.601522	0.622706	-2.48185	-3.6725
FCGR1A	0.780536	0.663171	0.583074	0.623123	-3.15422	-4.75707
EIF2S2	0.632605	0.629609	0.607232	0.623148	-2.71079	-4.22728
CECR6	0.577734	0.635648	0.65697	0.623451	-2.86625	-4.69172
PSG8	0.587848	0.660686	0.779722	0.624267	-3.86924	-6.19524
LRRC8E	0.663949	0.579336	0.630873	0.624719	-2.69469	-4.23641
LOC389000	0.580162	0.650282	0.647538	0.625994	-2.90726	-4.37292
ATP5F1	0.632227	0.618931	0.627879	0.626346	-3.79275	-5.3337
C8orf31	0.581469	0.673419	0.62424	0.626376	-2.80061	-4.31799
ERCC4	0.598676	0.668445	0.613177	0.626766	-3.126	-4.93119
ZNF71	0.604246	0.650407	NA	0.627326	-2.73726	-3.66032
FBXL3	0.647762	0.607383	0.784302	0.627572	-3.09539	-4.67058
ZBTB2	0.580696	0.643956	0.659354	0.628002	-2.73577	-3.65836
SLC34A2	0.662429	0.630815	0.591672	0.628305	-2.66682	-4.16193
FAM69B	0.652941	0.65423	0.577888	0.628353	-2.77254	-3.76124
ZNF672	0.616121	0.674395	0.596786	0.629101	-2.65175	-4.17189
LOC389067	0.638426	0.620144	0.719746	0.629285	-2.86498	-4.31216
STAB1	0.624623	0.634118	0.524465	0.62937	-2.79735	-4.58402
CENPI	0.625824	0.595853	0.66671	0.629462	-3.06757	-4.20268
KRT2	0.605049	0.676618	0.606787	0.629485	-2.78345	-3.90675
SIX6	0.634165	0.639832	0.614703	0.629567	-2.77504	-3.89533
BCAM	0.562456	0.697589	0.885644	0.630022	-2.44701	-3.62272
TNNI2	0.628293	0.590237	0.672459	0.63033	-1.49247	-3.93583
LOC392390	0.626631	0.627194	0.638001	0.630609	-3.65038	-5.0414
ZNF276	0.63849	0.597563	0.656186	0.630746	-2.74341	-3.72331
C7orf69	0.630076	0.598864	0.665377	0.631439	-2.62712	-4.13486
PIPOX	0.634899	0.590468	0.669137	0.631501	-3.44704	-5.50035
PCP4	0.609581	0.655008	0.716795	0.632294	-3.03456	-4.15819
PDCD2	0.645982	0.643588	0.608739	0.632769	-3.20881	-4.7017
ARHGAP9	0.659191	0.623116	0.616166	0.632824	-3.16879	-4.86219
DCUN1D2	0.612068	0.624455	0.662463	0.632995	-3.42303	-5.46333
ZDHHC1	0.609701	0.642985	0.646395	0.633027	-2.76272	-4.52989
TOPBP1	0.678402	0.601814	0.618943	0.633053	-1.47707	-3.89834
GAS2L3	0.639158	0.449984	0.628145	0.633652	-2.7175	-4.19643
SIGIRR	0.602377	0.671842	0.628634	0.634284	-2.4894	-4.09899
ANXA9	0.649641	0.549016	0.622878	0.63626	-3.01544	-4.76348
ARPC1A	0.657014	0.632364	0.621135	0.636838	-3.00951	-4.75449
CRYZ	0.750484	0.655348	0.618444	0.636896	-1.45279	-3.83922
TRAPPC1	0.666569	0.60755	NA	0.637059	-2.64759	-3.54255
C21ORF125	0.693936	0.596503	0.62325	0.637897	-2.6883	-4.15372
WDR20	0.643198	0.668715	0.602879	0.638264	-2.67076	-3.62872
SYMPK	0.672663	0.745722	0.604361	0.638512	-2.69538	-3.78713
PSMA2	0.622873	0.669026	0.624213	0.638704	-3.63513	-5.11747
YTHDF2	0.617499	0.648888	0.650089	0.638826	-3.34997	-5.35067
RGL4	0.639245	0.682057	0.596297	0.6392	-3.24622	-5.7653
RORC	0.626682	0.647159	0.644376	0.639406	-2.96579	-4.48
ANKRD58	0.646078	0.629511	0.642777	0.639455	-2.76067	-4.16225
POU3F4	0.609295	0.634118	0.675496	0.639637	-2.68118	-3.76783
HECTD3	0.633418	0.61026	0.676979	0.640219	-2.54487	-4.01127
GTF2H2	0.657075	0.624213	0.751436	0.640644	-2.95421	-4.46297
FIP1L1	0.645944	0.638864	0.637786	0.640864	-2.66374	-3.74415
BCAP31	0.653107	0.643649	0.625905	0.640887	-2.54262	-3.97731
C19orf41	0.652653	0.617532	0.654305	0.641497	-2.63596	-3.5834
PRDM13	0.649143	0.653362	0.623635	0.642046	-3.58903	-5.05422
MED6	0.633157	0.678262	0.618054	0.643158	-2.9307	-4.42839
SLC25A20	0.623227	0.680265	0.626065	0.643185	-2.9445	-4.65587
DNAJC27	0.602644	0.685447	0.778457	0.644046	-3.09318	-4.53734
ZNF552	0.696539	0.636163	0.601777	0.644826	-2.6367	-3.70742
SPC25	0.613147	0.631242	0.691615	0.645334	-2.92491	-4.62615
LOC400790	0.662192	0.663417	0.611784	0.645797	-2.70081	-4.07622
ST8SIA5	0.64626	0.661017	0.631466	0.646248	-2.49284	-3.90333
ZNF416	0.678236	0.648401	0.612901	0.646513	-3.26196	-5.21497
LYPD5	0.691661	0.638082	0.610422	0.646722	-2.59816	-4.02188
DPYSL2	0.675353	0.633082	0.632383	0.646939	-2.87929	-3.94889
SNAI3	0.670057	0.652674	0.618426	0.647052	-2.59004	-4.01
RPS21	0.651514	0.614169	0.677655	0.647779	-2.88233	-4.35727
COPA	0.615653	0.688424	0.640004	0.648027	-2.87204	-3.93911
ATP5G2	0.776412	0.608002	0.688436	0.648219	-3.52398	-4.96498
NUDT3	0.657141	0.645538	0.643709	0.648796	-2.60515	-4.28358
LOC284757	0.650934	0.655073	0.641651	0.649219	-2.98172	-4.58768
NDE1	0.628713	0.778562	0.669848	0.649281	-3.4986	-4.93016
LOC388248	0.917815	0.65428	0.644405	0.649342	-2.58218	-3.63337
POLR2J2	0.656322	0.653247	0.639837	0.649802	-4.20001	-5.76466
KRTAP10-12	0.63599	0.695662	0.618911	0.650188	-2.58173	-3.63276
FAM127B	0.664733	0.627034	0.660082	0.650616	-2.58929	-4.2588
TP53INP1	0.635108	0.63272	0.684352	0.650727	-1.37861	-3.65857
ARF1	0.638584	0.667105	0.646509	0.650733	-2.85911	-4.52634
MRM1	0.651961	0.789137	0.650003	0.650982	-2.44008	-3.85379
ARSG	0.699212	0.6467	0.608658	0.651523	-2.58856	-4.25766
SKIV2L	0.650519	0.772109	0.65356	0.652039	-2.82325	-3.87336
SF3B4	0.648577	0.65232	0.65655	0.652482	-2.43437	-3.81642
ZNF574	0.644911	0.655272	0.657497	0.65256	-2.49767	-3.34565
WEE1	0.63049	0.815153	0.675524	0.653007	-4.40986	-5.64346
PDPN	0.630175	0.675504	0.654138	0.653272	-2.42946	-3.80912
LOC200491	0.672222	0.662324	0.625449	0.653332	-2.62407	-3.96594
SENP6	0.670184	0.693642	0.597343	0.653723	-2.56979	-4.22831
PDX1	0.669032	0.640072	0.652841	0.653982	-3.69617	-4.9768
LOC152663	0.663867	0.663316	0.635393	0.654192	-2.61377	-3.95114
STAP1	0.653577	0.652754	0.657228	0.65452	-2.81772	-4.46356
POLA1	0.626544	0.629264	0.708646	0.654818	-1.36018	-3.6137
VPS52	0.671599	0.638114	0.534914	0.654856	-1.35536	-3.60196
LOC136242	0.646416	0.67134	0.647136	0.654964	-2.60577	-3.93964
PAQR9	0.635962	0.674051	0.748974	0.655007	-2.51291	-3.89719
SLC16A10	0.615578	0.664943	0.685194	0.655238	-2.50849	-3.41743
LOC391003	0.657942	0.647461	0.660739	0.65538	-2.60088	-3.93262
C21ORF49	0.663095	0.56131	0.647926	0.655511	-3.44267	-5.53396
KY	0.654232	0.639893	0.672953	0.655693	-3.07586	-3.71539
CUL9	0.628782	0.655085	0.68452	0.656129	-2.79397	-4.22733
LOC400581	0.816121	0.665566	0.646735	0.65615	-2.51785	-3.54599
MTERFD2	0.619754	0.640496	0.70829	0.65618	-2.50341	-3.41082
DDX19B	0.642847	0.706237	0.619467	0.656184	-2.54297	-4.1864
SYVN1	0.645113	0.662961	0.660772	0.656282	-4.56371	-6.27633
LOC149329	0.628973	0.658637	0.682202	0.656604	-2.59211	-3.92001
BEX5	0.659789	0.654723	NA	0.657256	-2.4889	-3.86208
C16ORF67	0.656913	0.657619	0.772327	0.657266	-3.03121	-5.38797
PKD1	0.682058	0.632485	0.745596	0.657272	-2.93606	-4.314
C19orf24	0.674735	0.645549	0.65255	0.657611	-3.12515	-5.00403
ZNF8	0.635098	0.646141	0.691747	0.657662	-2.77005	-3.80164
RPL23	0.638831	0.676359	0.657845	0.657678	-2.38842	-3.74812
ADH5P4	0.708287	0.644164	0.62071	0.65772	-2.77533	-3.80876
SEZ6	0.65365	0.641249	0.679416	0.658105	-2.47692	-3.37633
FLNC	0.68859	0.651588	0.634833	0.658337	-2.78136	-4.4084
PANK4	0.65488	0.662912	0.657386	0.658392	-3.49345	-4.94989
CHAF1A	0.676636	0.655509	0.643552	0.658566	-2.91821	-4.28863
HIST1H1B	0.659708	0.673836	0.6427	0.658748	-2.75559	-3.78215
KIAA1102	0.629501	0.649011	0.70055	0.659687	-2.50602	-4.12863
FAU	0.570397	0.632679	0.687875	0.660277	-2.75305	-4.16716
SFXN5	0.659412	0.62154	0.700507	0.660486	-2.4601	-3.35443
LOC389039	0.63064	0.704437	0.64639	0.660489	-2.55761	-3.87043
MCAT	0.637822	0.66092	0.683304	0.660682	-2.49254	-4.10757
LOC339977	0.668223	0.682933	0.631913	0.661023	-2.54846	-3.85728
CD69	0.662313	0.761605	0.659953	0.661133	-2.24537	-3.71677
STX6	0.642763	0.679992	0.780073	0.661377	-2.35558	-3.6993
LOC285110	0.654813	0.572045	0.668476	0.661644	-2.53925	-3.84405
ZDHHC11	0.535886	0.663458	0.660078	0.661768	-2.46427	-3.47322
GLYCTK	0.821164	0.657709	0.665859	0.661784	-2.44064	-3.32909
KRTAP10-9	0.610772	0.691731	0.683635	0.662046	-2.47129	-3.48275
KCNB1	0.622937	0.694621	0.668788	0.662115	-2.74471	-4.3528
SCGN	0.664501	0.674169	0.647783	0.662151	-2.34702	-3.68658
CACNA2D1	0.675498	0.555792	0.649733	0.662615	-2.73376	-4.33619
PISD	0.675009	0.55731	0.65037	0.662689	-2.47195	-4.07537
PROSC	0.665212	0.708656	0.614203	0.66269	-2.48164	-4.09054
ERAF	0.68346	0.674711	0.631093	0.663088	-3.06436	-4.91029
NUTF2	0.708753	0.659935	0.620808	0.663165	-2.34583	-3.68481
YWHAG	0.66936	0.647558	0.672587	0.663168	-2.72764	-4.32691
ZNF585A	NA	0.660287	0.666251	0.663269	-3.9944	-5.48983
WASH1	0.748318	0.68997	0.637436	0.663703	-2.99005	-3.61358
ITPKA	0.649202	0.658243	0.684017	0.663821	-3.42458	-4.85536
TNPO2	0.688962	0.688701	0.61446	0.664041	-1.31058	-3.49293
LOC145767	0.662146	0.694224	0.636013	0.664127	-2.51876	-3.8146
LRRC39	0.40154	0.678348	0.650179	0.664263	-2.41871	-3.30054
C9	0.833637	0.711764	0.616933	0.664349	-2.73204	-4.33358
HCG_1984468	0.660609	0.542988	0.668352	0.66448	-3.22615	-4.46841
VPS11	0.624275	0.685026	0.684898	0.664733	-3.04785	-4.88483
SLC31A2	0.65265	0.687735	0.654424	0.664937	-2.69336	-3.69826
TMEM203	0.66035	0.677657	0.657841	0.665283	-2.40834	-3.28703
EFTUD2	0.685886	0.67405	0.636475	0.66547	-2.31929	-3.64536
LOC400549	0.806944	0.680225	0.651515	0.66587	-2.42731	-3.42301
RAB1A	0.704606	0.6352	0.658029	0.665945	-2.43095	-3.42796
RPL14	0.779628	0.63382	0.698092	0.665956	-2.31887	-3.64473
NR1D1	0.692404	0.65006	0.656197	0.66622	-2.68894	-4.07289
CEBPE	0.66114	0.70433	0.636003	0.667158	-2.69123	-4.27167
ACTL7A	0.698922	0.639451	0.664004	0.667459	-2.67822	-4.05712
LHFPL3	0.62993	0.64568	0.727151	0.667587	-2.42222	-3.41609
CHRDL1	0.657016	0.69307	0.652882	0.667656	-2.38794	-3.26047
BTN3A3	0.67082	0.711403	0.621752	0.667992	-2.30268	-3.62068
FGF2	0.653691	0.68239	0.671256	0.669112	-2.66587	-4.23321
POP1	0.712558	0.657375	0.637515	0.66915	-2.4165	-3.98871
CCDC114	0.719552	0.626367	0.661618	0.669179	-2.38169	-3.25234
DNAJB4	0.623187	0.683714	0.700732	0.669211	-2.41689	-3.98932
RGL3	0.707001	0.66214	0.6392	0.669447	-2.34996	-3.15166
ZNF322A	0.680654	0.676595	0.652064	0.669771	-2.27168	-3.60071
SMU1	0.643569	0.691336	0.675746	0.670217	-2.98046	-4.78093
FAM170A	0.691058	0.650148	0.823931	0.670603	-2.91099	-3.51978
FBXO6	0.632644	0.662689	0.718405	0.671246	-2.64472	-4.00785
LOC146053	0.663382	0.678025	0.672909	0.671439	-2.44382	-3.7069
KIAA0040	0.637342	0.726191	0.650979	0.671504	-2.27211	-3.57523
DONSON	0.657109	0.630085	0.727543	0.671579	-2.27254	-3.57587
CCL5	0.644349	0.717864	0.652917	0.67171	-2.16088	-3.58444
KRT79	0.665014	0.670704	0.68007	0.671929	-2.35124	-3.66073
TMEM216	0.662373	0.683311	0.671342	0.672342	-2.95319	-4.73888
C13orf1	0.67906	0.635254	0.703212	0.672509	-2.32272	-3.11589
DMBT1	0.652298	0.679042	0.686451	0.672597	-2.62329	-3.97634
FLJ16171	0.718265	0.676685	0.623419	0.672789	-2.73672	-4.22819
GCNT1	0.728108	0.66358	0.626852	0.672847	-2.62468	-3.60569
LOC120105	0.648149	0.671807	0.699418	0.673125	-2.43042	-3.68764
GDNF	0.62569	0.72056	0.845257	0.673125	-2.63323	-3.99096
MPP4	0.664838	0.781728	0.682496	0.673667	-2.13793	-3.5485
DSC3	0.797099	0.67119	0.676439	0.673814	-2.75086	-4.05076
HAPLN2	0.690191	0.657557	0.473237	0.673874	-2.13736	-3.5476
KDM5C	0.67724	0.658633	0.685932	0.673935	-2.24142	-3.52961
USP41	0.694115	0.653924	0.809352	0.674019	-2.33436	-3.63604
PSMA3	0.683698	0.65906	0.68034	0.674366	-2.5975	-3.56905
MCF2L	0.451734	0.662096	0.687017	0.674556	-2.35966	-3.89986
COX6B1	0.672166	0.69784	0.655032	0.675013	-2.59243	-3.56222
LOC130678	0.70014	0.670141	0.654839	0.67504	-2.41134	-3.66023
SUCLG2	0.66438	0.666956	0.694516	0.675284	-2.22979	-3.51233
FAM111A	0.673122	0.692609	0.661081	0.675604	-2.6959	-4.16829
ARSB	0.667959	0.675173	0.683976	0.675703	-1.24496	-3.33313
CLINT1	0.705526	0.643101	0.678614	0.675747	-2.22878	-3.51083
TSPYL1	0.70671	0.638747	0.682261	0.675906	-2.58714	-3.55508
SRD5A1	0.714627	0.627852	0.686083	0.676187	-3.79764	-5.34948
SLU7	0.661773	0.660511	0.708058	0.676781	-2.21847	-3.49551
LOC388214	1.80536	0.663706	0.69015	0.676928	-3.09466	-4.32276
SF3A1	0.683428	0.795053	0.671241	0.677334	-2.32007	-3.27735
IK	0.667054	0.78841	0.687887	0.677471	-2.57346	-3.90308
LDHC	0.672282	0.656069	0.705143	0.677831	-3.14161	-4.44042
MTX1	0.695451	0.660406	0.592327	0.677928	-3.13946	-4.43747
POMT2	0.707142	0.656803	0.669848	0.677931	-2.20809	-3.48007
LPL	0.659438	0.676579	0.698377	0.678131	-2.80449	-4.99007
SORL1	0.676989	0.846244	0.679339	0.678164	-2.01985	-3.01225
ZNF699	0.704507	0.64487	0.685655	0.678344	-2.29589	-3.57977
ARHGAP21	0.656326	0.689239	0.691424	0.678997	-2.26173	-3.03578
VTCN1	0.698494	0.640053	0.699548	0.679365	-2.19099	-3.47947
COPS3	0.650445	0.693432	0.694621	0.679499	-2.56118	-4.0744
RFX5	0.650866	0.708444	0.855125	0.679655	-2.30415	-3.25573
FANCM	0.678251	0.681496	NA	0.679873	-2.25234	-3.02345
C19orf45	0.7028	0.631136	0.706708	0.680215	-2.2828	-3.56062
SLC26A11	0.664631	0.659826	0.716211	0.680223	-2.27869	-3.55461
HLA-DQB2	0.69425	0.65943	0.688178	0.680619	-2.53617	-3.48638
COL11A2	0.648626	0.672707	0.721193	0.680842	-2.54557	-3.86206
RP4-692D3.1	0.77461	0.702866	0.658819	0.680843	-2.17608	-3.45706
SFRS6	0.682773	0.637611	0.722251	0.680878	-2.54064	-3.49241
MATN4	0.704045	0.701702	0.637355	0.681034	-2.18411	-3.44442
OR52H1	0.668367	0.689113	0.685847	0.681109	-2.63678	-4.08154
LOC401081	0.631394	0.692367	0.720972	0.681577	-2.90474	-4.16196
FAM168A	0.712612	0.701513	0.631049	0.681725	-2.30082	-3.80788
ENO3	0.664204	0.699895	0.776206	0.68205	-2.53436	-4.03371
TMEM121	0.708903	0.878706	0.655674	0.682288	-2.16487	-3.4402
RRM2	0.681508	0.675139	0.690913	0.68252	-3.69104	-5.20412
LOC128939	0.642458	0.694762	0.711101	0.682773	-2.34099	-3.55912
ISY1	0.674829	0.709922	0.664265	0.683005	-2.61902	-4.05548
FAM118B	0.693729	0.646925	0.709682	0.683445	-2.05906	-3.42496
TMEM86A	0.710014	0.671717	0.669037	0.683589	-2.24162	-3.06996
IGFBP7	0.713278	0.662123	0.675526	0.683643	-2.64949	-3.90667
TTPA	0.817506	0.710234	0.657492	0.683863	-2.51873	-4.01001
LOC342293	0.665833	0.716028	0.670371	0.684078	-2.32605	-3.53765
C17ORF88	0.653849	0.736029	0.662431	0.684103	-2.27867	-3.77327
PPP1R3C	0.668633	0.74351	0.640976	0.684373	-1.9814	-2.95729
COMMD10	0.681646	0.689943	0.681641	0.68441	-2.81519	-4.52609
HYAL4	0.710931	0.66927	0.675719	0.685307	-2.2608	-3.74532
ANKIB1	0.677436	0.718187	0.661931	0.685851	-2.80338	-4.50788
CHCHD4	0.786483	0.681018	0.691008	0.686013	-2.21752	-3.03858
KISS1	0.660265	0.73179	0.665987	0.686014	-3.04754	-4.31136
HERC2	0.694655	0.554246	0.677533	0.686094	-2.48735	-3.77645
PI3	0.646705	0.740146	0.672558	0.68647	-2.48778	-3.42115
GORAB	0.674753	0.714646	0.670273	0.686557	-2.21503	-3.03533
C17orf81	0.796716	0.67677	0.696905	0.686838	-2.48422	-3.95766
LOC285053	0.711762	0.646298	0.703167	0.687076	-2.30008	-3.50033
HTRA1	0.710874	0.683495	0.667962	0.687444	-1.1858	-3.18906
FCGR2C	0.676739	0.673375	0.712621	0.687578	-2.1225	-3.35285
TBCCD1	0.6667	0.648364	0.747898	0.687654	-2.79345	-4.49257
C13orf23	0.672432	0.815447	0.704104	0.688268	-2.222	-3.14414
NR2F1	0.854612	0.674633	0.702069	0.688351	-2.46589	-3.74488
KIAA1530	0.698369	0.71179	0.65494	0.688366	-2.18188	-2.93091
LOC401330	0.723324	0.632529	0.710084	0.688645	-3.07348	-4.36162
CASS4	0.63556	0.719166	0.711636	0.688787	-2.01876	-3.36185
ADAMTS17	0.673291	0.688191	0.705389	0.688957	-2.00951	-3.34737
TULP2	0.654471	0.724834	0.688753	0.689353	-1.17799	-3.17006
EIF1AX	0.691894	0.661242	0.715173	0.689436	-2.45132	-3.372
TTC25	0.670962	0.690437	0.707774	0.689724	-2.09719	-3.3385
OSTN	0.694703	0.66372	0.711213	0.689879	-2.1889	-3.42329
C4ORF29	0.69028	0.672744	0.707026	0.690017	-2.09447	-3.33442
ARAP1	0.678928	0.678747	0.713436	0.69037	-2.17978	-2.98944
SP1	0.640202	0.71718	0.71383	0.690404	-2.20954	-3.12722
SPAG4L	0.728883	0.708387	0.634847	0.690706	-2.18592	-2.99743
MYF6	0.724885	0.668607	0.679034	0.690842	-2.201	-3.11562
RNF181	0.672367	0.714069	0.686127	0.690855	-2.74505	-4.41794
COPZ2	0.719495	0.653332	0.700028	0.690951	-2.74786	-4.42228
ZNF16	0.683469	0.669346	0.720196	0.691004	-2.43576	-3.35104
C17orf79	0.69597	0.683556	0.69488	0.691468	-2.73602	-4.40401
RRS1	0.704014	0.674703	0.696114	0.69161	-2.20167	-3.65289
LOC285768	0.705086	0.683735	0.686759	0.69186	-2.16901	-3.39419
LOC389441	0.69016	0.715726	0.669988	0.691958	-2.77676	-3.98693
GPR158	0.697664	0.677723	0.701303	0.69223	-2.52032	-3.91065
NFS1	0.67096	0.723447	0.68244	0.692282	-2.08283	-3.29388
BRD4	0.695448	0.66879	0.712816	0.692351	-2.43041	-3.87604
HCG_1783417	0.714716	0.639438	0.723159	0.692438	-2.25356	-3.43347
LOC391092	0.694629	0.699827	0.683616	0.692691	-2.24165	-3.41637
CNTD2	0.689214	0.69701	0.69219	0.692804	-2.42357	-3.86565
NAE1	0.708956	0.68815	0.681635	0.692914	-2.07507	-3.28236
LOC392670	0.954624	0.641254	0.744726	0.69299	-3.02981	-4.30134
KIF17	0.669986	0.920182	0.715995	0.69299	-1.90648	-2.85023
SLC25A17	0.73277	0.686868	0.660102	0.693246	-2.07692	-3.28511
TXNDC9	0.789943	0.709477	0.677032	0.693254	-2.07293	-3.27917
DICER1	0.692021	0.700862	0.688134	0.693672	-2.182	-3.62215
JDP2	NA	0.708957	0.678433	0.693695	-2.14975	-2.95034
ANLN	0.679038	0.71609	0.686054	0.693727	-2.4161	-3.85433
CHMP2B	0.653481	0.687939	0.739916	0.693779	-2.18909	-3.63323
TROAP	0.672126	0.664022	0.74531	0.693819	-3.18169	-4.30263
TBC1D10B	0.703817	0.64696	0.731002	0.693926	-2.18768	-3.63103
ZNF142	0.666731	0.682771	0.732572	0.694025	-2.06946	-3.27401
FLJ44861	0.722863	0.659378	0.699847	0.69403	-2.17304	-3.07765
UBA52	0.663378	0.697364	0.721666	0.694136	-2.17131	-3.0753
FLJ22795	0.717516	0.715018	0.651192	0.694575	-2.16988	-3.07335
CRNKL1	0.697027	0.688894	0.698354	0.694759	-2.69921	-4.34727
TOM1	0.714598	0.70256	0.667415	0.694858	-2.40588	-3.83882
SF3B5	0.70101	0.742656	0.641443	0.695037	-2.17077	-3.07456
CHIA	0.703166	0.687625	0.834187	0.695396	-1.1447	-3.08899
MINPP1	0.706452	0.678881	0.70107	0.695468	-1.88512	-2.8197
EXOSC10	0.722674	0.678437	0.68536	0.69549	-3.02353	-4.30491
CHIT1	0.687959	0.850288	0.703191	0.695575	-1.14379	-3.08678
PROSAPIP1	0.647181	0.717201	0.72243	0.695604	-2.05848	-3.2577
ARIH1	0.740305	0.699132	0.647651	0.695696	-2.40265	-3.65189
TCP11	0.664956	0.73875	0.683416	0.695707	-2.39363	-3.29425
TRUB2	0.654835	0.679372	0.753833	0.696013	-2.17185	-3.6063
NAT11	0.696888	0.660121	0.731078	0.696029	-2.15609	-3.05462
GAST	0.510775	0.715903	0.676187	0.696045	-2.39186	-3.63603
IRGM	0.699193	0.701823	0.687453	0.696156	-2.63051	-3.187
TACSTD2	0.678179	0.720066	0.690311	0.696185	-1.88048	-2.81307
DAB2	0.840416	0.733641	0.659758	0.6967	-2.39438	-3.82137
VPS4A	0.685816	0.660673	0.743906	0.696799	-2.16118	-3.58961
INSL4	0.711047	0.706076	0.673458	0.69686	-2.38312	-3.62317
C16ORF81	0.690993	0.690901	0.708946	0.696947	-3.05374	-3.68376
SECTM1	0.65126	0.745643	0.694637	0.69718	-2.38295	-3.27985
SNX31	0.688023	0.725924	0.677682	0.69721	-3.49969	-4.82855
RANBP17	0.680527	0.729144	0.682398	0.697356	-2.1036	-2.82811
LOC152667	0.686465	0.71368	0.692762	0.697636	-2.19608	-3.35088
LOC400619	0.644721	0.743369	0.705127	0.697739	-2.14611	-3.04106
MRPL2	0.737536	0.701774	0.654545	0.697952	-2.15046	-3.57286
LOC388617	0.710297	0.685949	0.698801	0.698349	-2.18921	-3.341
MYF5	0.70251	0.665319	0.729049	0.698959	-2.12896	-3.01778
ZNF205	0.724671	0.680528	0.692223	0.699141	-2.02277	-3.20461
AURKB	0.688455	0.913784	0.709853	0.699154	-2.97586	-4.23948
SUGT1	0.725118	0.685231	0.687279	0.699209	-2.0221	-3.20361
ATL1	0.684156	0.944554	0.714342	0.699249	-1.126	-3.04345
PTPN12	0.71486	0.606248	0.683753	0.699307	-1.85605	-2.77815
PHF1	0.753437	0.685038	0.661728	0.700068	-2.12419	-3.01129
FLG	0.722286	0.688247	0.689866	0.700133	-2.11571	-2.99978
XPO1	0.686129	0.691503	0.724077	0.700569	-2.86683	-4.06346
HNRNPC	0.723089	0.672341	0.706511	0.700647	-2.34236	-3.22513
SLC28A2	0.658041	0.745005	0.699847	0.700964	-2.01274	-3.1897
C20orf112	0.73895	0.678528	0.68574	0.701073	-2.0871	-2.86876
ITGA1	0.687115	0.697626	0.718501	0.70108	-2.33627	-3.21692
TUBA8	0.647575	0.741997	0.714693	0.701422	-1.12005	-3.02896
MMP11	0.720395	0.658538	0.725558	0.701497	-1.11734	-3.02236
SNPH	0.701921	0.68105	0.721708	0.70156	-2.00164	-3.17321
RPL36	0.737941	0.685203	0.682006	0.701716	-2.11304	-3.51436
EPC2	0.716664	0.703098	0.685473	0.701745	-2.10967	-3.5091
CUL7	0.717716	0.711177	0.676491	0.701794	-1.99997	-3.17073
NCOA4	0.679211	0.726088	0.700135	0.701811	-2.10161	-2.98063
SNRPA1	0.734588	0.938025	0.670266	0.702427	-2.32926	-3.20747
KSR1	0.695431	0.692604	0.72024	0.702758	-1.10824	-3.00022
TAGAP	0.680719	0.725458	0.702989	0.703056	-2.06716	-2.8428
TSPY2	0.700581	0.678725	0.730059	0.703122	-2.41029	-3.7492
GPSM1	0.835628	0.681883	0.724863	0.703373	-2.09692	-3.48916
LOC387781	0.559312	0.711199	0.695632	0.703415	-2.76496	-3.84548
FLNA	1.03405	0.695316	0.711733	0.703525	-2.31702	-3.52598
NENF	0.705261	0.660346	0.745081	0.703563	-1.99017	-3.15615
KARS	0.726944	0.712739	0.671232	0.703638	-2.31445	-3.1875
DUSP11	0.675477	0.707116	0.72897	0.703854	-1.82248	-2.73017
INTS6	0.728364	0.662479	0.721151	0.703998	-2.31856	-3.70637
AMIGO2	0.721635	0.685689	0.705236	0.704187	-2.54677	-3.08765
IPO4	0.753876	0.6856	0.673178	0.704218	-1.97933	-3.16138
MASTL	0.677817	0.720036	0.714963	0.704272	-2.91502	-4.15596
HEATR7B2	0.706676	0.681373	0.725593	0.704547	-2.05397	-2.82562
CA4	0.663564	0.739855	0.710753	0.704724	-2.82382	-4.00445
GCOM1	0.678443	0.705394	0.731469	0.705102	-2.04995	-2.8204
LOC401067	0.656407	0.713203	0.745782	0.70513	-2.63654	-3.79517
LOC389295	0.678419	0.704091	0.732978	0.705163	-2.7484	-3.82312
NOTCH2NL	0.712019	0.74446	0.659601	0.70536	-2.05246	-2.82366
TUBA1A	0.733912	0.676858	0.958754	0.705385	-1.09753	-2.97414
BCL2L12	0.706657	0.673127	0.736495	0.705426	-1.96573	-3.14094
FLJ46836	0.687316	0.699919	0.72948	0.705572	-2.53289	-3.07118
WDR78	0.736802	0.665571	0.715531	0.705968	-2.06825	-2.93531
CTDP1	0.713625	0.599707	0.698458	0.706041	-1.80347	-2.70301
OTOP2	0.677795	0.736674	0.704564	0.706345	-2.03969	-2.80704
PSMB6	0.748872	0.667975	0.702292	0.70638	-3.36	-4.75271
ATG9B	0.834237	0.740308	0.67288	0.706594	-2.04394	-3.21128
PZP	0.689235	0.703677	0.727627	0.706846	-2.28166	-3.14331
TDRD1	0.738254	0.70155	0.681394	0.707066	-2.56761	-4.14435
RASL11B	0.725514	0.80476	0.688836	0.707175	-2.40312	-3.55649
LOC402637	0.969649	0.721827	0.692722	0.707275	-2.83798	-4.03653
GAB4	0.675497	0.738791	0.707593	0.707293	-2.03191	-2.79691
ASCC3	0.660719	0.750435	0.711016	0.70739	-2.37327	-3.69488
GOLGA3	0.767279	0.656761	0.698403	0.707481	-2.28777	-3.15155
LOC400652	1.10888	0.671472	0.743561	0.707516	-2.74494	-3.84325
NEUROD4	0.703778	0.711326	NA	0.707552	-2.01385	-2.71023
MTMR9	0.684047	0.744429	0.694227	0.707568	-1.08628	-2.94674
LOC132706	0.689389	0.675412	0.758152	0.707651	-2.111	-3.2286
MPG	0.668849	0.733864	0.721565	0.708093	-1.08412	-2.94147
KCNJ3	0.695353	0.683919	0.746255	0.708509	-3.55316	-4.56862
LOC201651	0.708676	0.705784	0.712211	0.70889	-2.09138	-3.20041
GJB1	0.659305	0.950804	0.75861	0.708958	-2.28072	-3.64896
WNT5A	0.683372	0.714292	0.729388	0.709017	-2.76821	-3.92817
LOC90193	0.761919	0.679715	0.685698	0.709111	-2.09815	-3.21014
LCE1B	0.657702	0.702426	0.767228	0.709119	-2.04736	-2.90694
LOC399789	0.709064	0.708252	0.710762	0.709359	-2.69627	-3.7527
FRS2	0.701094	0.701576	0.725503	0.709391	-1.7784	-2.66717
RYBP	0.671889	0.769041	0.687914	0.709615	-2.77273	-3.93437
CPEB1	0.733718	0.699858	0.696329	0.709968	-2.33931	-3.64504
LOC388699	0.740684	0.697432	0.691899	0.710005	-2.08416	-3.19003
AGAP4	0.65154	0.740044	0.739037	0.710207	-2.01316	-2.77249
RNF6	1.13436	0.754539	0.665898	0.710218	-2.26554	-3.45027
RND3	0.727483	0.723628	0.679689	0.710267	-2.25415	-3.60866
EIF4G1	0.668349	0.720529	0.742082	0.71032	-2.25347	-3.10531
ZDHHC3	0.705304	0.697204	0.728813	0.71044	-2.52793	-4.08316
FBXO34	0.712738	0.743171	0.675709	0.71054	-2.53133	-4.0884
COL6A1	0.751542	0.702285	0.677866	0.710564	-2.02802	-2.88067
LOC400793	0.714463	0.694589	0.722766	0.710606	-2.07655	-3.17909
DDX1	0.732632	0.689321	0.840495	0.710976	-2.24389	-3.09239
LOC92196	0.69558	0.743066	0.695006	0.711217	-2.07327	-3.17439
PRRT1	0.652115	0.770391	0.904814	0.711253	-1.93337	-3.09232
LOC147650	0.71374	0.736661	0.683771	0.711391	-3.29864	-4.5598
LOC284751	0.696292	0.70949	0.728776	0.71152	-1.99454	-3.13902
SLC20A1	0.732699	0.678971	0.723337	0.711669	-2.23791	-3.08434
SNRPD3	0.706283	0.159255	0.717112	0.711698	-2.23413	-3.07925
HPSE	0.705451	0.719345	0.71034	0.711712	-1.91411	-3.0431
PDE4D	0.690079	0.75862	0.686508	0.711736	-3.2846	-4.6499
SOX9	0.696339	0.721898	0.717503	0.711913	-1.91296	-3.0414
ZNF37A	0.693343	0.694637	0.747853	0.711944	-2.23582	-3.08152
LOC389338	0.736239	0.692178	0.70779	0.712069	-2.55119	-3.67845
TTLL11	0.748087	0.719551	0.66862	0.712086	-3.295	-4.55494
B3GALT2	0.705485	0.731593	0.699657	0.712245	-1.91056	-3.03783
CELA3B	0.71685	0.818563	0.70781	0.71233	-2.01405	-3.35962
HNRNPU	0.748474	0.666178	0.723048	0.712567	-2.23369	-3.07865
LOC340515	0.717306	0.668817	0.751629	0.712584	-1.99127	-3.13423
GPR89B	0.701332	0.724039	0.328983	0.712685	-1.75347	-2.63155
AGR2	0.69002	0.7354	0.712686	0.712702	-2.22672	-3.06926
C2ORF79	0.764461	0.682198	0.691481	0.712713	-2.06489	-3.16234
TRAK1	0.691971	0.715178	0.731055	0.712735	-2.01194	-3.35633
NCAN	0.716539	0.674956	0.746803	0.712766	-2.22963	-3.07317
EDC3	0.727243	0.724578	0.68653	0.712784	-1.90197	-3.04512
LOC339539	0.718451	0.712173	0.708029	0.712885	-2.45425	-2.97787
TFPI2	0.767564	0.717071	0.654311	0.712982	-2.24039	-3.4133
SYNGR3	0.713731	0.711779	0.713454	0.712988	-1.90319	-3.02687
ATP8	0.724458	0.690457	0.724324	0.713079	-2.22259	-3.06369
LOC389308	0.692885	0.733408	0.614639	0.713147	-2.53991	-3.66302
CWC22	0.720051	0.707046	NA	0.713548	-1.96357	-2.64419
FAM78A	0.697897	0.748563	0.694369	0.713609	-1.97883	-3.11604
LOC401054	0.693763	0.73349	0.816476	0.713627	-2.53449	-3.65561
VPS37C	0.756656	0.721231	0.664268	0.714052	-2.49848	-4.03775
LOC389953	0.678832	0.839972	0.750356	0.714594	-2.64683	-3.68593
TRIM49	0.74522	0.704736	0.695504	0.715153	-1.95258	-2.62976
INF2	0.722259	0.737513	0.686105	0.715292	-2.2868	-3.568
LOC401940	0.682054	0.711658	0.752282	0.715331	-2.03788	-3.12352
SYT13	0.696702	0.700564	0.749379	0.715548	-1.94989	-2.62623
OR2B6	0.729905	0.701146	0.715969	0.715673	-1.98515	-3.31446
KPNB1	0.564212	0.735465	0.69681	0.716137	-2.19632	-3.52093
FBLIM1	0.726895	0.67655	0.745705	0.716383	-2.46868	-3.99181
LOC391196	0.725975	0.70684	0.716584	0.716466	-2.02274	-3.10176
GPBP1L1	0.7222	0.672508	0.754795	0.716501	-1.78968	-3.00305
PDHX	0.667382	0.742625	0.739532	0.716513	-1.97801	-2.81273
BOP1	0.934315	0.732784	0.701009	0.716896	-1.97505	-3.29867
PRKRIP1	0.700685	0.819065	0.733337	0.717011	-1.86624	-2.99144
AANAT	0.703116	0.763932	0.68444	0.717163	-2.67965	-3.80667
ITGB1BP1	0.690484	0.72226	0.738849	0.717198	-2.75832	-3.9409
USP1	0.737427	0.659815	0.754442	0.717228	-2.19713	-3.34967
CATSPER4	0.66041	0.725766	0.765833	0.717336	-1.97494	-2.80857
TMC7	0.756586	0.712174	0.683728	0.717496	-1.86584	-2.99083
TRIML1	0.742717	0.692486	0.818218	0.717601	-2.40976	-2.92508
PAPOLA	0.692433	0.767272	0.693318	0.717674	-1.87095	-2.97895
NOTO	0.693644	0.744515	0.714935	0.717698	-2.01394	-3.08911
LOC388420	0.561634	0.738987	0.696494	0.717741	-1.9626	-2.79181
ASMT	0.725585	0.857197	0.710383	0.717984	-2.3849	-4.2537
LOC133874	0.707526	0.716725	0.730358	0.718203	-2.00719	-3.07942
DUS3L	0.696906	0.703437	0.754855	0.718399	-1.77169	-2.97488
FLJ10232	0.731763	0.707458	0.716463	0.718561	-2.43946	-3.94675
PHC2	0.762665	0.671599	0.721491	0.718585	-2.29451	-3.4021
UNC45A	0.744532	0.706345	0.70512	0.718666	-2.44006	-3.94768
ZNF396	0.689964	0.733627	0.734025	0.719205	-3.18894	-4.41317
CASC1	0.718375	0.699478	0.740297	0.719383	-2.43195	-3.93517
SFRP2	0.705975	0.733035	0.560059	0.719505	-1.70251	-2.55872
CCDC78	0.659928	0.75203	0.746962	0.71964	-1.93139	-2.66603
PSMA1	0.663184	0.737816	0.758395	0.719798	-1.02982	-2.80925
CFHR5	0.671442	0.768521	0.955554	0.719981	-1.85364	-2.9725
FBXO44	0.688755	0.713352	0.758182	0.720096	-1.92133	-2.65293
NAP1L4	0.68968	0.69709	0.773534	0.720101	-2.16404	-2.98476
MSH4	0.702054	0.713398	0.745037	0.720163	-2.27112	-3.36886
APOBEC3F	0.701652	0.727062	0.731849	0.720188	-2.15587	-3.45957
LOC346545	0.7452	0.674826	0.740682	0.720236	-1.99491	-3.06177
ACSS2	0.83733	0.711496	0.729344	0.72042	-1.75231	-2.94452
LOC344892	0.741303	0.748238	0.672201	0.720581	-1.99273	-3.05864
RASGRF1	0.722436	0.704942	0.734448	0.720609	-2.35882	-4.20792
LOC200292	0.690412	0.758349	0.713458	0.72074	-1.98869	-3.05283
RAB3B	0.750695	0.676534	0.735283	0.720837	-1.93935	-2.76023
ITM2A	0.756166	0.695824	0.711525	0.721172	-1.83856	-2.9308
C9orf125	0.726366	0.725549	0.71165	0.721188	-2.62451	-3.73102
PIGT	0.746083	0.714832	0.702904	0.721273	-2.41204	-3.90447
SLC2A2	0.741252	0.70149	0.938727	0.721371	-2.14593	-3.4445
MECR	0.717357	0.754657	0.692201	0.721405	-1.01846	-2.78158
LOC285658	0.720064	0.722001	0.722703	0.72159	-1.97612	-3.03477
GNA11	0.769098	0.738071	0.657752	0.72164	-2.36315	-4.21553
RPL7L1	0.713401	0.708851	0.742736	0.721663	-1.90639	-3.01009
APOA4	1.03948	0.723562	0.719797	0.721679	-2.14036	-3.43604
HLA-DQA2	0.735172	0.735282	0.695119	0.721858	-2.14087	-2.95353
HAUS2	0.703066	0.748494	0.71409	0.721883	-2.40581	-3.89487
LOC285188	0.744619	0.731666	0.689813	0.722033	-1.97558	-3.03398
ZNF408	0.706812	0.712911	0.747053	0.722259	-1.92275	-2.73768
RBBP9	0.699849	0.736459	0.731768	0.722692	-2.609	-3.70975
ABP1	0.730715	0.714694	0.627497	0.722705	-1.73403	-2.91589
SLC37A2	0.711203	0.722211	0.735212	0.722875	-3.13478	-4.34077
CCDC134	0.75323	0.752602	0.662857	0.722896	-1.92645	-2.74271
LOC92129	0.740688	0.688767	0.740808	0.723421	-1.89146	-2.61403
PQLC3	0.903062	0.722141	0.725318	0.723729	-1.88521	-2.60589
LOC144581	0.77189	0.662276	0.73789	0.724019	-1.96757	-3.02248
CTDSP1	0.692513	0.760739	0.719011	0.724088	-1.67143	-2.5143
RASGRP2	0.715178	0.782841	0.675184	0.724401	-2.80317	-3.8066
FOXS1	0.723348	0.702582	0.74729	0.724407	-2.78937	-3.78852
SMCP	0.75006	0.678034	0.7455	0.724531	-2.12075	-2.92641
KLF1	0.736874	0.718187	0.718591	0.724551	-2.78543	-3.78336
ROGDI	0.943347	0.695495	0.753934	0.724715	-1.72239	-2.89766
NCAPH	0.711169	0.738352	0.84899	0.724761	-1.9056	-3.19011
PSMD11	0.738766	0.756028	0.680047	0.724947	-2.11668	-2.92092
MTMR2	0.721169	0.722239	0.73149	0.724966	-1.661	-2.49939
ME1	0.724189	0.700961	0.749814	0.724988	-3.09443	-4.39059
LOC389437	0.705956	0.683494	0.785936	0.725129	-2.41988	-3.49887
FAM55A	NA	0.714692	0.735715	0.725203	-1.87322	-2.59028
DLG5	0.734264	0.605918	0.716264	0.725264	-2.11055	-3.22236
GPRIN3	0.781458	0.669219	NA	0.725339	-2.73959	-3.30252
RFFL	0.731547	0.74334	0.701911	0.725599	-2.10886	-3.21988
DHX58	0.596187	0.738441	0.712794	0.725617	-0.996475	-2.72805
SPAG5	0.732206	0.693822	0.752151	0.72606	-1.79774	-2.87013
CHRM4	0.697322	0.729104	0.752468	0.726298	-2.10366	-3.21223
RNF146	0.724908	0.727691	0.955829	0.7263	-1.88625	-2.6881
ATN1	0.768864	0.708869	0.701912	0.726548	-2.21096	-3.28335
CLDN15	0.735057	0.729873	0.714833	0.726588	-1.889	-3.16417
SYNC	0.749815	0.873224	0.703677	0.726746	-1.78738	-2.87293
UTS2R	0.745548	0.704471	0.731092	0.727037	-3.27695	-4.22209
C9ORF4	0.620184	0.719131	0.735107	0.727119	-1.88432	-3.15685
ABCE1	0.617614	0.746966	0.70739	0.727178	-2.09159	-2.8871
ATF2	0.707046	0.757224	0.717589	0.727286	-2.08969	-3.35919
DRD1	0.755352	0.719722	0.706923	0.727332	-3.27392	-4.21829
HCLS1	0.697476	0.713227	0.771474	0.727392	-2.09346	-2.88962
C19orf20	0.727869	0.706515	0.747862	0.727415	-1.85534	-2.567
NANS	0.71383	0.717927	0.750744	0.7275	-2.34513	-3.8013
SAMD7	0.673862	0.761603	0.747302	0.727589	-1.8629	-2.94648
IRX6	0.701112	0.736354	0.745321	0.727596	-1.69691	-2.85776
DMPK	0.693234	0.749813	0.740551	0.727866	-2.63255	-3.76827
AVPR1B	0.721903	0.709638	0.752268	0.727936	-2.62924	-3.76372
ALDH1L2	NA	0.698346	0.757624	0.727985	-3.07172	-4.25648
FKBP3	0.755592	0.702763	0.726206	0.728187	-2.28442	-4.07737
MST1R	0.746906	0.730726	0.707058	0.72823	-2.62534	-3.75838
PSMD2	0.697365	0.785936	0.702559	0.72862	-2.19521	-3.26096
LOC400523	0.709568	0.737183	0.740003	0.728918	-1.865	-2.65924
LOC128102	0.752129	0.705737	0.612987	0.728933	-1.84387	-2.55207
ITGAE	0.906087	0.723042	0.735085	0.729064	-2.0748	-3.16979
TJAP1	0.710829	0.844348	0.747525	0.729177	-1.84062	-2.54783
DPT	0.751303	0.727095	0.71038	0.729593	-2.06856	-2.85606
PREP	0.700868	0.760685	0.727676	0.729743	-2.06917	-2.85688
CRB3	0.759836	0.711069	0.718839	0.729914	-1.83501	-2.54054
C6ORF138	0.699615	0.731602	0.759835	0.73035	-2.27884	-2.76975
LOC401103	0.729283	0.713437	0.748427	0.730382	-2.35048	-3.40395
EFHD2	0.591327	0.719771	0.741247	0.730509	-1.67257	-2.81963
NRD1	0.722385	0.72405	0.745822	0.730753	-2.0568	-2.84021
NDUFAF1	0.746371	0.724364	0.721577	0.730771	-2.30937	-3.74616
LOC401215	0.736551	0.748403	0.707784	0.730913	-2.34541	-3.39703
EBI3	0.731499	0.7213	0.739945	0.730915	-2.05253	-3.30282
UROC1	0.885854	0.681726	0.780676	0.731201	-1.83569	-2.54142
PPCDC	0.760823	0.883589	0.701688	0.731255	-1.67079	-2.81683
FN3KRP	0.743138	0.716166	0.734504	0.731269	-2.58824	-3.70744
LOC401454	0.716511	0.632461	0.746196	0.731354	-2.45043	-3.42065
LOC284912	0.757626	0.709205	0.727942	0.731591	-1.82203	-2.8867
C10orf28	0.724172	0.740131	0.730498	0.7316	-1.84533	-3.09589
UHRF1BP1L	0.712373	0.710184	0.772523	0.731694	-1.84911	-3.1018
CHRD	0.710866	0.761681	0.722534	0.731694	-1.7507	-2.80021
SLC22A18	0.70123	0.757067	0.736848	0.731715	-2.50823	-3.5715
MCF2	0.737528	0.717981	0.740164	0.731891	-2.24474	-4.00773
KIAA0947	0.745048	0.719019	0.841594	0.732034	-1.84232	-3.0912
ATP11B	0.734335	0.767472	0.694338	0.732048	-2.24863	-4.01455
C9orf61	0.73622	0.715163	0.74507	0.732151	-1.74523	-2.79208
ACSF3	0.733577	0.72292	0.740717	0.732405	-3.00342	-4.16517
HLA-DRA	0.69164	0.773507	0.972612	0.732574	-1.61315	-2.43101
CYP1B1	0.731641	0.688242	0.777901	0.732595	-2.24618	-4.01025
LOC402488	0.953561	0.719474	0.745852	0.732663	-2.54323	-3.62966
WDR18	0.764372	0.717965	0.71572	0.732686	-2.11381	-3.31416
GIPR	0.764915	0.710659	0.7227	0.732758	-3.19685	-4.1216
YSK4	0.672215	0.788969	0.737786	0.73299	-2.58545	-3.70361
BOK	0.866676	0.719736	0.747267	0.733502	-2.02888	-3.26693
COPG	0.787814	0.71909	0.693937	0.733614	-1.83679	-3.08255
CSN1S2A	0.761345	0.70408	0.735528	0.733651	-1.80535	-2.86231
LGALS14	0.77486	0.705135	0.720991	0.733662	-2.28427	-3.70746
WDR60	0.749143	0.744139	0.707852	0.733711	-2.2799	-3.70073
RPS16	0.696933	0.76115	0.744311	0.734131	-2.48252	-3.53623
PPP4R2	0.919757	0.787967	0.680508	0.734238	-0.964064	-2.64913
FSTL3	0.741191	0.728083	0.733506	0.73426	-2.02068	-3.2545
C21orf37	0.701588	0.767127	0.833872	0.734357	-2.49061	-4.05806
MOBKL2A	0.58988	0.748898	0.720003	0.73445	-1.79513	-2.48861
RBM11	0.748164	0.712829	0.742391	0.734461	-2.12801	-3.16544
POMP	0.699165	0.760122	0.744191	0.734493	-2.27405	-3.69171
RHOC	0.71242	0.756664	0.569415	0.734542	-2.22092	-3.96593
PADI4	0.766233	0.753938	0.683757	0.734643	-1.82673	-3.06683
IL11RA	0.723505	0.745986	0.878112	0.734745	-1.58945	-2.39714
LRRC32	0.746347	0.756035	0.702695	0.735026	-2.02024	-2.79093
RNF183	0.721764	0.720916	0.762516	0.735066	-1.79087	-2.48306
MS4A3	0.727046	0.727406	0.751059	0.73517	-2.466	-3.51357
UGDH	0.755238	0.728103	0.722252	0.735198	-2.01655	-2.78595
LOC391817	0.753084	0.718174	0.734911	0.73539	-2.29672	-3.33044
ATP1B2	0.752982	0.729689	0.723936	0.735536	-2.46212	-3.50825
LOC388519	0.749127	0.721952	0.928259	0.735539	-2.42051	-3.39841
ARPC2	0.745441	0.699186	0.762133	0.735587	-2.01862	-3.08718
APOC2	0.904496	0.716082	0.75562	0.735851	-2.20722	-3.94187
LYPD2	0.695082	0.736356	0.776207	0.735882	-1.78814	-2.47951
KCNIP2	0.739815	0.75499	0.712896	0.7359	-1.71544	-2.7478
LOC391722	0.737688	0.782755	0.687678	0.73604	-2.29928	-3.33394
LOC388939	0.775925	0.696285	0.871249	0.736105	-1.85638	-2.86269
CBL	0.771168	0.741563	0.696484	0.736405	-2.01252	-3.07821
PPP1R10	0.85156	0.704208	0.768643	0.736425	-2.11398	-3.1455
CDK4	0.747001	0.728806	0.733549	0.736452	-2.52673	-3.62302
TMED10	0.769158	0.73083	0.709435	0.736474	-2.00349	-3.22842
P2RX2	0.802529	0.71208	0.694854	0.736488	-2.01942	-3.08835
ST6GALNAC2	0.754014	0.746947	0.708594	0.736518	-1.71096	-2.74113
PTPN1	0.683887	0.750606	0.775168	0.736554	-1.58312	-2.38808
TRIM6	0.761327	0.721203	0.727193	0.736575	-1.77777	-2.46601
PGR	0.792505	0.732353	0.684985	0.736614	-2.01671	-3.08437
GZMM	0.685847	0.779658	0.7446	0.736702	-2.01092	-2.77836
HAAO	0.770821	0.732071	0.707465	0.736786	-1.80434	-3.03182
C1RL	0.712436	0.704038	0.794176	0.736883	-2.2556	-3.66326
UXT	0.732517	0.711641	0.766513	0.73689	-1.70851	-2.7375
LOC389028	0.762379	0.7088	0.739505	0.736895	-1.84281	-2.84318
DYNC2LI1	0.759052	0.739627	0.712051	0.73691	-2.24648	-3.6492
FLJ10489	0.719848	0.754472	0.877533	0.73716	-1.79575	-2.56518
LOC400763	0.707315	0.771968	0.732441	0.737241	-1.84107	-2.84068
DKFZP451M2119	0.728595	0.726606	0.756926	0.737376	-1.77163	-2.81298
ITSN2	0.741499	0.772192	0.698624	0.737438	-2.4465	-3.48682
LOC389173	0.754969	0.697256	0.760329	0.737518	-2.27853	-3.30556
DHX29	0.755726	0.770088	0.687157	0.737657	-2.2455	-3.64768
LEPREL2	0.758184	0.711863	0.743122	0.737723	-1.701	-2.72634
C12orf59	NA	0.773659	0.702256	0.737958	-1.77163	-2.45802
ECT2	0.950141	0.777289	0.698874	0.738082	-2.00073	-3.06086
KCNMB3	0.763463	0.715717	0.735668	0.738283	-1.78977	-3.00906
PPIL2	0.801901	0.694561	0.718404	0.738288	-1.79954	-3.02433
UBE2K	0.722102	0.56748	0.754779	0.73844	-1.78478	-2.55028
XAGE3	0.74839	0.753578	0.713597	0.738522	-2.92267	-4.05725
SMARCD2	0.737736	0.739349	0.874066	0.738542	-1.7824	-2.54705
TTRAP	0.748479	0.845384	0.728739	0.738609	-1.9869	-3.04053
LOC402475	0.954962	0.748914	0.728596	0.738755	-2.47356	-3.53349
LOC400212	0.64864	0.829117	1.014	0.738878	-2.44335	-3.42973
RASL10B	0.734574	0.742742	0.73989	0.739069	-3.25284	-4.50335
LOC340359	0.769344	0.620126	0.7089	0.739122	-1.82576	-2.81868
MDK	0.683704	0.769282	0.765029	0.739338	-1.98948	-3.04433
LOC340527	0.727233	0.758344	0.732589	0.739388	-1.81908	-2.80908
RSPO1	0.722153	0.778409	0.717634	0.739399	-1.75772	-2.79264
USP20	0.757846	0.870547	0.720973	0.73941	-1.98105	-3.03193
LOC339184	0.746464	0.744371	0.727616	0.739484	-1.81758	-2.80693
TMEM51	0.729682	0.742497	0.746593	0.739591	-2.21613	-3.60239
TNRC6B	0.777226	0.746425	0.695161	0.739604	-1.78294	-2.99838
RPP30	0.766809	0.75329	0.699716	0.739938	-1.68565	-2.70352
CYP2D6	0.721746	0.758175	0.908355	0.739961	-0.928637	-2.56286
KTELC1	0.701938	0.774591	0.744653	0.740394	-1.59941	-2.70504
GPR34	0.759216	0.721917	0.897301	0.740567	-3.08345	-3.97932
TRA2A	0.781347	0.742111	0.698345	0.740601	-1.68192	-2.69797
RAB11FIP3	0.779046	0.710286	0.732638	0.740657	-1.67961	-2.69454
LOC402295	0.686378	0.759832	0.775964	0.740725	-2.46239	-3.51807
NRN1	0.748782	0.743908	0.730072	0.740921	-2.20232	-3.5811
TMEM217	0.734241	0.760868	0.727897	0.741002	-2.88808	-4.011
GUCA1A	0.74994	0.732599	0.860406	0.741269	-1.95508	-3.15499
GABRB2	0.735462	0.886052	0.747187	0.741324	-1.9616	-3.00333
LOC257039	0.755358	0.722948	0.745853	0.741386	-1.80158	-2.78393
ARID3C	0.745349	0.763178	0.715983	0.741503	-1.73676	-2.41261
ARL5A	0.750917	0.729746	0.744336	0.741666	-1.95139	-3.14939
ZNF467	0.737658	0.780445	0.707094	0.741732	-2.88457	-4.00632
MIOX	0.735426	0.733233	0.757808	0.742156	-2.85917	-4.06979
PCDHGA9	0.7424	0.693977	0.790381	0.742253	-2.19888	-3.5758
ZNF676	0.760054	0.714705	0.752218	0.742326	-2.01895	-3.17496
SPTLC3	0.798767	0.715233	0.713171	0.74239	-2.19745	-3.57359
ZNF207	0.715367	0.717322	0.794627	0.742439	-1.66802	-2.67731
TMEM49	0.698212	0.775215	0.753957	0.742461	-1.75556	-2.51059
C15orf54	0.801107	0.711969	0.714957	0.742678	-2.1617	-2.63078
LOC400298	0.638992	0.846396	1.15659	0.742694	-2.42046	-3.39834
LOC388746	0.717884	0.794739	0.715563	0.742729	-1.79653	-2.77668
RPL10A	0.784145	0.704759	0.739838	0.742914	-1.95141	-2.69815
RNF4	0.7901	0.698224	0.740662	0.742995	-1.95476	-2.99327
LOC147646	0.745201	0.750801	0.732988	0.742997	-2.85986	-3.97328
NUFIP2	0.740015	0.890068	0.746626	0.74332	-1.94138	-2.68462
RPS27A	0.716767	0.74467	0.768628	0.743355	-1.94374	-2.6878
CENPN	0.771287	0.715541	0.652752	0.743414	-1.93945	-3.13128
STARD10	0.752681	0.727396	0.750984	0.743687	-1.65144	-2.65267
HSPB8	0.723592	0.773826	0.733934	0.743784	-2.44437	-3.50997
ZNF300	0.698568	0.761814	0.771064	0.743815	-1.72123	-2.39239
KRBA2	0.722117	0.791815	0.718337	0.74409	-1.71927	-2.38984
HHIPL1	0.731883	0.723666	0.777317	0.744289	-3.18057	-4.4056
LOC285192	0.728639	0.715947	0.788393	0.744326	-1.71747	-2.73378
TPD52	0.730441	0.785379	0.717262	0.74436	-0.90958	-2.51646
VARS	0.742805	0.728966	0.76186	0.744543	-1.93135	-2.6711
COL18A1	0.668825	0.978863	0.820353	0.744589	-1.76407	-2.52215
CLEC12B	0.74645	0.742806	0.876521	0.744628	-1.73144	-2.47783
WBP4	0.755351	0.758488	0.720203	0.74468	-1.73471	-2.92299
RLBP1	0.888949	0.784002	0.705662	0.744832	-2.36833	-3.37958
MRPL42	0.848151	0.777724	0.712348	0.745036	-1.73605	-2.92508
LOC389224	0.701278	0.736067	0.798148	0.745164	-2.20268	-3.20183
PKN2	0.775502	0.733111	0.727306	0.745306	-2.42664	-3.48565
LOC400216	0.696021	0.786637	0.753391	0.745349	-2.32195	-3.26327
TBC1D8	0.721733	0.769059	0.612068	0.745396	-1.73009	-2.91576
C22orf29	0.732941	0.705226	0.798032	0.7454	-1.64144	-2.65361
TREM2	0.867176	0.751171	0.739741	0.745456	-1.51114	-2.28521
TRIM37	0.794734	0.696228	0.9225	0.745481	-1.93828	-2.96904
NCKAP1L	0.75427	0.7159	0.766797	0.745656	-1.92307	-2.65994
MXD1	0.805024	0.730857	0.701428	0.74577	-2.54341	-3.4662
GTPBP5	0.724982	0.787991	0.724575	0.745849	-1.72801	-2.91252
HAMP	0.74151	0.762247	0.735398	0.746385	-1.91601	-2.9363
GTF2H3	0.750399	0.698365	0.790612	0.746459	-1.92163	-2.658
LOC402481	0.972581	0.759392	0.733739	0.746566	-2.38623	-3.41294
LOC400647	0.559878	0.698177	0.795163	0.74667	-2.31437	-3.25289
USP25	0.720332	0.811302	0.708641	0.746758	-1.92431	-2.9485
TUBGCP3	0.776055	0.735261	0.729445	0.74692	-1.91294	-2.93177
FANCE	0.755955	0.733501	0.751452	0.746969	-1.90207	-3.07458
C14orf174	0.731356	0.774168	0.735842	0.747122	-2.80726	-3.90298
PPP6C	0.705121	0.805797	0.731502	0.747473	-1.50504	-2.2765
FCAR	1.1391	0.828099	0.667031	0.747565	-1.9441	-2.9776
MAPT	0.722679	0.857731	0.772459	0.747569	-1.71038	-2.44922
LOC402687	0.729895	0.648313	0.765652	0.747774	-2.3739	-3.39591
FUCA2	0.719301	0.754625	0.76973	0.747885	-1.89578	-3.06504
LOC401089	0.761405	0.744807	0.738198	0.748136	-2.16079	-3.14455
EMID1	0.725867	0.732582	0.786331	0.74826	-1.68231	-2.34172
LOC401440	0.714468	0.900047	0.782119	0.748294	-2.37424	-3.39639
CCL26	0.756914	0.720857	0.76785	0.748541	-1.53393	-2.60247
PPCS	0.73912	0.748862	0.757785	0.748589	-1.60832	-2.60384
TMEM164	0.718061	0.76576	0.762229	0.748683	-3.11487	-4.31675
TSPAN5	0.760037	0.786571	0.699484	0.748697	-1.61772	-2.60254
LOC390577	0.665004	0.832397	1.01055	0.7487	-2.32622	-3.26912
PVRL4	0.766709	0.779737	0.700343	0.748929	-2.32051	-3.31398
KLRG1	0.77036	0.75482	0.723327	0.749502	-2.3079	-3.29669
UIMC1	0.716355	0.742829	0.789534	0.749573	-1.4857	-2.24887
IQGAP1	0.806563	0.721829	0.720355	0.749583	-2.49573	-3.40372
C7orf33	NA	0.774774	0.724399	0.749587	-2.77671	-3.86214
LEPROT	0.75712	0.787754	0.703962	0.749612	-2.31278	-3.30338
PPM1E	0.724477	0.792455	0.731917	0.749616	-1.4854	-2.24844
OLIG2	0.729633	0.745407	0.774601	0.749881	-1.97808	-2.95232
ZNF546	0.733222	0.751169	0.765394	0.749929	-2.07959	-2.53335
GOLIM4	0.751035	0.724667	0.774277	0.749993	-1.69033	-2.85361
LOC162962	0.735735	0.779914	0.734504	0.750051	-1.72762	-2.67765
PKIG	0.799341	0.740567	0.710704	0.750204	-2.07191	-3.70441
PTPRR	0.757006	0.733041	0.760698	0.750249	-2.36721	-3.40408
NTN1	0.888496	0.720939	0.779668	0.750303	-1.68902	-2.42021
POLH	0.719388	0.781334	0.923535	0.750361	-0.881817	-2.44885
HFM1	0.734836	0.724659	0.792978	0.750825	-1.68485	-2.41455
POLE	0.720561	0.78768	0.744445	0.750896	-0.878727	-2.44133
RNF25	0.806015	0.721719	0.725289	0.751008	-1.94208	-3.06217
LOC399815	0.721512	0.768052	0.763624	0.751063	-2.23641	-3.13158
GNL2	0.781346	0.734412	0.737876	0.751211	-1.59282	-2.56553
RBM24	0.763019	0.760859	0.730062	0.751313	-2.75008	-3.82655
SEC61A1	0.739831	0.76802	0.747092	0.751648	-1.5877	-2.55793
PCDHGA6	0.766944	0.779721	0.708551	0.751739	-2.09652	-3.41797
GYPA	0.732833	0.748803	0.773721	0.751786	-1.85865	-3.00871
BMP8A	0.715278	0.891081	0.789067	0.752172	-1.65398	-2.64091
SF3A2	0.77514	0.771821	0.70964	0.7522	-1.58745	-2.55755
GBA	0.710797	0.736623	0.809939	0.752453	-2.73633	-3.90228
RAPGEF3	0.76866	0.775016	0.714177	0.752618	-2.34462	-3.37307
RPSA	0.65394	0.727194	0.778279	0.752737	-1.4618	-2.2147
DNTTIP1	0.691635	0.775204	0.791398	0.752745	-1.86008	-3.01089
EWSR1	0.800056	0.766254	0.692914	0.753075	-1.95808	-2.9239
COPZ1	0.746113	0.773257	0.740157	0.753176	-1.66237	-2.80991
ATP6V1C1	0.802973	0.755372	0.701433	0.753259	-2.27626	-3.25327
BCL11B	0.699485	0.792926	0.767401	0.753271	-1.6478	-2.22948
AP2A2	0.774909	0.75274	0.732244	0.753298	-2.26542	-3.23841
LYPD1	0.752814	0.755883	0.751217	0.753305	-3.04234	-4.21865
RAP2C	0.735103	0.771535	NA	0.753319	-1.64082	-2.22031
LOC346653	0.728219	0.770236	0.762045	0.7535	-2.04539	-2.49278
GPA33	0.652628	0.734738	0.772552	0.753645	-1.57294	-2.53599
MGAT5B	0.739987	0.749835	0.771259	0.753694	-1.63434	-2.27925
PHC3	0.76576	0.723136	0.772208	0.753701	-1.57	-2.54625
PSD	0.797672	0.726629	0.736944	0.753749	-1.45605	-2.20649
LCE3A	0.745076	0.87621	0.76246	0.753768	-1.63364	-2.61116
INPP5F	0.732507	0.780038	0.749512	0.754019	-2.25808	-3.22834
SNX27	0.775353	0.727349	0.759476	0.754059	-1.65543	-2.37459
PDLIM7	0.778123	0.730219	0.865138	0.754171	-1.93817	-2.8956
TF	0.713071	0.791331	0.75876	0.754387	-1.6562	-2.37563
CLCN7	0.761358	0.775547	0.72635	0.754418	-1.83531	-2.9733
SERPINE2	0.729009	0.812179	0.72219	0.754459	-2.43837	-3.32856
TET3	NA	0.755675	0.753319	0.754497	-2.70579	-3.76734
PRKAG3	0.767515	0.741095	0.75505	0.754553	-2.31755	-3.33592
TPPP	0.695637	0.813254	0.755078	0.754656	-1.66165	-2.80879
KLHDC8A	0.738174	0.749857	0.776165	0.754732	-2.06083	-3.36293
LOC401934	0.697089	0.773931	0.793333	0.754785	-1.69433	-2.62981
LOC389636	0.717454	0.737345	0.809803	0.754868	-2.20325	-3.08679
LOC401320	0.715841	0.793827	0.754957	0.754875	-2.30006	-3.29399
LILRB4	0.751102	0.713088	0.800625	0.754938	-1.44903	-2.19646
TIMELESS	0.776882	1.01286	0.733056	0.754969	-1.64836	-2.36499
C1orf91	0.718281	0.776299	0.770638	0.755072	-2.06034	-3.36219
IFNK	0.761889	0.722164	0.781214	0.755089	-2.05961	-3.36105
ZNF576	0.770433	0.79613	0.698996	0.755187	-1.48973	-2.53324
MAFG	0.743794	0.751769	0.770104	0.755222	-2.41758	-3.30132
OTUD5	0.765271	0.757542	0.742889	0.755234	-2.05458	-3.35329
LOC401647	0.745546	0.72067	0.79984	0.755352	-2.19473	-3.07528
LOC400796	0.750511	0.742614	0.773807	0.755644	-1.67786	-2.60614
RAB37	0.745523	0.800236	0.721243	0.755667	-1.62341	-2.5962
DYNC1I1	0.769062	0.747339	0.750695	0.755699	-1.438	-2.1807
PBX1	0.752083	0.774105	0.741147	0.755778	-1.64011	-2.35378
AP2A1	0.739895	0.751715	0.776627	0.756079	-2.23436	-3.19579
LOC402508	0.709741	0.914908	0.802521	0.756131	-2.29449	-3.28629
TMX4	0.783103	0.761479	0.723926	0.756169	-2.04849	-3.34392
AMD1	0.753692	0.776746	0.738295	0.756244	-2.23266	-3.19346
LOC128360	0.751291	0.72889	0.78856	0.756247	-1.67511	-2.60219
HCG_15200	0.873336	0.782834	0.729817	0.756325	-1.67501	-2.60204
LOC400320	1.22243	0.694864	0.817832	0.756348	-2.2196	-3.12294
SLC22A5	0.749152	0.786716	0.733202	0.756357	-1.81791	-2.94691
NUP35	0.73875	0.754762	0.775593	0.756368	-1.61266	-2.25102
MED21	0.888871	0.751193	0.761753	0.756473	-2.00245	-3.58251
LOC389305	0.802241	0.718823	0.74861	0.756558	-2.08023	-3.03437
FAM10A5	0.767701	0.745594	0.62205	0.756647	-1.6098	-2.2473
OLFML2A	0.760149	0.782325	0.72757	0.756681	-2.68132	-3.73462
PCDH18	0.747809	0.723975	0.79832	0.756701	-2.23274	-3.19357
CORO1B	0.809435	0.759847	0.701079	0.756787	-1.62191	-2.19548
ACOT2	0.7082	0.970543	0.805381	0.756791	-1.644	-2.78119
RFC4	0.78797	0.746959	0.735635	0.756855	-1.91194	-2.85832
S100A7L2	0.785623	0.728308	0.638447	0.756966	-1.61097	-2.24883
LOC400847	0.86556	0.775858	0.738102	0.75698	-2.18844	-3.08022
NAT8B	0.755876	0.777165	0.737957	0.756999	-2.03767	-3.32723
FAM131A	0.726349	0.766419	0.77845	0.757073	-1.60837	-2.24543
FDFT1	0.739904	0.729614	0.802302	0.757273	-0.849909	-2.37116
LOC390508	0.696498	0.817358	0.758299	0.757385	-2.19888	-3.09452
C2ORF73	0.793708	0.724246	0.755618	0.757858	-1.60357	-2.23918
MPN2	0.771888	0.764797	0.737055	0.757913	-2.00137	-2.44055
MKS1	0.788108	0.737023	0.748932	0.758021	-2.02869	-3.31338
CST5	0.760189	0.778181	0.736041	0.758137	-1.81021	-2.50781
KRTAP19-2	0.818834	0.751552	0.704037	0.758141	-1.60908	-2.57524
ATP6AP1	0.802171	0.759224	0.713103	0.758166	-2.2194	-3.17526
ZNF521	0.746313	0.720789	0.8078	0.7583	-1.62557	-2.75238
TNFSF12	0.711357	0.810021	0.753617	0.758332	-1.81705	-2.79077
GJB6	0.646067	0.786809	0.730069	0.758439	-1.80067	-2.92076
PCNT	0.698074	0.766765	0.810867	0.758569	-1.81739	-2.5175
CBLN2	0.723494	0.780429	0.77198	0.758634	-2.65666	-3.70166
RTN4IP1	0.771225	0.7647	0.74	0.758642	-2.96619	-4.11566
EPN1	0.71939	0.78719	0.769375	0.758652	-1.53575	-2.4807
HIST1H2BO	0.747595	0.773774	0.755277	0.758882	-1.53021	-2.47247
OR11H1	0.792383	0.725068	0.75922	0.758891	-1.86216	-2.9449
NTM	0.757215	0.758528	0.761301	0.759014	-1.88816	-2.82451
LOC391370	0.756589	0.770024	0.75092	0.759178	-1.64696	-2.56172
USH2A	0.742051	0.81237	0.723636	0.759352	-1.61752	-2.32309
MAP1A	0.776078	0.786081	0.715928	0.759363	-1.61497	-2.31963
C9ORF24	0.780348	0.763814	0.734289	0.759484	-2.95571	-4.10148
MED1	0.73474	0.770868	0.772867	0.759492	-1.7989	-2.76408
GRIP2	0.779695	0.899036	0.739331	0.759513	-1.52384	-2.47688
PRAP1	0.734704	0.761792	0.783087	0.759861	-1.58494	-2.21494
C3orf50	0.732754	0.766418	0.780854	0.760009	-1.58383	-2.21348
LOC346910	0.714048	0.782538	0.78403	0.760205	-1.64393	-2.55738
ADAMTSL5	0.732377	0.750904	0.797542	0.760274	-1.98161	-2.4171
LOC387690	0.795724	0.762447	0.722965	0.760379	-2.13951	-3.0007
C9orf100	0.744855	0.65432	0.775931	0.760393	-1.77942	-2.88853
TFR2	0.765453	0.766464	0.749514	0.760477	-2.61621	-3.73849
PELI1	0.774158	0.75196	0.755364	0.760494	-1.58289	-2.14422
LOC284207	0.763339	0.786726	0.731464	0.76051	-1.5804	-2.53329
LOC388587	0.692671	0.801672	0.787858	0.760734	-1.64689	-2.56163
C15ORF5	0.792553	0.73006	0.886202	0.761306	-1.59906	-2.29802
PPP1R12A	0.774655	0.748098	0.917286	0.761377	-0.828484	-2.31898
TUT1	0.745931	0.776921	0.885543	0.761426	-1.57631	-2.13559
B3GAT1	0.704131	0.75529	0.825388	0.761603	-1.60424	-2.71905
CARHSP1	0.735715	0.812435	0.736832	0.761661	-1.59724	-2.70811
SLC22A25	0.757992	0.742097	0.785453	0.761847	-1.59112	-2.28723
C11ORF85	0.794911	0.592828	0.728864	0.761887	-1.57219	-2.52128
XYLT1	0.746674	0.744455	0.795367	0.762165	-1.8298	-2.89741
SFRP4	0.764681	0.899116	0.759748	0.762215	-1.39143	-2.11413
LOC339535	0.769019	0.770163	0.747571	0.762251	-1.95827	-2.38941
NAALADL2	0.823056	0.747126	0.71658	0.762254	-2.62048	-3.6533
RBM10	0.760558	0.727064	0.799325	0.762316	-1.50703	-2.43802
ABTB1	0.804677	0.742032	0.740361	0.762357	-2.78306	-3.60245
GRAMD3	0.79603	0.959849	0.728912	0.762471	-1.95156	-3.4932
SUPV3L1	0.76669	0.778151	0.742728	0.762523	-1.95633	-2.38711
POLD3	0.770692	0.731606	0.78566	0.762652	-1.5026	-2.43144
C19orf6	0.797145	0.770233	0.720818	0.762732	-2.91473	-4.04605
ATP6V1B1	0.775516	0.712081	0.800652	0.76275	-1.95068	-3.49165
ZAP70	0.773264	0.740735	0.775185	0.763061	-2.76766	-3.58312
NDNL2	0.784906	0.729588	0.774911	0.763135	-1.97744	-3.23436
MMP15	0.707982	0.976711	0.818674	0.763328	-1.59371	-2.29076
ATG4C	0.748674	0.760554	0.780899	0.763376	-2.89752	-4.02277
C3orf30	0.779838	0.727946	0.782414	0.763399	-2.59399	-3.6179
FRAS1	0.727346	0.749063	0.813958	0.763456	-1.49771	-2.43761
APCDD1L	0.741291	0.784702	0.76441	0.763468	-2.59031	-3.61297
KIAA1853	0.77949	0.749199	0.761737	0.763475	-2.89587	-4.02054
DLG4	0.744991	0.800517	0.745096	0.763535	-2.21953	-3.20137
CLTB	0.804399	0.703229	0.783101	0.763576	-1.8568	-2.77993
ZNF41	0.828938	0.739403	0.722466	0.763602	-1.77241	-2.45686
C14orf105	0.813224	0.724499	0.753708	0.76381	-1.97564	-3.23159
SHC4	0.778767	0.749546	0.76376	0.764024	-1.94125	-2.36922
OGG1	0.800887	0.711787	0.779614	0.764096	-0.819907	-2.2981
LOC144776	0.769697	0.776038	0.746918	0.764218	-1.54819	-2.16708
ZNF385A	0.783057	0.808071	0.701604	0.764244	-1.58041	-2.68179
LOC402530	0.780807	0.762078	0.749861	0.764249	-2.19079	-3.14315
CCDC41	0.739918	0.814867	0.738215	0.764333	-1.9697	-3.22242
RLN1	0.751204	0.784154	0.757857	0.764405	-1.75448	-2.69876
KLK5	0.783513	0.783885	0.726016	0.764471	-1.57113	-2.6673
C3orf44	0.750963	0.77104	0.772416	0.764806	-1.54308	-2.16043
CEND1	0.779491	0.78635	0.729129	0.76499	-1.95915	-3.20616
SETX	0.779706	0.783397	0.732134	0.765079	-1.56502	-2.65774
LOC338611	0.764208	0.766077	0.929594	0.765142	-1.59582	-2.48823
C15orf2	0.739981	0.784673	0.770776	0.765143	-1.5634	-2.65521
CHCHD2	0.778625	0.752049	0.922069	0.765337	-1.95244	-3.19582
LOC400614	1.02171	0.800924	0.729773	0.765348	-2.10546	-2.96644
TBC1D3B	0.783368	0.734062	0.778787	0.765406	-1.79895	-2.85215
C1orf132	0.761804	0.721338	0.813107	0.765416	-1.60128	-2.49608
PTMA	0.742424	0.78257	0.771432	0.765475	-2.13237	-3.05588
RNF112	0.753681	0.711915	0.830978	0.765525	-1.48967	-2.41222
OPTN	0.73498	0.776758	0.785026	0.765588	-2.13255	-3.05612
LOC150207	0.73374	0.790275	0.772991	0.765669	-1.59448	-2.4863
SLC25A26	0.77176	0.797309	0.728173	0.765747	-2.86937	-3.98469
MSLN	0.729392	0.802245	2.204	0.765818	-1.83168	-2.74424
SNRPD2	0.749618	0.80178	0.746212	0.76587	-1.7438	-2.4183
TMEM93	0.744348	0.774666	0.778674	0.765896	-1.47309	-2.40061
LOC343066	0.78656	0.752997	0.758468	0.766008	-1.92247	-2.34694
RB1	0.777499	0.763692	0.75711	0.766101	-1.5552	-2.23845
ANKRD30A	0.733871	0.783029	0.781598	0.766166	-2.86058	-3.97282
DKFZP434C0631	0.713974	0.780079	0.804602	0.766218	-1.53901	-2.15513
RRAD	0.706663	0.764822	0.827215	0.766233	-0.812965	-2.28119
TRAM1L1	0.746256	0.787364	0.765107	0.766242	-1.53242	-2.14655
BAIAP2	0.776257	0.994928	0.756531	0.766394	-1.72404	-2.80451
LOC401230	0.811914	0.787763	0.700368	0.766681	-1.98337	-2.90191
CALU	0.817655	0.74321	0.739874	0.766913	-2.12368	-3.04396
GUCY1B3	0.819254	0.754039	0.728087	0.767127	-2.54141	-3.63649
SCPEP1	0.769116	0.729065	0.803311	0.767164	-1.39513	-2.38508
FMO4	0.743067	0.796408	0.762547	0.767341	-2.53047	-3.62157
RBCK1	0.784509	0.751091	0.884247	0.7678	-1.72485	-2.65519
AHSA2	0.755122	0.799879	0.748478	0.767826	-1.72591	-2.39419
ZMYM4	0.798831	0.772508	0.732147	0.767829	-1.46323	-2.37292
UGT2B10	0.752086	0.793962	0.75747	0.767839	-1.72482	-2.39271
C5AR1	0.763159	0.804586	0.735791	0.767845	-2.70674	-3.50669
TMEM134	0.786411	0.787023	0.73014	0.767858	-1.5444	-2.22378
ST6GALNAC4	0.776876	0.759121	0.638978	0.767998	-1.53836	-2.61608
FLII	0.791671	0.722612	0.790257	0.76818	-1.72593	-2.39421
CCDC96	0.798463	0.737949	NA	0.768206	-2.23319	-2.68797
ERP29	0.725433	0.785133	0.794468	0.768345	-1.54019	-2.61893
NODAL	0.759551	0.713217	0.83244	0.768402	-1.73154	-2.40177
LRRC36	0.753838	0.821625	0.729895	0.768452	-1.92961	-3.1606
TACC3	0.806584	0.75896	0.740005	0.768516	-2.10292	-3.01548
PRMT8	0.836818	0.721508	0.747767	0.768697	-1.93301	-3.16585
COX8C	0.765369	0.786981	0.75392	0.768756	-1.51125	-2.43215
SEC14L3	0.741638	0.752737	0.812109	0.768828	-1.707	-2.77867
LOC400741	0.727894	0.797705	0.781074	0.768891	-1.56904	-2.44975
MKKS	0.756077	0.782502	0.523117	0.76929	-1.79178	-2.68752
PLA2G2F	0.775039	0.758755	0.774611	0.769468	-1.7581	-2.79221
RP11-431O22.2	0.761059	0.783545	0.763877	0.769494	-1.88807	-2.30613
CPNE8	0.734923	0.753216	0.821085	0.769741	-1.50973	-2.117
ST7L	0.76798	0.764579	0.77669	0.769749	-2.08438	-2.99004
IRF2BP1	0.797526	0.727753	0.784355	0.769878	-1.52745	-2.59902
GJA5	0.781553	0.744405	0.783681	0.76988	-1.69392	-2.75883
LRRC42	0.735147	0.809504	0.765423	0.770025	-2.80883	-3.90282
SPI1	0.791475	0.761328	0.757432	0.770078	-1.52385	-2.19587
ARCN1	0.780304	0.745592	0.784464	0.77012	-2.08235	-2.98726
GCN1L1	0.764536	0.755651	0.790464	0.770217	-1.52085	-2.5887
ATP1B3	0.806722	0.778491	0.726155	0.770456	-2.08446	-2.99015
ZNF711	0.786253	0.76484	0.760395	0.770496	-1.70033	-2.3597
LOC402148	0.732003	0.745581	0.834725	0.77077	-1.9392	-2.8415
C17orf69	0.802176	0.769069	0.741576	0.770941	-2.49537	-3.48607
RNF7	0.793491	0.786798	0.732873	0.771054	-1.69881	-2.6169
TIGD5	0.768722	0.767361	0.777625	0.771236	-2.78306	-3.86797
LOC401147	0.816114	0.734656	0.763133	0.771301	-1.92783	-2.82596
CMTM3	0.752439	0.809633	0.751888	0.77132	-1.4937	-2.09614
CASP8AP2	0.711035	0.800608	0.802663	0.771435	-1.68893	-2.75126
ARMCX5	0.7278	0.767285	0.819488	0.771524	-1.50337	-2.03979
C13orf36	0.655803	0.778729	0.764412	0.771571	-1.86778	-2.28205
WWP2	0.772446	0.759137	0.783313	0.771632	-1.69001	-2.60395
RPL35	0.825543	0.767175	0.72225	0.771656	-1.51735	-2.58323
AQP3	0.920706	0.72846	0.815118	0.771789	-1.68576	-2.74646
JARID2	0.816665	0.743217	0.755854	0.771912	-1.77221	-2.65969
ZBTB4	0.756656	0.787562	0.886934	0.772109	-1.49298	-2.02615
DKFZP434C184	0.805313	0.746506	0.765233	0.77235	-1.86368	-2.27718
GPLD1	0.79139	0.737636	0.788142	0.772389	-1.68656	-2.34114
DDI1	0.755618	0.775406	0.786712	0.772579	-1.7297	-2.75053
CITED1	0.712373	0.8115	0.793919	0.772597	-2.22889	-3.05406
ALPL	0.758758	0.759839	0.799372	0.772656	-1.35132	-2.31647
TNFRSF1B	0.769593	0.76526	0.783153	0.772669	-1.68067	-2.59022
NLRC3	0.781498	0.815914	0.720975	0.772796	-2.47924	-3.46451
NEO1	0.791776	0.754196	1.1653	0.772986	-1.75812	-2.63968
LOC146110	0.819495	0.737042	0.762704	0.77308	-1.53521	-2.40113
CSDC2	0.666247	0.794966	0.751582	0.773274	-1.49713	-2.55162
BEST3	0.735405	0.815001	0.769433	0.773279	-1.47969	-2.07789
ASAP1	0.793036	0.785716	0.741499	0.773417	-1.41859	-2.30656
SPOCK1	0.743544	0.803349	0.896785	0.773447	-1.67892	-2.33084
ZBTB40	0.810566	0.783648	0.726491	0.773568	-1.42102	-2.31018
PSCA	0.744546	0.738602	0.837725	0.773624	-1.42441	-2.31521
TBRG1	0.786403	0.823476	0.71152	0.7738	-2.7666	-3.84571
CXorf1	0.810687	0.739598	0.771713	0.773999	-1.41567	-2.30221
LOC390998	0.78079	0.758067	0.783161	0.774006	-1.52177	-2.38181
GYS1	0.801777	0.787147	0.733137	0.774021	-2.44759	-3.50856
ZNF185	0.781306	0.775059	0.766016	0.774127	-1.41066	-2.29477
LOC401449	0.65862	0.805349	0.743161	0.774255	-1.99324	-2.80313
LOC146909	0.75453	0.741622	0.826747	0.7743	-2.45822	-3.43641
C1orf83	0.807007	0.721057	0.794934	0.774333	-1.47339	-2.06968
LOC401175	0.732874	0.775017	0.815404	0.774432	-1.89598	-2.78239
RASGRF2	0.737876	0.766475	0.819044	0.774465	-2.09992	-3.0372
ITPRIPL1	0.800067	0.740978	0.782452	0.774499	-2.44933	-3.42453
LOC201501	0.787151	0.741153	0.795839	0.774714	-1.51829	-2.37682
PTPDC1	0.803984	0.742632	0.777631	0.774749	-1.30651	-1.99277
LOC139067	0.795418	0.772263	0.756966	0.774882	-1.51508	-2.3722
HIST1H2BB	0.709862	0.825737	0.789183	0.774927	-1.67439	-2.32474
CCDC64	0.739828	0.761388	0.824321	0.775179	-1.4655	-2.05942
SLC17A1	0.781073	0.940963	0.76938	0.775226	-1.65861	-2.30346
LOC402604	0.744849	0.742961	0.837882	0.775231	-2.08386	-2.99554
ATPBD3	0.778771	0.747694	0.799239	0.775235	-2.72998	-3.79617
DDX42	0.745618	0.798813	0.781455	0.775295	-1.48073	-2.52598
PYGO1	0.825867	0.750816	0.749996	0.77556	-1.48249	-2.52873
STAU2	0.798856	0.752341	0.919206	0.775599	-1.47849	-2.52249
PRPF38A	0.777959	0.787841	0.761166	0.775655	-2.72097	-3.78399
LOC401252	0.765868	0.761137	0.800566	0.775857	-1.87606	-2.75516
INTS3	0.671584	0.793774	0.758131	0.775953	-1.81811	-3.259
MYD88	0.76248	0.836014	0.729711	0.776069	-1.66152	-2.56206
EIF5B	0.765751	0.792682	0.769816	0.776083	-1.39605	-2.27305
LOC389624	0.718299	0.795826	0.814465	0.776197	-1.97834	-2.78301
GABRA3	0.771593	0.834143	0.722863	0.7762	-1.66104	-2.56136
GIYD2	0.782372	0.770157	0.999627	0.776265	-1.81346	-3.25084
PCDHB7	0.774592	0.724974	0.829242	0.77627	-1.85329	-3.04292
FKBP8	0.932881	0.768495	0.784262	0.776378	-1.29264	-1.97296
OR6B2	0.782466	0.762999	0.784361	0.776609	-2.01007	-3.31312
CXORF55	0.765816	0.793451	0.770574	0.776613	-1.44823	-2.03693
ZNF302	0.812805	0.755607	0.761534	0.776649	-1.84205	-3.02559
FAM129A	0.786134	0.77606	0.768036	0.776743	-1.44673	-2.03498
GFAP	0.574266	0.766043	0.787542	0.776792	-1.46932	-2.1218
C9orf122	0.817073	0.734981	0.778366	0.776807	-2.42377	-3.39036
CADM4	0.794435	0.771375	0.765052	0.776954	-2.41384	-3.37708
FLJ46026	0.788526	0.77051	0.77188	0.776972	-1.81613	-2.22077
LOC401216	0.77278	0.77915	0.779159	0.77703	-1.86225	-2.73626
CCL17	0.78203	0.772039	0.912701	0.777034	-2.57473	-3.34108
TPD52L1	0.745402	0.74751	0.838212	0.777041	-0.762122	-2.15739
ZNF354B	0.815632	0.742899	0.772642	0.777058	-1.4485	-2.03728
FLJ13197	0.77135	0.826292	0.733693	0.777112	-1.39239	-2.27935
ATP5J	0.759947	0.745118	0.826443	0.77717	-2.41001	-3.45731
SLC6A14	0.782913	0.782542	0.76624	0.777231	-1.46266	-2.49775
CORIN	0.723475	0.831659	0.77668	0.777271	-1.39587	-2.27279
KRT8	1.06074	0.794973	0.75963	0.777302	-1.46626	-2.11764
OTX1	0.767469	0.783865	0.780834	0.777389	-1.46422	-2.11487
CIAPIN1	0.809979	0.745176	0.894776	0.777577	-1.31814	-2.26449
FLOT2	0.778381	0.806533	0.748082	0.777665	-1.64045	-2.27898
C11orf16	0.777608	0.774778	0.780997	0.777794	-1.82653	-3.00167
KIAA1466	0.76025	0.739828	0.834053	0.778044	-1.45395	-1.97489
LOC124446	0.834122	0.767898	0.732146	0.778055	-1.44503	-2.03277
DNAJA2	0.837687	0.752127	0.744789	0.778201	-1.62739	-2.65791
SPATS1	0.793133	0.793188	0.748476	0.778266	-2.39937	-3.35775
ZNF267	0.765025	0.816873	0.753215	0.778371	-1.38145	-2.25135
DOCK5	0.776938	0.818271	0.740463	0.778557	-1.3792	-2.25952
SGOL1	0.76503	0.803484	0.767595	0.778703	-2.39256	-3.34864
LRRC48	0.752614	0.774071	0.809626	0.778771	-1.3753	-2.25367
CLEC4A	0.797042	0.765112	0.774171	0.778775	-1.3755	-2.24251
FLJ31222	0.803741	0.785412	0.74718	0.778778	-1.45574	-2.10335
GPR42P	2.03218	0.76942	0.788227	0.778824	-2.55108	-3.31141
MLX	0.812823	0.758845	0.764895	0.778854	-2.38309	-3.4206
ANK1	0.732962	0.821877	0.782012	0.77895	-1.63283	-2.51987
NUDT9	0.774726	0.727456	0.834676	0.778953	-1.82721	-3.00272
CLCA2	0.79517	0.782837	0.75918	0.779062	-1.61105	-2.63312
CENPE	0.781155	0.818904	0.737201	0.779087	-1.2786	-1.95288
LOC400547	0.844782	0.724849	0.767731	0.779121	-1.46259	-2.11266
CDCA8	0.787059	0.768491	0.781815	0.779122	-1.8137	-2.98189
SERPINB8	0.782306	0.764261	0.791371	0.779313	-1.62374	-2.25646
RNPS1	0.821227	0.769399	0.74807	0.779565	-1.70014	-2.55726
UBXN1	0.772256	0.807459	0.759082	0.779599	-1.37032	-2.23481
TNFRSF8	0.761755	0.835231	0.741914	0.779633	-1.27686	-1.9504
CHAF1B	0.759726	0.800286	0.941306	0.780006	-2.53792	-3.29488
SEMA4G	0.806421	0.75389	NA	0.780155	-1.43319	-1.94763
ARID1B	0.734493	0.766461	0.840172	0.780375	-1.6678	-2.65971
NUP43	0.788092	0.771583	0.781576	0.780417	-1.7832	-2.18169
TESSP1	0.789708	0.83361	0.718207	0.780508	-1.42728	-2.30934
NDFIP1	0.802288	0.758782	0.939625	0.780535	-1.36144	-2.23283
SKIV2L2	0.799779	0.777793	0.764331	0.780634	-1.43582	-2.45578
PARP10	0.808899	0.777329	0.755707	0.780645	-2.65344	-3.69265
AVPR1B	0.827991	0.766816	0.747294	0.7807	-2.53506	-3.2913
DHPS	0.777927	0.73381	0.830797	0.780845	-1.61847	-2.24936
RTN4	0.832863	0.77625	0.733529	0.780881	-1.43233	-1.94649
LOC126520	0.902953	0.77723	0.784868	0.781049	-1.41222	-1.99004
SLC29A3	0.837762	0.782767	0.723167	0.781232	-1.80633	-2.97053
IFI6	0.822648	0.743801	0.777259	0.781236	-1.59636	-2.61084
LOC399924	0.922971	0.821224	0.741408	0.781316	-1.92371	-2.70921
MSRB3	0.763552	0.782198	0.79834	0.781363	-2.3576	-3.30192
CRTC3	0.812522	0.775198	0.756409	0.781376	-1.4231	-1.93437
AKT1	0.0898644	0.763366	0.79944	0.781403	-2.51834	-3.27033
RBPMS	0.7475	0.904873	0.81547	0.781485	-1.43381	-2.45264
LOC151760	0.797803	0.776871	0.770371	0.781682	-1.45776	-2.28983
SOX5	0.750746	0.8112	0.783125	0.78169	-1.60589	-2.2324
PKD2L1	0.663813	0.756027	0.807425	0.781726	-1.58986	-2.60097
LOC219612	0.771241	0.792228	0.669426	0.781734	-1.45719	-2.289
CHMP7	0.81468	0.756518	0.77432	0.781839	-1.40885	-1.98565
ZNF117	0.797805	0.78687	0.761171	0.781949	-1.78682	-2.94043
FAM10A4	0.789684	0.839306	0.717362	0.782117	-1.41654	-1.99567
STK38L	0.759107	0.799442	0.788019	0.782189	-2.50746	-3.25667
DTX3L	0.762225	0.76203	0.822513	0.782256	-2.35104	-3.29314
HIST3H2A	0.800568	0.746452	0.799958	0.782326	-1.40532	-1.98106
TMEM165	0.783771	0.763312	0.799923	0.782335	-1.78292	-2.93443
C6orf115	0.909709	0.781071	0.783725	0.782398	-1.27764	-2.20106
CD86	0.794521	0.800434	0.752488	0.782481	-1.59726	-2.46756
WDR44	0.78541	0.780453	0.781701	0.782521	-1.77969	-2.92945
PDLIM4	0.820296	0.80331	0.724126	0.782577	-1.67728	-2.52477
IFNA17	0.758802	0.772825	0.81616	0.782596	-1.59697	-2.46715
TTC18	0.759133	0.800549	0.788201	0.782628	-1.40115	-1.97563
APBA3	0.79553	0.761223	0.791451	0.782735	-1.34539	-2.19776
WDR61	0.813736	0.798574	0.736451	0.782921	-1.42568	-2.06252
TMEM42	0.817461	0.748495	0.893318	0.782978	-1.40286	-1.97785
YWHAQ	0.820281	0.741431	0.78734	0.783017	-2.50286	-3.25091
TMCO5A	0.809147	0.721598	0.818844	0.783196	-1.40505	-1.98071
ISCA2	NA	0.765676	0.800884	0.78328	-1.39601	-1.96894
RP5-886K2.1	0.750765	0.807922	0.791518	0.783401	-1.591	-2.21233
LIG4	0.807194	0.773183	0.770151	0.783509	-1.41666	-2.05027
C10orf4	0.774967	0.808193	0.767725	0.783629	-1.57098	-2.57234
MAN2A1	0.789945	0.773453	0.788261	0.783886	-2.31481	-3.3275
SLC7A9	0.774027	0.764594	0.813126	0.783916	-1.56917	-2.56959
GRIN2D	0.717508	0.815605	0.818671	0.783928	-1.59473	-2.46384
COPS7B	0.764087	0.813618	0.774287	0.783997	-1.40263	-1.90749
CDKL2	0.823619	0.775917	0.753114	0.784216	-1.98986	-2.88614
ZPBP	0.724726	0.779052	0.849011	0.784263	-1.41864	-2.42893
LOC219797	0.771678	0.753205	0.82798	0.784287	-1.44071	-2.26532
EZH2	0.907642	0.798254	0.770456	0.784355	-1.56391	-2.56162
DUSP18	0.80894	0.759955	0.900483	0.784448	-1.23937	-1.89683
EMILIN1	0.770244	0.796681	0.787081	0.784669	-1.40272	-2.40405
DOPEY2	0.82098	0.767513	0.765674	0.784722	-1.74603	-2.13759
CCDC148	0.786357	0.949336	0.783204	0.784781	-1.38257	-1.95144
LOC389748	0.751219	0.821356	0.781799	0.784791	-1.88255	-2.65363
FLJ40504	0.833559	0.748816	0.772051	0.784809	-1.3876	-2.2513
POLR3F	0.796239	0.776956	0.781549	0.784915	-1.32791	-2.17177
LZTS1	0.900155	0.788458	0.781477	0.784967	-2.07371	-2.8507
SERTAD2	0.784322	0.659792	0.786269	0.785296	-0.719945	-2.05468
FLJ38379	0.778096	0.774709	0.803325	0.785376	-1.37751	-2.23654
TES	0.727076	0.847089	0.78199	0.785385	-1.40865	-2.41332
MED14	0.818722	0.810734	0.727039	0.785498	-1.57829	-2.43967
PPP3R2	0.778965	0.741713	0.835987	0.785555	-1.23567	-1.89154
LOC340096	0.754815	0.786962	0.814904	0.78556	-1.4281	-2.2472
P2RY4	0.784879	0.91316	0.786253	0.785566	-2.45966	-3.1967
BBS5	0.817284	0.732584	0.80726	0.785709	-1.38257	-1.95143
MRPS35	0.823297	0.7796	0.754302	0.785733	-1.25694	-2.16864
TAC1	0.829568	0.741959	0.972435	0.785763	-1.57685	-2.43756
MED10	0.775132	0.783508	0.799009	0.785883	-2.57626	-3.58826
FER	0.757416	0.833384	0.767252	0.786017	-1.97187	-2.86144
LOC390009	0.794791	0.777481	0.675303	0.786136	-1.86376	-2.62824
FAM83H	0.780769	0.824043	0.753614	0.786142	-1.37483	-2.23262
MPL	0.597435	0.751727	0.820577	0.786152	-1.23024	-1.88377
LOC132241	0.75447	0.833345	0.770834	0.786217	-1.37693	-1.94409
KIAA0125	0.777496	0.807324	0.774322	0.78638	-1.31747	-2.15625
KRTAP19-4	0.824013	0.784965	0.750347	0.786441	-1.3728	-2.22964
SC5DL	0.758634	0.849075	0.751621	0.786443	-1.57218	-2.18696
FUT10	0.801654	0.8032	0.755643	0.786832	-2.56647	-3.57502
SLC1A3	0.755557	0.834974	0.770204	0.786912	-1.56408	-2.17604
TPSAB1	0.837976	0.739211	0.783641	0.786943	-1.56629	-2.17903
FGFR1OP2	0.806715	0.796564	0.757905	0.787061	-1.38513	-2.37655
PSORS1C2	0.808472	0.797802	0.755172	0.787149	-2.28652	-3.20689
KLC3	0.768333	0.806253	1.0085	0.787293	-1.21883	-1.86747
LOC392586	0.812024	0.767065	0.782909	0.787332	-1.59448	-2.55212
BCL3	0.822536	0.775476	0.764244	0.787419	-1.53931	-2.5243
ERCC1	0.8034	0.799145	0.760141	0.787562	-0.710957	-2.0328
PLA2G4E	NA	0.784213	0.790924	0.787568	-1.36061	-1.92285
ANGPTL2	0.65108	0.79881	0.776499	0.787655	-1.21535	-1.86249
SMS	0.770686	0.846936	0.745534	0.787719	-1.90519	-2.74422
C7orf55	0.802784	0.755866	0.804512	0.787721	-2.27907	-3.19694
PRKCH	0.774245	0.793865	0.795053	0.787721	-1.94601	-2.82595
C11orf87	0.817282	0.791567	0.754388	0.787746	-1.71761	-2.10387
LOC391162	0.782742	0.798248	0.782281	0.787757	-1.40709	-2.217
PRR19	0.765444	0.819931	0.778158	0.787844	-1.89167	-3.12958
PHB	0.741042	0.788504	0.834545	0.78803	-1.53856	-2.52316
DNA2	0.810991	0.815009	0.738346	0.788115	-1.5543	-2.16286
SETMAR	0.914097	0.818365	0.757985	0.788175	-0.709725	-2.0298
PRPF4B	0.783453	0.790318	0.790898	0.788223	-1.93995	-2.81763
FXYD1	0.741247	0.8453	0.778196	0.788248	-1.53874	-2.52343
RGS22	0.776814	0.837971	0.749964	0.78825	-1.38013	-2.36873
GNB5	0.819275	0.759941	0.785559	0.788258	-1.30496	-2.13767
LOC402367	0.789923	0.778896	0.796094	0.788305	-1.84127	-2.59787
CCRK	0.748623	0.793767	0.822565	0.788319	-1.94531	-2.82499
SLC6A18	0.785598	0.772831	0.80684	0.788423	-1.7084	-2.09295
ZYG11A	0.849235	0.753922	0.762308	0.788488	-1.59242	-2.54909
PVALB	0.781326	0.750895	0.833647	0.788623	-1.54936	-2.15621
LOC388735	0.781017	0.767401	0.817618	0.788679	-1.40154	-2.20902
TIAM1	0.778286	0.817742	0.770065	0.788698	-1.20954	-1.85419
LOC389857	0.776874	0.795727	0.793896	0.788833	-1.57919	-2.52968
LOC389168	0.79702	0.803843	0.76576	0.788874	-1.74499	-2.57591
LOC286129	0.770784	0.808499	0.787469	0.788917	-1.39849	-2.20465
LRRC27	0.82619	0.783483	0.757509	0.789061	-1.37536	-1.99417
LOC338667	0.785784	0.952466	0.792532	0.789158	-1.34675	-2.19155
VPRBP	0.784192	0.789644	0.793892	0.789242	-1.29473	-2.12245
POF1B	0.737855	0.822094	0.807964	0.789304	-1.29921	-2.13931
SETD4	0.853867	0.735517	0.778792	0.789392	-1.72677	-2.84785
WFDC1	0.727313	0.851498	0.99588	0.789406	-1.21955	-1.8685
FOXN4	NA	0.79503	0.783988	0.789509	-1.34543	-1.90308
RAB1B	0.788725	0.790385	0.597927	0.789555	-1.3675	-1.9835
IDH3G	0.747219	0.858603	0.762905	0.789576	-1.54773	-2.154
RASGRP1	0.843355	0.778593	0.747031	0.789659	-2.03201	-2.79607
LOC286149	0.793701	0.655147	0.785817	0.789759	-1.34202	-2.18463
LAGE3	0.763371	0.841218	0.764707	0.789765	-1.29691	-2.1257
CREBL2	0.765188	0.831673	0.772587	0.789816	-2.02514	-2.78706
LOC388716	0.80275	0.741156	0.825569	0.789825	-1.39651	-2.2018
GPR83	0.74895	0.800461	0.820281	0.789898	-2.40954	-3.13382
GRM3	0.80488	0.773801	0.791282	0.789988	-2.40198	-3.12434
GJC2	0.780105	0.753123	0.836777	0.790002	-1.51976	-2.49464
FNDC4	0.792205	0.774858	0.80326	0.790108	-1.35468	-1.84451
PLB1	0.806022	0.776337	0.788092	0.790151	-2.24532	-3.15182
LRRC58	0.816251	0.776619	0.777775	0.790215	-2.51773	-3.50909
TM4SF20	0.860788	0.747307	0.762611	0.790235	-1.3744	-1.99287
LOC159184	0.787713	0.797925	0.785163	0.790267	-1.38631	-2.18715
ZNF230	0.784213	0.827682	0.759102	0.790332	-1.29021	-2.11573
ELMOD1	0.77602	0.800291	0.795539	0.790617	-1.7008	-2.8078
HAVCR2	0.933076	0.820457	0.760884	0.790671	-1.19807	-1.8378
LOC123876	0.823347	0.781329	0.767343	0.790673	-1.33892	-1.89461
GPR97	0.810291	0.785347	0.776555	0.790731	-2.39243	-3.11235
AFF1	0.825754	0.802759	0.744019	0.790844	-1.53063	-2.13095
RHBDL1	0.790876	0.768224	0.813653	0.790918	-1.2836	-2.10591
PCNXL2	0.830877	0.790525	0.751837	0.79108	-1.28416	-2.1167
MAPK8IP2	0.788773	0.78191	0.802587	0.79109	-1.90904	-2.77521
RHBDF2	0.776872	0.818855	0.778549	0.791426	-1.50265	-2.46869
MYO15A	0.793176	0.766833	0.814425	0.791478	-1.19039	-1.82682
S100A4	0.784858	0.816466	0.773507	0.79161	-1.58538	-2.39414
TRMT1	0.732988	0.80655	0.835542	0.791693	-1.70131	-2.80859
C1D	0.806406	0.781943	0.787192	0.791847	-1.27545	-2.09379
ATRNL1	0.789527	0.837559	0.748494	0.79186	-1.35107	-2.32331
SGEF	0.821205	0.792785	0.761607	0.791866	-1.50001	-2.46469
LYZL2	0.798602	0.804746	0.772924	0.792091	-1.32596	-1.87774
ZNF287	0.822106	0.788499	0.765919	0.792175	-1.34093	-1.82645
TNFRSF17	0.808709	0.726429	0.841521	0.79222	-1.19399	-1.83196
KIAA1033	0.829559	0.775605	0.771608	0.792257	-1.34469	-2.31334
OSMR	1.00991	0.857438	0.72721	0.792324	-1.20124	-1.84233
GLRX	0.909158	0.792343	0.79235	0.792346	-1.49253	-2.45333
CACNA1C	0.819853	0.738331	0.819087	0.792424	-1.50013	-2.46486
LOC125962	0.759998	0.785297	0.832171	0.792489	-1.37252	-2.16733
OPN1SW	0.755997	0.848474	0.773056	0.792509	-2.38036	-3.09721
UPRT	0.780871	0.792982	0.803877	0.792576	-1.32165	-1.87212
CTSW	0.776533	0.820966	0.78047	0.792656	-2.20695	-3.18042
GIMAP4	0.828695	0.791653	0.75775	0.792699	-1.68494	-2.78335
SND1	0.975196	0.802067	0.783339	0.792703	-1.33811	-2.30305
GALNTL4	0.786213	0.84138	0.75101	0.792868	-1.32423	-2.15861
ARHGAP15	0.822312	0.76839	0.788299	0.793001	-1.67987	-2.77554
HIST1H4H	0.795317	0.772015	0.811768	0.793034	-1.26722	-2.08157
LOC284120	0.822043	0.76862	0.788527	0.793063	-1.36573	-2.15757
SOX18	0.759425	0.83342	0.786435	0.793093	-1.3443	-1.95199
EYA3	0.833307	0.781996	0.764078	0.793127	-0.687652	-1.97605
LASS3	NA	0.798931	0.787512	0.793221	-2.20561	-3.09874
ITCH	0.839925	0.7556	0.784684	0.793403	-1.50716	-2.33508
PIH1D1	0.830398	0.908425	0.756688	0.793543	-1.67991	-2.77559
EXOSC1	0.724671	0.817643	0.838836	0.793717	-1.27281	-2.08988
AGPAT2	0.803345	0.770534	0.807497	0.793792	-2.19174	-3.15968
TCFL5	0.64957	0.792983	0.794692	0.793837	-1.33389	-1.93785
REEP1	0.782661	0.812273	0.786994	0.793976	-1.6491	-2.96239
RPS13	0.83931	0.759394	0.783643	0.794115	-1.50228	-2.09274
LOC390205	0.762049	0.895868	0.826244	0.794147	-1.78772	-2.52554
WNT8B	0.990084	0.808322	0.780016	0.794169	-1.17136	-1.79962
DUOXA2	0.830677	0.799262	0.752726	0.794221	-1.65896	-2.03429
LOC202546	0.771133	0.785309	0.826338	0.79426	-1.35624	-2.14393
BMP3	0.861357	0.759794	0.761798	0.794317	-1.20073	-2.0806
RPL39L	0.81748	0.804681	0.760918	0.794359	-1.31019	-1.85719
LTBR	0.753936	0.807238	0.822055	0.794409	-1.4967	-2.31969
C16orf71	0.769494	0.812248	0.80194	0.79456	-1.30734	-1.85349
GP6	0.82393	0.729744	0.830018	0.794564	-1.50236	-2.32802
NR5A2	0.825308	0.763948	0.906342	0.794628	-1.49522	-2.31752
LOC256144	0.774923	0.931661	0.814434	0.794678	-1.35204	-2.13789
SGCE	0.78492	0.837779	0.76176	0.79482	-1.33113	-1.9341
NSF	0.749809	0.845224	0.790172	0.795069	-1.49641	-2.08482
MOBKL1A	0.81739	0.773381	0.794501	0.795091	-1.30314	-1.84802
LOC389892	0.826938	0.769495	0.788961	0.795131	-1.52471	-2.44974
MFAP1	0.750477	0.814055	0.820987	0.795173	-1.49288	-2.08007
CPNE6	0.831392	0.755064	0.799143	0.7952	-1.25428	-2.06233
DNAI1	0.74673	0.859371	0.779546	0.795216	-1.17278	-1.80166
SUPT6H	0.761064	0.8164	0.808444	0.795303	-1.6394	-2.94536
UTP3	0.796488	0.68945	0.794362	0.795425	-1.18275	-2.05244
IL10	0.773711	0.777956	0.834892	0.795519	-2.17397	-3.13546
NMNAT2	0.774251	0.786703	0.825983	0.795646	-1.31663	-2.26948
VANGL1	0.908916	0.82114	0.770268	0.795704	-1.32248	-1.92235
LOC402094	0.79156	0.759088	0.836511	0.79572	-1.34668	-2.13019
RNASE3	0.795455	0.766519	0.825972	0.795982	-1.4837	-2.06769
ESPL1	0.78784	0.80907	0.791254	0.796055	-1.24359	-2.04644
CD302	0.836306	0.797076	0.754808	0.796064	-1.18316	-2.05309
MAPKAPK3	0.797139	0.785533	0.805538	0.79607	-1.85483	-2.7008
PAGE5	0.802238	0.797865	0.788569	0.796224	-2.4315	-3.39247
MARS	0.777842	0.764192	0.847002	0.796345	-1.48435	-2.06857
PEX12	0.773107	0.774263	0.841778	0.796383	-1.4806	-2.29603
C5orf51	0.880428	0.712465	NA	0.796446	-1.96754	-2.36559
ACACA	0.771288	0.847606	0.770731	0.796542	-1.18047	-2.04887
DEM1	0.76584	0.862406	0.761459	0.796568	-1.31531	-1.7928
BCKDHA	0.781403	0.836172	0.77214	0.796572	-2.16098	-3.11774
LGALS4	0.798455	0.75451	0.837317	0.796761	-1.54305	-2.33397
CNPY4	0.794925	0.795527	0.799997	0.796816	-2.16018	-3.03801
MYCT1	0.788243	0.841971	0.760275	0.79683	-1.24142	-2.05246
DKK4	0.737138	0.82415	0.829618	0.796968	-1.3129	-2.26364
ATF7	0.836989	0.757155	0.937678	0.797072	-1.94888	-2.68712
CAMK2B	0.937382	0.792081	0.802111	0.797096	-1.84342	-2.68514
PTCD2	0.804437	0.784417	0.802498	0.797117	-1.30868	-1.9036
KIAA0467	0.613919	0.803761	0.790489	0.797125	-1.30269	-2.24769
MTG1	0.80726	0.786379	0.798668	0.797436	-1.28364	-1.82263
CNKSR1	0.766457	0.811905	0.814046	0.797469	-1.84252	-2.68391
AQR	0.808603	0.767969	0.815891	0.797488	-1.23452	-2.03297
C1orf156	0.732287	0.847864	0.812509	0.797553	-1.294	-1.83612
CAPN3	0.750805	0.861964	0.780163	0.797644	-1.62688	-2.92339
C1orf87	0.774699	0.798257	0.820074	0.797677	-1.28308	-1.82189
ZNF516	0.795018	0.818939	0.779139	0.797699	-1.23208	-2.02933
ANGPTL7	0.82052	0.758245	0.81481	0.797858	-1.44883	-2.38705
RGS17	0.796128	0.783721	0.81388	0.79791	-1.14587	-1.7632
PPP1R16A	0.795315	0.797493	0.800946	0.797918	-1.14519	-1.76223
LOC399712	0.653107	0.779361	0.816486	0.797924	-1.74482	-2.4676
OR13G1	0.514268	0.766452	0.829709	0.798081	-1.78556	-2.96508
KRIT1	0.774081	0.839	0.781207	0.798096	-1.44692	-2.38415
TNP2	0.82581	0.745616	0.82289	0.798105	-1.4701	-2.04936
OR2J3	0.971429	0.788011	0.808651	0.798331	-1.49318	-2.40347
KRTAP13-2	0.793562	0.791755	0.809729	0.798349	-1.2747	-2.08617
TMEM169	0.759094	0.821598	0.814516	0.798403	-1.27962	-1.8174
AKR7A3	0.831538	0.799288	0.764503	0.798443	-2.13735	-3.08552
HSFY2	0.802261	0.808369	0.785037	0.798555	-1.43893	-2.37203
CDK5RAP3	0.837513	0.781809	0.776417	0.79858	-1.83228	-2.66986
MYBPH	0.812013	0.805042	0.779256	0.79877	-1.45809	-2.03317
LOC391428	0.8007	0.802247	0.793396	0.798781	-1.31669	-2.08709
RPL27	0.797637	0.785584	0.813148	0.79879	-1.45754	-2.03243
ICA1	0.786439	0.844381	0.766323	0.799048	-1.46039	-2.03627
LOC441476	0.863083	0.754576	0.779563	0.799074	-1.49778	-2.41023
EPS8L2	0.821381	0.76464	0.811846	0.799289	-1.28787	-1.75677
PHLDB3	0.819357	0.779252	0.678162	0.799305	-1.26887	-2.07765
VTA1	0.827019	0.790894	0.780684	0.799532	-1.61581	-2.67676
CD163	0.807062	0.745812	0.845774	0.799549	-1.14139	-1.7568
TTC39B	0.850269	0.810608	0.737814	0.799564	-2.14295	-3.01498
VAT1L	0.807106	0.792032	NA	0.799569	-1.28313	-1.75054
GPATCH8	0.761369	0.919113	0.838036	0.799703	-1.28933	-2.22681
LOC255025	0.976863	0.827561	0.771993	0.799777	-2.12909	-2.99646
TNFRSF14	0.802138	0.756752	0.840837	0.799909	-1.45149	-2.25322
WRN	0.778106	0.798849	0.82342	0.800125	-1.59361	-2.865
C1ORF223	0.771085	0.804961	0.82465	0.800232	-1.28644	-1.8734
LOC116412	0.809516	0.782696	0.808509	0.80024	-2.37706	-3.31885
DLX6	0.761201	0.791077	0.848457	0.800245	-1.91146	-2.63809
RSC1A1	0.818961	0.775996	0.806047	0.800335	-1.42473	-2.35049
LOC149297	0.780254	0.802528	0.81826	0.800347	-1.59732	-1.96116
PARP6	0.837597	0.763208	0.919704	0.800402	-1.15311	-2.00601
SEH1L	0.790498	0.805051	0.805724	0.800425	-1.2828	-1.86845
IL15RA	0.781537	0.923762	0.819314	0.800425	-1.44272	-2.24031
CUL3	0.649368	0.793318	0.807861	0.80059	-1.43971	-2.23589
CHRNB3	0.772758	0.936944	0.828576	0.800667	-1.4429	-2.24058
PPP2R2B	0.789098	0.778816	0.834141	0.800685	-1.12895	-1.73901
TMEM125	0.74118	0.807771	0.853387	0.80078	-1.2677	-1.80187
LOC389814	0.801093	0.921338	0.800501	0.800797	-1.7135	-2.42529
ANKZF1	0.76851	0.815057	0.819082	0.800883	-1.60361	-2.65795
LOC340900	0.795247	0.806536	0.998487	0.800891	-1.29966	-2.06262
EEF1B2	0.775696	0.827605	0.799829	0.801043	-2.10266	-3.03822
MYOC	0.771999	0.830204	0.955375	0.801101	-1.12731	-1.73667
TTC23L	0.777208	0.82692	0.799557	0.801228	-2.10814	-2.96845
LOC389184	0.766232	0.826015	0.811481	0.801243	-1.62494	-2.41172
MAP2K3	0.761317	0.822554	0.819997	0.801289	-1.80343	-2.63026
FAM60A	0.807824	0.790704	0.805359	0.801296	-1.14074	-1.98665
MARCH10	0.766135	0.828841	0.809065	0.801347	-2.10883	-2.96938
LOC143188	0.827488	0.778784	0.79777	0.801348	-1.25484	-1.78513
CTF1	0.767536	0.842463	0.79409	0.801363	-1.14427	-1.99218
LYZL1	0.800023	0.836127	0.768188	0.801446	-2.36573	-3.30352
CCDC121	0.77624	0.855588	0.77252	0.801449	-1.14581	-1.99459
DOCK11	0.766428	0.802869	0.835093	0.801463	-1.25582	-1.78641
LOC388414	0.939144	0.808675	0.794263	0.801469	-1.2747	-1.85746
DIRAS2	0.787075	0.793004	0.824522	0.801534	-1.59573	-2.64579
PAK1	0.798068	0.801292	0.805487	0.801616	-1.79451	-2.61801
BBOX1	0.801379	0.801043	0.802783	0.801735	-1.2006	-1.98254
DTL	0.797257	0.76732	0.840784	0.801787	-1.75215	-2.53427
FLJ40125	0.785852	0.796749	0.822851	0.801817	-2.09944	-2.95683
RNF151	0.813851	0.81339	0.779004	0.802082	-1.24852	-1.7769
RFT1	0.826142	0.810728	0.769429	0.802099	-1.24988	-1.77867
TMEM106A	0.837056	0.765463	0.803871	0.80213	-2.35707	-3.29181
HMGXB4	0.833875	0.760482	0.812305	0.802221	-1.49243	-2.26201
C1orf89	0.818596	0.838726	0.749498	0.802273	-1.14013	-1.98568
LOC388574	2.38894	0.80028	0.804367	0.802324	-1.71377	-2.42938
CCL21	0.814887	0.82776	0.76436	0.802335	-1.13642	-1.97989
ANKRD23	0.801077	0.810542	0.795482	0.802367	-2.09102	-2.94558
ELAVL4	0.774818	0.858298	0.774078	0.802398	-1.41335	-2.33322
XCL1	0.767856	0.868815	0.770665	0.802446	-1.43504	-2.22902
DEFB126	0.865736	0.784454	0.757467	0.802552	-1.27609	-1.85935
LOC285740	0.76885	0.836285	NA	0.802567	-1.86258	-2.23821
GIPC1	0.819144	0.800601	0.788054	0.8026	-2.23535	-2.91528
LOC400852	0.771435	0.761244	0.875601	0.80276	-1.7257	-2.44573
WDR21A	0.829521	0.738595	0.840514	0.802877	-1.26752	-2.19272
MTMR4	0.788765	0.816249	0.803733	0.802916	-1.11211	-1.71496
LOC402670	0.796476	0.783161	0.829123	0.80292	-1.73025	-2.87935
RPAP1	0.847703	0.758253	0.952633	0.802978	-1.26603	-2.19038
MTMR6	0.790967	0.841126	0.777001	0.803031	-1.11394	-1.71756
SPEM1	0.870751	0.750973	0.787881	0.803202	-1.24849	-2.04784
LAMA5	0.794379	0.816455	0.798811	0.803215	-1.42015	-1.98204
SSPN	0.844808	0.809291	0.756471	0.803523	-1.73692	-2.51337
RNF13	0.778451	0.82518	0.806986	0.803539	-1.2536	-2.17096
RBBP8	0.777936	0.83952	0.793204	0.803553	-1.73244	-2.50722
LOC389523	0.835974	0.697289	0.771213	0.803594	-1.77746	-2.57258
LOC340075	0.816258	0.812043	0.782481	0.803594	-1.27878	-2.03261
TRIM14	0.699043	0.83033	0.777131	0.80373	-1.56869	-1.92719
HIST1H2AB	0.802304	0.791055	0.817858	0.803739	-1.1862	-1.96114
LOC122423	0.773457	0.8141	0.823714	0.803757	-1.56714	-1.92535
NUB1	0.921082	0.802417	0.805153	0.803785	-1.57245	-2.6099
CSRNP2	0.917647	0.824285	0.783307	0.803796	-1.25847	-1.8354
KLHL26	0.824318	0.801645	0.785429	0.803797	-1.57384	-2.61204
LOC400786	0.782799	0.805251	0.823423	0.803824	-1.27717	-2.03029
QPRT	0.794533	0.857835	0.759146	0.803838	-1.25751	-2.17707
SREBF2	0.805988	0.826449	0.779171	0.803869	-1.72724	-2.50008
LOC401480	0.804097	0.960244	0.8037	0.803899	-1.76751	-2.55886
TMEM25	0.68226	0.765495	0.842415	0.803955	-0.641941	-1.86474
HCG_1645727	0.924138	0.683877	1.23329	0.804007	-1.78835	-2.53164
SLC25A16	0.846102	0.782238	0.783701	0.804014	-1.18764	-1.96327
AOX1	0.793121	0.811218	0.807832	0.804057	-1.55612	-2.79921
ARL14	0.765259	0.81418	0.832733	0.804057	-1.18607	-1.96929
TTYH3	0.812499	0.920165	0.795894	0.804196	-1.18158	-1.96255
LMNA	0.860032	0.765109	0.787542	0.804228	-1.41713	-2.20269
DVL2	0.80512	0.687099	0.803356	0.804238	-1.40858	-2.19011
P2RY2	0.787487	0.821022	0.926697	0.804255	-2.21464	-2.8893
LOC389352	0.746629	0.826196	0.840392	0.804406	-1.60054	-2.37835
ZDHHC18	0.840969	0.813535	0.758742	0.804415	-2.32842	-3.25305
AMAC1	0.751145	0.809044	0.853257	0.804482	-2.07801	-2.92818
BCR	0.826011	0.754685	0.833084	0.804594	-1.77098	-2.58572
MGC9913	0.827785	0.98347	0.781464	0.804624	-1.25262	-1.82746
TPRG1L	0.815862	0.797339	0.800696	0.804632	-1.22783	-1.74996
ACTN3	0.969616	0.816256	0.793138	0.804697	-1.25013	-1.82407
C2orf47	0.78063	0.700587	0.829088	0.804859	-1.11759	-1.95039
TRIM21	0.769059	0.836966	0.808602	0.804876	-1.40728	-2.1882
GCA	0.834934	0.761614	0.818135	0.804894	-1.246	-2.15907
TCEAL1	0.807144	0.818824	0.788897	0.804955	-2.05194	-2.96905
ETV3L	0.86268	0.760058	0.792171	0.80497	-1.44302	-2.32987
GNAT1	0.763107	0.841433	0.810714	0.805085	-2.20999	-2.88347
TMEM59L	0.794932	0.763859	0.856587	0.805126	-1.24647	-2.15981
C1orf52	0.809923	0.8109	0.794728	0.805183	-2.05611	-2.89891
LOC402538	0.74318	0.827669	0.844758	0.805203	-1.767	-2.55815
C13orf16	NA	0.7944	0.816207	0.805303	-1.22292	-1.74356
ZNF606	0.80081	0.784257	0.831058	0.805375	-1.17426	-1.95154
C6orf162	0.827026	0.765234	0.823902	0.805387	-1.2433	-1.69823
RPL21	0.798972	0.929259	0.811958	0.805465	-1.40107	-1.95631
PRODH	0.793501	0.80045	0.822506	0.805486	-2.04539	-2.96012
PRPH2	0.784367	0.769345	0.862963	0.805558	-2.2087	-2.88185
NHLH2	0.801988	0.815508	0.799243	0.80558	-1.40016	-1.95508
HDHD1A	0.800281	0.770706	0.846279	0.805755	-1.17507	-1.9446
RIOK3	0.818351	0.813124	0.785799	0.805758	-2.19437	-2.86387
SEZ6L2	0.785788	0.803727	0.827922	0.805812	-1.09345	-1.68828
NDUFV1	0.799358	0.812388	0.930761	0.805873	-1.39766	-1.95172
LOC338750	0.758888	0.850224	0.80854	0.805884	-1.26617	-2.01449
LOC389822	0.805271	0.800979	0.811441	0.805897	-1.66216	-2.35594
MAP4K1	0.83308	0.765291	0.819684	0.806018	-1.75297	-2.56099
ATG2A	0.835112	0.812393	0.770565	0.806024	-1.23576	-2.14307
GLT25D2	0.775506	0.822125	0.820805	0.806146	-1.23361	-2.13971
MAP7D3	0.792268	0.821602	0.804736	0.806202	-1.16709	-1.94076
DRAM2	0.828133	0.774677	0.815862	0.806224	-1.21778	-1.73687
SLC12A6	0.768322	0.844165	0.939926	0.806243	-1.37964	-2.28208
TIGD3	0.801218	0.812171	0.80539	0.80626	-2.04249	-2.8807
GNL3LP	0.932774	0.845615	0.766951	0.806283	-1.17293	-1.94953
MBOAT7	0.80057	0.829602	0.788735	0.806302	-1.70166	-2.46499
PRLH	0.854634	0.736577	0.828068	0.806426	-1.17774	-1.94857
DOK3	0.80658	0.833248	0.779465	0.806431	-1.16695	-1.94055
ACRBP	0.850129	0.790629	0.778895	0.806551	-1.39673	-1.95047
LOC340765	0.828984	0.843842	0.747421	0.806749	-1.26139	-2.00761
NT5C1A	0.81757	0.802574	0.800145	0.806763	-2.2867	-3.19663
RABL2A	0.854157	0.784674	0.781576	0.806802	-0.628554	-1.83214
LOR	0.779631	0.958192	0.834008	0.80682	-1.23665	-1.80577
FBN3	0.817487	0.761486	0.841717	0.806897	-2.29407	-3.20659
FOXJ1	0.793636	0.771849	0.855394	0.80696	-1.83668	-2.5401
CX3CR1	0.813051	0.750518	0.857803	0.807124	-2.19067	-2.85923
PURB	0.809965	0.83512	0.776387	0.807157	-1.38973	-1.94102
TM2D3	0.818211	0.793561	0.809812	0.807195	-1.23074	-1.79774
LOC348262	0.807866	0.825822	0.787917	0.807202	-1.53404	-1.88607
ABAT	0.775791	0.802667	0.843339	0.807266	-2.02813	-2.93659
LOC152905	0.789678	0.805502	0.826709	0.807297	-1.24895	-1.98974
KCND3	0.785828	0.79612	0.840016	0.807321	-1.3656	-2.26078
TAL1	0.761884	0.819774	0.840745	0.807468	-1.23351	-1.80151
LOC401128	0.847659	0.762337	0.812602	0.807533	-1.56689	-2.33233
AGFG1	0.767	0.877731	0.777869	0.807533	-2.03743	-2.94927
EIF3I	0.800816	0.787394	0.834538	0.807583	-2.02135	-2.92734
SLCO1A2	0.815082	0.809212	0.798485	0.807593	-1.36061	-2.25322
TAF13	0.776513	0.811502	0.834948	0.807654	-1.68959	-2.44843
PLXDC1	0.802693	0.809546	0.810799	0.807679	-1.22259	-1.67103
SORCS2	0.790007	0.825528	0.97251	0.807768	-1.3805	-2.14882
F8	0.78915	0.832527	0.801707	0.807795	-1.43868	-2.18562
ROBO3	0.807378	0.827462	0.788691	0.807844	-1.40866	-2.27945
ZNF322B	0.87309	0.79205	0.758398	0.807846	-1.23608	-1.805
ARD1A	0.788259	0.825185	0.810111	0.807852	-1.15613	-1.91645
FCN1	0.835047	0.780667	0.709839	0.807857	-1.38471	-1.93425
DKK3	0.773647	0.83868	0.812023	0.808117	-1.21932	-2.11737
TGFBR3	0.69472	0.820845	0.795395	0.80812	-1.37674	-2.14329
C19orf47	0.824676	0.770607	0.829366	0.808216	-1.20337	-1.71811
C7orf51	0.752132	0.832872	0.840461	0.808488	-2.02726	-2.86034
LOC387907	0.835064	0.781994	0.701384	0.808529	-1.72408	-2.4989
NKD1	0.806305	0.806149	0.813288	0.808581	-2.26147	-3.16251
KIAA0825	0.774764	0.877718	0.773547	0.808676	-1.2227	-2.12265
LOC401541	0.776216	0.810234	0.839716	0.808722	-1.63786	-2.32312
PINK1	0.822218	0.781729	0.82247	0.808806	-1.71982	-2.5155
DCP2	0.789566	0.815824	0.821062	0.808817	-2.01213	-2.84012
PCBD1	0.799518	0.794663	0.832442	0.808874	-1.67517	-2.42865
LOC389342	0.774866	0.825336	0.826445	0.808882	-1.54984	-2.30902
FMO2	0.738446	0.854994	0.833303	0.808914	-1.38564	-1.93551
LOC388129	0.8099	0.79125	0.825598	0.808916	-1.64855	-2.33995
TMC1	0.767309	0.826714	0.832868	0.808964	-0.618627	-1.80797
DAOA	0.837688	0.829454	0.759914	0.809019	-1.79516	-2.1564
FAM104B	0.823251	0.784623	0.819358	0.809077	-2.25717	-3.15669
ATP2C1	0.827925	0.859083	0.7405	0.809169	-1.5238	-2.74248
TPM1	0.821696	0.656196	0.796831	0.809264	-1.3671	-2.12912
CHERP	0.816435	0.821213	0.790628	0.809425	-1.14425	-1.89879
ZNF418	0.800053	0.818058	0.810314	0.809475	-2.00296	-2.82786
OR10K2	0.836468	0.850624	0.741356	0.809483	-1.40599	-2.27554
GUSB	0.825451	0.832684	0.770331	0.809489	-2.00093	-2.89949
KIFC2	0.856584	0.809444	0.762446	0.809491	-1.42983	-2.17304
MAPK8IP1	0.820794	0.803256	0.804457	0.809502	-1.71036	-2.50251
ZNF250	1.01468	0.800382	0.818754	0.809568	-1.08184	-1.89439
SCAND3	0.815298	0.834184	0.779488	0.809657	-2.25107	-3.14844
PIAS4	0.766123	0.845383	0.817693	0.809733	-1.2159	-1.77758
ATF5	0.776304	0.856626	0.79628	0.809737	-1.80554	-2.49929
VAMP1	0.758716	0.844533	0.826416	0.809888	-1.37112	-1.91594
NUP107	0.80465	0.832357	0.793479	0.810162	-1.20539	-1.64843
NNMT	0.812963	0.808102	0.809508	0.810191	-1.98636	-2.87963
KRT40	0.799586	0.85575	0.775439	0.810258	-1.18957	-1.70014
WFDC10B	0.771002	0.849522	NA	0.810262	-1.78404	-2.1429
LAP3	0.815352	0.797217	0.818224	0.810264	-0.610877	-1.7891
RAB21	0.934046	0.775535	0.845101	0.810318	-1.34339	-2.22711
SOBP	0.847411	0.797813	0.785823	0.810349	-1.51371	-2.51933
CROCCL2	0.795825	0.785922	0.849322	0.810356	-2.24361	-3.13835
STXBP3	0.859109	0.816271	0.755881	0.81042	-1.36884	-1.91287
KCTD4	0.748463	0.82577	0.857176	0.81047	-1.21515	-1.77656
ODAM	0.766186	0.851481	0.813778	0.810482	-1.51552	-2.52211
NRN1L	0.823636	0.778779	0.829129	0.810515	-1.18475	-1.69386
ZNF317	0.824608	0.796685	NA	0.810646	-1.20149	-1.64332
PPP2R3B	0.811471	0.809841	0.93039	0.810656	-1.20366	-1.76095
USP9Y	0.824275	0.784818	0.823351	0.810815	-1.35507	-2.11143
SLITRK1	0.814673	0.821062	0.797223	0.810986	-2.22948	-3.11923
UNC5D	0.831265	0.738628	0.863143	0.811012	-1.19201	-1.70331
TDG	0.811181	0.768399	0.853582	0.811054	-1.36051	-1.90163
LOC392221	0.781817	0.78185	0.869561	0.811076	-1.62041	-2.29956
WIT1	0.925512	0.793317	0.82892	0.811118	-1.65244	-2.39748
LTA4H	0.814851	0.806882	0.811869	0.8112	-1.64967	-2.39368
C9orf114	0.823635	0.825553	0.784554	0.811247	-1.50314	-2.50302
FLJ12331	0.755062	0.867514	0.621201	0.811288	-1.14331	-1.90503
ACP1	0.822359	0.800489	0.677469	0.811424	-1.05538	-1.63387
PSMD1	0.916678	0.84235	0.780509	0.81143	-1.35608	-1.89567
LOC389657	0.816559	0.801066	0.816758	0.811461	-1.6066	-2.2809
AMDHD1	0.858957	0.748675	0.826995	0.811542	-1.18477	-1.69389
SASH3	0.804251	0.790375	0.840195	0.811607	-1.50016	-2.49843
KIF4A	0.847743	0.775595	1.05311	0.811669	-1.05858	-1.63845
MAT2A	0.83123	0.819279	0.784853	0.811787	-1.35022	-1.88776
DCAKD	0.800125	0.809376	0.826008	0.811836	-1.12547	-1.87822
SAP30L	0.839985	0.796043	0.799631	0.811887	-1.32565	-2.20019
HTATIP2	0.831721	0.782917	0.821142	0.811927	-1.77676	-2.46158
RAD23B	0.799879	0.769363	0.866695	0.811979	-1.40838	-2.14255
CYP51A1	0.856052	0.770752	0.809279	0.812028	-1.35243	-1.89075
CYP3A5	0.836137	0.785617	0.814371	0.812042	-1.34831	-1.88519
VWC2	0.827791	0.805746	0.802994	0.812177	-1.19259	-1.74592
WHDC1	NA	0.835239	0.789165	0.812202	-1.1719	-1.67714
LOC285043	0.814388	0.958153	0.810067	0.812227	-1.16677	-1.92831
CSHL1	0.940503	0.817386	0.807078	0.812232	-1.0627	-1.86442
LOC401284	0.798973	0.825601	0.940816	0.812287	-1.51434	-2.26047
CTBP1	0.767741	0.812457	0.857164	0.812454	-0.604752	-1.77418
LOC401607	0.813381	0.810507	0.813942	0.81261	-1.36492	-2.21528
IBTK	0.833616	0.834409	0.770048	0.812691	-1.18458	-2.06306
EPM2AIP1	0.776943	0.801787	0.859652	0.812794	-1.12393	-1.86858
KCNMB2	0.81955	0.832028	0.786889	0.812822	-1.11999	-1.86273
ANGPTL1	0.760406	0.877277	0.80098	0.812888	-1.05464	-1.63282
TMEM45A	0.857712	0.746632	0.834325	0.81289	-1.32733	-2.20273
IDE	0.807028	0.776729	0.854994	0.812917	-1.96071	-2.84465
C4ORF11	0.791915	0.834862	0.812453	0.813076	-1.16168	-1.92086
FARSB	0.78799	0.862738	0.788606	0.813112	-1.12168	-1.86524
DEFB127	0.824335	0.750458	0.864566	0.813119	-1.17305	-1.67863
STRN	0.870844	0.766271	0.802479	0.813198	-1.34601	-1.88209
ALX1	0.796579	0.806622	0.836538	0.813246	-1.76127	-2.44128
MGC14276	0.818037	0.79042	0.831422	0.813293	-1.95771	-2.76737
LOC401328	0.82297	0.825932	0.791075	0.813326	-1.6718	-2.42673
UGT1A7	0.933954	0.782242	0.844691	0.813467	-1.4856	-2.47598
PCGF6	0.803508	0.828499	0.808654	0.813554	-2.19472	-3.07222
ABCA12	0.812613	0.80241	0.825865	0.813629	-1.33344	-1.86514
CLPTM1L	1.06455	0.778064	0.849249	0.813657	-1.11732	-1.86597
CCDC26	0.81923	0.791913	0.830119	0.813754	-1.15878	-1.66005
GNAI1	0.776448	0.799377	0.865747	0.813857	-2.09873	-2.74388
PLCXD2	0.839436	0.788306	NA	0.813871	-1.74052	-2.09009
CDY1	0.833674	0.794243	1.11875	0.813958	-1.3839	-2.10776
CCNE1	0.813953	0.804841	0.823159	0.813984	-1.30599	-2.17036
ZACN	0.811765	0.813907	0.816297	0.81399	-1.15323	-1.90851
KIAA1539	0.812397	0.816556	0.813032	0.813995	-1.17814	-1.72629
RAPSN	0.950208	0.789786	0.838391	0.814088	-1.32899	-2.07307
PPAPDC1B	0.774857	0.842685	0.824816	0.814119	-1.94452	-2.82257
SAPS1	0.807196	0.819946	0.815552	0.814231	-1.1683	-2.03762
CROCC	0.790019	0.84657	0.806326	0.814305	-1.10996	-1.84781
UQCRH	0.849557	0.843835	0.749527	0.814306	-1.05731	-1.85597
AGPAT5	0.829457	0.807527	0.806345	0.814443	-1.47129	-2.45392
ZDHHC3	0.782499	0.830569	0.830293	0.814454	-1.17493	-1.60843
FAM180B	0.783881	0.844846	0.814784	0.814504	-1.57972	-2.2446
LOC388628	0.784234	0.852084	0.807283	0.814533	-1.19375	-1.91041
LOC388969	0.840434	0.760988	0.842233	0.814552	-1.19693	-1.91499
ZBTB43	0.759614	0.821948	0.86225	0.814604	-1.17386	-2.04631
C2orf30	0.839457	0.839386	0.765381	0.814741	-1.17013	-2.04049
LOC400163	0.861039	0.768573	0.614072	0.814806	-1.66849	-2.42217
LRRC47	0.799208	0.8815	0.76384	0.814849	-1.35807	-2.20522
ZNF434	0.824916	0.844119	0.77603	0.815022	-1.46998	-2.4519
ASTL	0.814291	0.791874	0.839323	0.815163	-1.34436	-2.1851
MAP3K9	0.869581	0.794036	0.781984	0.8152	-1.65897	-2.43198
SEC14L4	0.845709	0.807297	0.792974	0.815326	-1.14528	-1.89687
ZNF384	0.815228	0.835641	0.795135	0.815335	-1.7384	-2.41131
BAI3	0.835724	0.791368	0.818936	0.815343	-2.07098	-2.70906
SLC25A29	NA	0.835794	0.79542	0.815607	-1.14535	-1.64256
RIPK3	0.801221	0.83315	0.812732	0.815701	-2.06508	-2.70166
ELN	0.876631	0.619641	0.754856	0.815744	-1.18214	-1.73173
LOC283439	0.837184	0.655335	0.794337	0.815761	-1.1418	-1.89178
PEX3	0.792071	0.838639	0.816866	0.815859	-1.60441	-2.33159
FAM164A	0.82643	0.835332	0.786363	0.816042	-1.45814	-2.43364
APOBEC3C	0.942841	0.831335	0.80088	0.816107	-1.03624	-1.82297
A2LD1	0.815591	0.795507	0.837261	0.81612	-2.16144	-3.02721
SPTA1	0.796759	0.781023	0.871202	0.816328	-1.60684	-2.33491
LOC339809	0.673106	0.808957	0.823933	0.816445	-1.44855	-1.78465
ZBTB41	0.665395	0.798832	0.83418	0.816506	-1.1354	-1.88243
HSD17B6	0.748992	0.832302	0.868327	0.81654	-1.10246	-1.83667
ADH4	0.799697	0.833439	0.935676	0.816568	-1.2852	-2.13883
HAND2	0.804347	0.818782	0.827013	0.816714	-1.28294	-2.1354
HYLS1	0.818674	0.843721	0.787748	0.816715	-1.91746	-2.71357
RUNX2	0.708209	0.79739	0.836393	0.816891	-1.15783	-1.69871
C9orf40	0.806594	0.80702	0.837163	0.816926	-1.44828	-2.41844
SCN2B	0.784063	0.875145	0.791773	0.816993	-1.31359	-1.83839
SUMO4	0.86602	0.756126	0.829147	0.817098	-1.33668	-2.17384
DIXDC1	0.811528	0.846915	0.793306	0.81725	-2.14784	-3.00881
LOC402100	0.811783	0.81568	0.824332	0.817265	-1.46541	-2.19355
RBM39	0.783862	0.850793	0.81726	0.817305	-1.08875	-1.81629
SNAPC5	0.794667	0.819164	0.838127	0.817319	-1.08672	-1.81327
ETF1	0.809827	0.883379	0.758807	0.817337	-1.31213	-2.04828
GLRA3	0.862718	0.833435	0.756007	0.817387	-1.30902	-2.04371
LOC389936	0.809994	0.859327	0.783034	0.817452	-1.55265	-2.20803
CST3	0.805261	0.856893	0.79026	0.817472	-1.28022	-2.13128
NQO2	0.812077	0.822933	0.68505	0.817505	-1.58564	-2.30583
HMGN4	0.856626	0.778463	0.679945	0.817544	-1.9079	-2.77264
MED22	0.797486	0.837722	0.937649	0.817604	-1.3022	-1.82305
KLHDC8B	NA	0.815241	0.820009	0.817625	-1.90242	-2.69347
QSOX1	0.833382	0.780914	0.838692	0.817663	-1.58814	-2.30926
LOC256148	0.814031	0.828679	0.810925	0.817878	-1.16359	-1.86707
TINAGL1	0.785565	0.797787	0.870341	0.817898	-1.90245	-2.76521
IL17D	0.813012	0.832454	0.808464	0.817977	-1.43779	-2.40227
C17orf80	0.836347	0.812424	0.805356	0.818042	-1.43756	-2.40191
IL1F6	0.843297	0.861746	0.749111	0.818052	-1.30569	-2.03881
POLK	0.818528	0.838126	0.797508	0.818054	-1.43803	-2.40264
FLJ40448	0.957936	0.788777	0.847511	0.818144	-1.12545	-1.86787
LOC401495	0.838055	0.804071	0.812348	0.818158	-1.54091	-2.19217
LINS1	0.842928	0.808403	0.803245	0.818192	-1.43691	-2.40091
BRUNOL5	0.860201	0.802722	0.791917	0.81828	-1.02376	-1.80342
RPP21	0.801883	0.797654	0.85537	0.818302	-1.08073	-1.81099
OR3A3	0.804888	0.831724	0.935449	0.818306	-2.03159	-2.65964
C16ORF13	0.855815	0.851319	0.747793	0.818309	-2.15063	-3.0126
PLD3	0.805648	0.855286	0.794093	0.818342	-1.13959	-1.99275
ZBTB20	0.864199	0.842717	0.748442	0.818453	-1.14773	-2.00546
NUP205	0.830061	0.799698	0.826027	0.818595	-1.13522	-1.98591
LOC401121	0.830622	0.805498	0.819826	0.818649	-1.45256	-2.17599
MPP3	0.823905	0.834926	0.797255	0.818695	-1.6141	-2.37039
LOC402598	0.806086	0.845699	0.804441	0.818742	-1.61706	-2.35117
LRRC4	0.812489	0.803161	0.840587	0.818746	-1.31209	-2.13776
SEC23B	0.882321	0.814515	0.759448	0.818762	-1.08599	-1.81219
LOC340228	0.825254	0.823837	0.807242	0.818778	-1.15649	-1.85687
ZNF542	0.816316	0.817499	0.822773	0.818863	-1.88731	-2.67328
ARHGAP1	0.755774	0.885277	0.815846	0.818965	-1.01635	-1.57809
CDH12	0.835195	0.835724	0.786097	0.819006	-1.33995	-2.04529
SPANXC	0.817829	0.846885	0.79239	0.819035	-1.14127	-1.56423
PDPR	0.826658	0.841099	0.789831	0.819196	-1.87995	-2.73453
HIST1H2BI	0.861656	0.79073	0.805382	0.819256	-1.42784	-1.76008
FLJ43093	0.803108	0.843869	0.810884	0.819287	-1.42417	-1.75573
LOC402641	0.818677	0.809845	0.82977	0.819431	-1.60821	-2.33896
DEFB132	0.83108	0.768788	0.858541	0.81947	-1.42871	-1.76111
FSD1	0.760689	0.852194	0.84556	0.819481	-1.01915	-1.7962
PCOLCE	0.812694	0.858798	0.787028	0.819506	-1.33728	-2.04149
TDRD12	0.820231	0.790455	0.848086	0.819591	-2.11678	-2.9668
ZRANB1	0.820986	0.828604	0.809282	0.819624	-1.42198	-2.37789
LOC389671	0.860803	0.79696	0.801378	0.819714	-1.52928	-2.17647
PLEKHN1	0.845596	0.805814	0.807791	0.819733	-2.11303	-2.96173
MRPS18C	0.781994	0.857723	0.819534	0.81975	-1.07177	-1.79105
WNT9B	0.799391	0.710711	0.840151	0.819771	-1.0015	-1.55688
LRIG1	0.794475	0.864902	0.800195	0.819857	-1.56783	-2.2814
UEVLD	0.826036	0.823882	0.80992	0.819946	-1.00849	-1.77951
INMT	0.806698	0.832913	0.820255	0.819955	-1.12439	-1.96899
STAT3	0.817613	0.82713	0.81513	0.819958	-1.5608	-2.27176
SMN1	0.814748	0.83485	0.810515	0.820038	-1.06591	-1.78234
C6orf64	0.813055	0.860526	0.786722	0.820101	-1.42244	-2.3786
CCDC113	1.06561	0.84002	0.800189	0.820105	-1.12457	-1.96926
NUDT13	0.791047	0.793043	0.876291	0.820127	-1.12979	-1.97742
LOC400433	1.36019	0.702003	0.938285	0.820144	-1.62054	-2.30155
SFXN2	0.775601	0.871069	0.813763	0.820144	-1.11607	-1.60445
DAO	0.591816	0.835238	0.805087	0.820163	-1.86643	-2.7161
SPIB	0.83795	0.838312	0.78442	0.820227	-1.86878	-2.7193
NPY1R	0.818558	0.959012	0.822078	0.820318	-2.00436	-2.62548
LOC340109	0.747868	0.846247	0.86703	0.820382	-1.11727	-1.85591
ZZZ3	0.793419	0.827879	0.840129	0.820476	-1.12169	-1.96477
RUFY3	0.843112	0.83779	0.78066	0.820521	-1.12331	-1.96729
BMP7	0.811966	0.819395	0.83024	0.820534	-1.00439	-1.77309
ZNF192	0.809806	0.816766	0.835245	0.820606	-1.06177	-1.77619
SRMS	0.830693	0.839484	0.791702	0.820627	-2.00379	-2.62476
LMNB1	0.773071	0.866248	0.822565	0.820628	-1.56281	-2.27452
C1ORF173	0.812744	0.818609	0.830754	0.820702	-1.10505	-1.59009
IPPK	0.790398	0.826347	0.845841	0.820862	-1.59306	-2.34151
SPINK5	0.822976	0.963923	0.818777	0.820876	-0.992613	-1.54417
LY6D	0.868645	0.765076	0.829045	0.820922	-1.06714	-1.78417
SHROOM1	0.746836	0.843871	0.872061	0.820922	-1.11674	-1.60532
LMAN2L	0.849847	0.82419	0.788856	0.820964	-1.12806	-1.65827
PSKH2	0.810345	0.817875	0.834695	0.820972	-1.58917	-2.33617
SSPO	0.758862	0.857673	0.846389	0.820975	-1.12538	-1.97054
FAM176B	0.807284	NA	0.834814	0.821049	-1.40928	-2.3583
POGZ	0.791986	0.943335	0.850117	0.821051	-1.11937	-1.96113
HK1	0.838642	0.798266	0.826376	0.821095	-1.58906	-2.33602
WIPF1	0.790309	0.818337	0.854726	0.821124	-1.67832	-2.33257
WSCD2	0.849183	0.781043	0.833207	0.821144	-1.06115	-1.77526
KCNK1	0.824527	0.822163	0.816807	0.821166	-1.27096	-1.78093
RPS9	0.855717	0.788694	0.819286	0.821232	-1.55237	-2.26019
LOC400552	0.769187	0.859054	0.835528	0.821256	-1.12973	-1.66055
CCDC82	0.844523	0.833988	0.785409	0.821307	-1.12566	-1.65502
SDC2	0.826455	0.839674	0.798294	0.821475	-1.26987	-1.77946
SENP7	0.79384	0.827041	0.843937	0.821606	-1.12225	-1.53925
ARRDC2	0.767477	0.804587	0.893045	0.821703	-1.12316	-1.96707
ANKRD50	0.778462	0.875144	0.811641	0.821749	-1.12633	-1.54461
LOC146481	0.797344	0.828877	0.83904	0.821754	-1.0983	-1.58131
SYT2	0.842399	0.787992	0.835318	0.821903	-1.09843	-1.58148
LARP6	0.824464	0.829422	0.811917	0.821934	-1.40018	-2.34427
P2RX1	0.814822	0.870952	0.780261	0.822012	-1.26719	-1.9822
PRPF19	0.864571	0.804021	0.797767	0.82212	-1.11136	-1.94861
ZC3H12A	0.773181	0.885269	0.80796	0.822137	-1.0594	-1.77893
GPR115	0.824916	0.767177	0.87434	0.822144	-1.99596	-2.61493
TRAF1	0.861231	0.700017	0.783091	0.822161	-0.563697	-1.67421
SEC31B	0.85539	0.80262	0.808624	0.822211	-1.54126	-2.24495
LOC388353	0.829665	0.799054	0.837934	0.822218	-1.51664	-2.15908
PARVG	0.84431	0.810734	0.81166	0.822234	-1.28141	-2.09273
LOC344709	0.791845	0.86134	0.813522	0.822235	-1.13283	-1.82286
MX2	0.859731	0.784925	0.979924	0.822328	-0.562655	-1.67167
TTC30B	0.844909	0.795735	0.826693	0.822446	-1.84666	-2.61893
EHD1	0.787488	0.859385	0.820541	0.822471	-1.1085	-1.94415
TMEM8B	0.821921	0.822569	0.822942	0.822478	-1.39476	-2.33592
ECHDC3	0.794411	0.85072	0.967239	0.822565	-1.05025	-1.76518
NOB1	0.971546	0.84161	0.80353	0.82257	-1.10541	-1.93931
CPA4	0.856998	0.788166	0.697247	0.822582	-1.40055	-2.34484
C11orf76	0.869632	0.817934	0.780464	0.822677	-1.85062	-2.62423
IQCB1	0.817255	0.851272	0.799627	0.822718	-1.04789	-1.75555
LOC253314	0.802601	0.817135	0.848535	0.822757	-1.12646	-1.81371
TREML4	0.803071	0.842529	0.709201	0.8228	-1.08778	-1.81278
PODNL1	0.860122	0.757369	0.851118	0.82287	-1.05432	-1.77129
CDK5RAP1	0.781729	0.832746	0.854194	0.82289	-1.57433	-2.3158
VGLL2	0.837861	0.77529	0.85559	0.822913	-1.84683	-2.61916
LOC340246	0.885141	0.786477	0.797287	0.822968	-1.13219	-1.82194
ARMC9	0.829814	0.816237	0.946378	0.823026	-1.10979	-1.63346
HSN2	0.794829	0.860261	0.814347	0.823146	-1.52222	-2.55685
KDELR3	0.854622	0.791692	0.673263	0.823157	-0.981603	-1.52843
DUSP9	0.861842	0.782965	0.824887	0.823232	-0.981318	-1.52803
IQCE	1.0892	0.819498	0.827016	0.823257	-1.0985	-1.92851
PRPF40A	0.835533	0.817688	0.816821	0.823347	-1.38701	-2.32397
LOC284260	0.834963	0.830972	0.804254	0.823396	-1.12056	-1.80523
YRDC	0.795088	0.792662	0.882691	0.82348	-1.04767	-1.7613
ZCCHC17	0.80743	0.81943	0.843819	0.82356	-1.3859	-2.32225
LOC219958	0.7807	0.801127	0.889104	0.823644	-1.12808	-1.81604
C1orf129	0.851441	0.833404	0.786125	0.823657	-1.04223	-1.75313
TRIM50	0.854249	0.80139	0.815388	0.823676	-1.08461	-1.56348
IL13	0.822856	0.799976	0.848261	0.823698	-1.82486	-2.6594
EPO	0.817956	0.770387	0.882767	0.823703	-1.25684	-1.96698
PLCL2	0.795278	0.799644	0.87626	0.823727	-1.10114	-1.93264
PRTN3	0.809342	0.828136	0.833976	0.823818	-1.24975	-1.75234
CDRT4	0.784964	0.802817	0.883678	0.82382	-1.08657	-1.81101
LOC154092	0.760369	0.875218	0.835981	0.823856	-1.84348	-2.61469
PPFIA2	0.859841	0.646669	0.788212	0.824027	-0.555136	-1.65336
STARD4	0.795641	0.822544	0.853937	0.824041	-1.08219	-1.56033
CYP46A1	0.779399	0.851032	0.841867	0.824099	-1.04037	-1.74437
C19ORF68	0.854318	0.808513	0.809674	0.824169	-1.07767	-1.79799
SARM1	0.792768	0.83259	0.847174	0.824177	-1.09385	-1.92125
TMEM139	0.857621	0.787709	0.827221	0.824184	-1.08228	-1.56044
LOC390633	0.96865	0.828843	0.819526	0.824185	-1.49568	-2.13035
WWOX	0.943311	0.794508	0.853943	0.824225	-1.10457	-1.62637
CROP	0.772502	0.897097	0.803079	0.824226	-1.04704	-1.75429
DACH1	0.773372	0.82957	0.869742	0.824228	-1.29933	-1.98755
ARSA	0.807969	0.8063	0.858456	0.824242	-0.552408	-1.64672
LOC285375	0.899399	0.795092	0.778564	0.824352	-1.64512	-1.97431
PRR12	0.815337	0.861118	0.796925	0.82446	-1.26448	-2.06789
RPL23AP9	0.809793	0.863242	0.8005	0.824512	-1.37944	-1.70265
IGSF9	0.831418	0.872669	0.769648	0.824578	-1.1067	-1.51882
LYSMD4	0.765991	0.870062	0.837683	0.824579	-1.08432	-1.56311
FLJ10246	0.794729	0.88218	0.796896	0.824601	-1.38405	-2.3194
TMEM11	0.805695	0.870149	0.798162	0.824669	-1.95664	-2.56561
SPINK6	0.832566	0.814158	0.827788	0.824837	-1.37273	-1.69469
SYNPO	0.801036	0.78551	0.888149	0.824898	-1.09511	-1.92322
LOC339263	0.840003	0.82723	0.807539	0.824924	-1.37259	-1.69452
HMGA2	0.796263	0.826962	0.851578	0.824935	-1.28746	-1.97067
BST1	0.837846	0.787251	0.849734	0.824944	-1.51493	-2.20883
MAPK1IP1L	0.790179	0.859727	0.941801	0.824953	-1.07825	-1.5552
SLC17A7	0.999198	0.822843	0.827124	0.824984	-0.973093	-1.72407
HCN3	0.827769	0.808561	0.838832	0.825054	-1.21282	-2.02904
TMEM5	0.847383	0.866587	0.761238	0.82507	-0.552935	-1.648
CLIC1	0.829635	0.777165	0.868526	0.825108	-1.24564	-1.7468
GPR175	0.845096	0.758974	0.871292	0.825121	-1.24636	-1.95157
POM121L12	0.866113	0.810197	0.799095	0.825135	-1.07218	-1.78995
SLC15A1	0.826885	0.877899	0.770802	0.825195	-1.24745	-1.74924
C7orf25	0.805126	0.793397	0.877078	0.8252	-2.04788	-2.87362
LOC399788	0.857981	0.792439	0.719295	0.82521	-1.47648	-2.10514
POPDC2	0.835839	0.828158	0.811654	0.825217	-1.25459	-2.05338
EFNA5	0.427182	0.85851	0.792004	0.825257	-1.239	-1.94075
TNFSF13	0.855106	0.698732	0.795831	0.825469	-1.23612	-1.93652
WDR27	0.827176	0.835521	0.813928	0.825541	-1.80662	-2.56541
OLFML3	0.852747	0.724675	0.79853	0.825639	-0.971613	-1.72175
LOC402603	0.939427	0.798949	0.852331	0.82564	-1.54916	-2.25745
LOC116166	0.833747	0.813049	0.830578	0.825792	-1.10121	-1.77743
LOC401051	0.828424	0.782727	0.86653	0.825894	-1.38946	-2.08969
MARCH3	0.815785	0.815576	0.846328	0.825896	-2.02938	-2.84859
LOC391192	0.834302	0.858052	0.785592	0.825982	-1.10369	-1.78099
PPARD	0.715965	0.817255	0.834728	0.825992	-1.22783	-1.92432
SLMAP	0.851229	0.796776	0.829984	0.825996	-1.02427	-1.72044
DAAM2	0.837905	0.825224	0.814924	0.826018	-1.27569	-1.95394
SAFB	0.826885	0.833986	0.817449	0.826107	-1.23075	-1.72673
TEX15	0.705885	0.833361	0.81888	0.826121	-1.3609	-2.2837
NFKBIA	0.808498	0.843899	0.950099	0.826198	-1.2753	-1.95339
MEN1	0.816042	0.818708	0.844005	0.826252	-1.27401	-1.95155
COPB2	0.799258	0.844426	0.835329	0.826337	-1.53471	-2.26142
NLK	0.828113	0.828004	0.822904	0.82634	-1.53229	-2.25809
RPS28	0.871325	0.792167	0.815705	0.826399	-1.23351	-1.73045
ATP4B	0.851551	0.84226	0.785668	0.826493	-1.50008	-2.18846
TAPT1	0.816021	0.832279	0.831254	0.826518	-1.79462	-2.54937
RRP15	0.818764	0.804951	0.855908	0.826541	-1.02012	-1.71427
PIK3C2A	0.807638	0.793388	0.878852	0.826626	-1.53794	-2.26586
HDAC3	0.786599	0.823382	0.869935	0.826639	-0.543746	-1.62563
TBL1X	0.80338	0.80961	0.867403	0.826797	-0.542203	-1.62187
ZNF442	0.887651	0.835687	0.757135	0.826824	-1.02871	-1.73281
MPI	0.853182	0.722092	0.800494	0.826838	-0.541714	-1.62068
FLJ10357	0.859785	0.815893	0.804851	0.826843	-1.35699	-2.27768
THRSP	0.872398	0.806293	0.802316	0.827002	-0.541839	-1.62098
NUDT15	0.82752	0.856854	0.79668	0.827018	-1.35562	-2.27557
LOC283816	0.799332	0.826259	0.855591	0.827061	-1.09335	-1.76613
PNKD	0.859714	0.836363	0.78521	0.827096	-1.49475	-2.18114
KRT37	0.819738	0.817503	0.844127	0.827123	-1.01452	-1.70595
CASP10	0.827605	0.826766	0.964852	0.827185	-0.538475	-1.61279
KIF21B	0.875857	0.840466	0.765496	0.827273	-1.20431	-2.01613
C1orf96	0.808461	0.823285	0.850602	0.827449	-1.05535	-1.52539
LEAP2	0.810335	0.870592	0.801544	0.82749	-1.05787	-1.52867
LOC388002	0.878257	0.776739	0.995208	0.827498	-1.47828	-2.1065
RAB3IP	0.885283	0.76801	0.829389	0.827561	-1.06358	-1.53611
UBE2M	0.823512	0.810452	0.849071	0.827678	-0.537048	-1.60932
PLCXD3	0.826781	0.82105	0.83543	0.827754	-1.08558	-1.75496
C15orf63	0.801764	0.895853	0.785762	0.827793	-1.07431	-1.89071
HSPC047	0.795478	0.850776	0.837191	0.827815	-1.06609	-1.87785
C3orf46	NA	0.839272	0.816701	0.827987	-1.77739	-2.52635
ILK	0.860845	0.807605	0.815553	0.828001	-1.51834	-2.23896
GPX6	0.879297	0.808266	0.796666	0.828076	-1.59753	-1.91656
USP42	0.821466	0.834803	0.970357	0.828134	-1.21009	-1.89823
LOC401704	0.878361	0.756862	0.849225	0.828149	-1.45752	-2.07954
PLEKHA7	0.852969	0.812807	0.818679	0.828152	-1.05012	-1.51857
CHI3L2	0.818987	0.842562	0.822969	0.828172	-1.76893	-2.58314
LOC346950	0.838293	0.825758	0.82049	0.828181	-1.08233	-1.7503
YTHDC2	0.820975	0.848685	0.814984	0.828215	-1.07336	-1.47504
LOC387765	0.831495	0.855237	0.798138	0.82829	-1.44314	-2.06012
SVIL	0.852891	0.859764	0.772322	0.828326	-1.07701	-1.58894
MAP3K7IP2	0.852048	0.948419	0.804687	0.828368	-1.76988	-2.58444
TMEM206	0.834266	0.873644	0.777389	0.828433	-1.34786	-2.2636
SMCR8	0.879148	0.758523	0.847698	0.828456	-1.05851	-1.5295
NMNAT3	0.809355	0.8397	0.836564	0.82854	-1.34019	-1.65609
ERAF	0.809707	0.877004	0.798921	0.828544	-1.25929	-1.93063
SLCO2B1	0.787911	0.872331	0.825683	0.828641	-1.06267	-1.87251
LOC388474	0.629667	0.842629	0.814869	0.828749	-1.45186	-2.07028
TCP11L2	0.821039	0.810339	0.855216	0.828865	-1.76851	-2.51447
SLC22A6	0.87983	0.781035	0.826022	0.828962	-1.00768	-1.69578
MAP2K6	0.882692	0.814528	0.789756	0.828992	-1.51416	-2.23321
PANK2	0.777263	0.890391	0.81943	0.829028	-0.53619	-1.60723
SATB2	0.887453	0.811933	0.787975	0.82912	-1.06167	-1.87094
PTN	0.809885	0.877015	0.800618	0.829173	-1.4749	-2.15391
HINT3	0.823712	0.811819	0.852042	0.829191	-1.0422	-1.50826
ZNF789	0.855998	0.802395	0.940338	0.829196	-1.04089	-1.74419
LOC401361	0.817985	0.814895	0.854752	0.829211	-1.51075	-2.20443
ALS2CR8	0.7834	0.847264	0.856985	0.829217	-1.1826	-1.98319
CLTA	0.854344	0.819228	0.814261	0.829277	-1.24835	-1.91508
LOC144383	0.852873	0.811694	0.823282	0.829283	-1.07485	-1.73954
SLC12A4	0.839716	0.81891	0.950476	0.829313	-1.20498	-1.69199
LOC401611	0.772644	0.889825	0.825506	0.829325	-1.23028	-2.01771
[truncated: 19,127 more rows]
