# Supplementary material for: SMARCA4-inactivating mutations increase sensitivity to Aurora kinase A inhibitor VX-680 in non-small cell lung cancers
Source: Nat Commun. 2017 Jan 19;8:14098. doi: 10.1038/ncomms14098 (PMC5253647; doi:10.1038/ncomms14098)
Supplement: Supplementary Data 2 — A table of cell viability results for high-throughput siRNA library screen of HBEC30-KT cells. This table includes genes, whose siRNA pools caused 25% or more cytotoxic effect on cell viability. [file ncomms14098-s3.xlsx]

## Sheet: Supplementary Data 2
Supplementary Data 2. Primary screen data set of genes, whose siRNA pools caused 25% cytotoxicity or more in HBEC30-KT cells
Gene	Viability
GRINL1A	0.0158934
API5	0.0177875
ANXA1	0.199296
RASSF1	0.237158
TSPAN3	0.241034
NXF1	0.266539
AMN	0.287228
GRIK1	0.298338
SYNE1	0.310424
ELF4	0.355754
GTPBP1	0.364249
PLCH2	0.372997
DCP1A	0.375851
UBB	0.392175
UBC	0.401193
EIF4A3	0.410839
SLC18A2	0.419492
ANP32C	0.421182
RPS25	0.422843
CNTD2	0.448367
GRIN2C	0.454549
CRNKL1	0.466265
ELMO3	0.466624
GPX4	0.47008
KIAA0195	0.476944
HAND2	0.477096
PGM1	0.488806
DNAJA3	0.48911
FARSB	0.493183
SPINK7	0.495794
PGC	0.498787
GUCA1C	0.500408
FUS	0.504455
LOC150568	0.505847
LOC339685	0.508745
CLEC3A	0.518389
RBM8A	0.524127
OGFOD1	0.525181
LRRC58	0.526491
C12orf52	0.528031
ING2	0.535487
CCL3L1	0.537158
PPP1R3B	0.537522
NPSR1	0.543696
SEC62	0.546387
ANO9	0.54816
HDDC2	0.552679
RSPO3	0.55295
SEC23B	0.559763
DUSP26	0.563348
TTLL4	0.568056
UPK3A	0.568829
GUCA1A	0.569675
MCC	0.571153
PLB1	0.572684
NIP30	0.573106
FAM103A1	0.581046
FKBP9L	0.582931
VDAC3	0.584283
CASP10	0.58576
ZNF460	0.587149
RAB27B	0.591468
TATDN1	0.592858
DAZ2	0.594274
APOL6	0.596495
PTPRB	0.596716
PCDH17	0.598988
SULT1A3	0.603578
ZNF16	0.603955
LOC339809	0.604085
A1BG	0.604453
UBXN6	0.607505
C1orf124	0.608961
NKD2	0.610466
PTPN12	0.61087
DPP8	0.611381
SNAPC5	0.612354
NANS	0.612982
EDC3	0.614038
HCG_1643176	0.617605
BMP10	0.619537
ZNF595	0.620738
C9orf95	0.620877
CHORDC1	0.620927
USP39	0.62206
CD36	0.623447
SNX25	0.624987
IL10RA	0.625353
TUBGCP5	0.625735
HIST1H2BD	0.626094
WNT9B	0.629976
ZSCAN21	0.630409
WDR41	0.632296
ROBLD3	0.634059
ITPR1	0.634233
TDRD3	0.634259
UGT2B17	0.634401
CEP55	0.63645
DNMBP	0.638717
SNRNP48	0.639254
GDPD3	0.640061
SLC6A11	0.641898
VCPIP1	0.642496
COLEC10	0.645166
SLC35F2	0.6486
PAQR7	0.648721
WIPI1	0.649843
RBM12	0.650248
HAP1	0.651339
SIL1	0.652486
ZBBX	0.65301
ATP13A1	0.653045
ATP6V1A	0.653704
CHMP6	0.654222
FRG1B	0.654799
FAM82A1	0.657216
TNFSF11	0.657314
PLOD3	0.658124
COL27A1	0.658263
RNF121	0.659634
SPPL2B	0.660238
IL16	0.661744
CALY	0.661866
TXNDC15	0.662198
C21ORF30	0.663246
ST6GALNAC2	0.66366
GABRA3	0.664205
C15ORF5	0.664795
PELO	0.66518
RRAS2	0.665192
ADAMDEC1	0.66535
NMNAT1	0.665633
RBM10	0.666146
GPR137B	0.666449
FGF20	0.6667
NAPA	0.668017
JAM2	0.668234
LRRC42	0.668503
ENTPD2	0.670774
LEPREL2	0.671473
CEPT1	0.672183
LOC284288	0.672668
RACGAP1P	0.673727
SNRPG	0.674611
HRK	0.675304
ST3GAL3	0.675762
RIC8B	0.675924
TPSD1	0.676903
DEPDC5	0.677272
NAT9	0.678285
MGC4473	0.67849
WDR1	0.679389
KRT71	0.679461
GPT	0.681963
C10orf58	0.682248
PHACTR3	0.682292
GNL3LP	0.682463
SCHIP1	0.683925
BCAS3	0.684637
ABCB5	0.684647
SRP54	0.684918
HSD17B4	0.685138
SIRT3	0.685309
PKHD1	0.685342
APBB2	0.685787
SLC22A14	0.686436
RFT1	0.686732
LY96	0.686966
TOPBP1	0.687186
RBP2	0.687241
LOC130773	0.687304
ITGB6	0.688246
FKSG43	0.688504
CYP2B6	0.690008
CORO7	0.690459
PRL	0.690565
KIAA0317	0.691339
PHYHIPL	0.691573
NPEPL1	0.69245
PEX7	0.692658
VASH2	0.695494
CHST4	0.69575
OGN	0.696262
CFHR5	0.696733
DPPA2	0.69724
GTF3C6	0.697412
AMMECR1	0.698393
ZNF445	0.69875
NRSN2	0.69926
GMCL1	0.699332
PTCD3	0.701913
RBM15B	0.702369
EIF1AX	0.702383
RHBDD3	0.703358
MFAP5	0.704083
FLJ25770	0.704337
SYCP1	0.704744
GRIK3	0.705082
TMEM176B	0.705331
PPP4R1	0.705668
HS2ST1	0.705845
OR2L2	0.706652
PLK1	0.707244
TIMM17A	0.708361
FAM173A	0.708635
DPF1	0.709012
ADH7	0.709102
CREB3L1	0.710115
PCNXL2	0.711105
C8orf33	0.711624
TIMM9	0.71185
GAS6	0.71229
TLN2	0.712598
CEACAM4	0.713407
CXorf48	0.71377
ATP5B	0.713892
C7orf69	0.714301
COX5A	0.716148
KRTAP2-4	0.716231
EPS8L2	0.716613
LOC284390	0.717381
LILRB5	0.717392
PGBD1	0.717456
TCTN1	0.717565
LPL	0.717811
CSTB	0.717884
PIF1	0.718514
CCNYL1	0.719242
CALHM2	0.720343
DLEU1	0.720816
LOC339692	0.721837
LILRB1	0.72219
LEPREL1	0.722962
ZNF397	0.72297
C7orf60	0.722972
POGZ	0.723216
OMD	0.724449
NSBP1	0.72451
RNF141	0.724673
GSTM5	0.724708
OGT	0.724893
LOC389333	0.725148
C19orf42	0.725228
PSMA5	0.72594
HIST1H2BM	0.72609
TLR7	0.726121
FCHSD2	0.726703
RRS1	0.727159
DUOXA2	0.728445
AP1M1	0.729081
LOXL2	0.729194
C16ORF67	0.729314
ATP10B	0.729628
C3orf41	0.729753
ABCA10	0.730454
CEACAM1	0.730827
IKZF4	0.731731
FAM63A	0.732578
OSBPL5	0.732873
CST6	0.733123
RP4-692D3.1	0.733282
DLX1	0.733895
TMED5	0.734825
ATOX1	0.734833
SPINT1	0.734975
LOC285422	0.7353
CHRNA6	0.735332
DSEL	0.735403
CYLC1	0.735491
DCC	0.736154
CNDP1	0.737092
SH3BP5	0.737455
COMMD1	0.737791
CCDC85A	0.737826
LOC339344	0.737984
MKRN3	0.738098
RDH11	0.738236
RPLP2	0.738442
LOC338918	0.739061
DHRS2	0.739302
ANGEL1	0.740096
EXPH5	0.740368
PLAC2	0.740518
ZBTB5	0.740702
TLR9	0.74096
DUSP12	0.741073
TTC35	0.741744
RPL14	0.741802
SLC15A1	0.742023
SLC38A6	0.742054
SLC6A7	0.742072
SCAND2	0.742277
IGSF3	0.742574
SLC25A16	0.742807
ND4L	0.743224
PARD6A	0.743268
SLC12A4	0.74335
TNFRSF13B	0.743384
PRAMEF1	0.743557
C2orf82	0.743828
F10	0.744322
BSPRY	0.744403
C17ORF88	0.744621
DPY19L1	0.744654
GREB1	0.745471
ZNF711	0.74569
C9orf156	0.745742
LOC146053	0.745768
TNKS1BP1	0.745943
MTMR10	0.746366
ITLN1	0.74653
NCAPD3	0.746802
KCTD5	0.746929
TPP2	0.747248
KLHL14	0.747725
ACPL2	0.748222
LMF1	0.748339
LOC284825	0.748601
CYP4F3	0.749021
NOP56	0.749113
XRN1	0.749145
VASN	0.749181
SIX6	0.749495
CRMP1	0.749677
GALNT11	0.750214
IL20RA	0.75037
