# Supplementary material for: SMARCA4-inactivating mutations increase sensitivity to Aurora kinase A inhibitor VX-680 in non-small cell lung cancers
Source: Nat Commun. 2017 Jan 19;8:14098. doi: 10.1038/ncomms14098 (PMC5253647; doi:10.1038/ncomms14098)
Supplement: Supplementary Data 3 — A table of drug sensitivity data and SMARCA4 mutation status of cell lines. This table includes cell line name, COSMIC ID for SMARCA4 mutation status (if exists), tissue type, cancer type and drug sensitivity data (mean of EC50 values). [file ncomms14098-s4.xlsx]

## Sheet: Supplementary Data 3 (2)
Supplementary Data 3. Drug sensitivity data, SMARCA4 mutation status, tissue and tumor types of NSCLC and HBEC lines tested in the study
(Rows in white: SMARCA4-mutant NSCLCs, Rows in grey: SMARCA4 wild-type NSCLC lines, Rows in black: HBEC lines)
					Mean EC50 values
Cell lines	Cosmic ID	Tissue Type	Tumor Type (Not valid for HBEC-KTs)	SMARCA4 mutation status	VX-680 (uM)	GSK923925 (uM)	Paclitaxel (nM)	Pemetrexed (uM)	Etoposide (uM)	Erlotinib (uM)	Crizotinib (uM)	Bortezomib (nM)	Brefeldin A (uM)
NCI-H1819	1219065	Lung	NSCLC: Adenocarcinoma	c.3254_3270del17	0.056715	1.18655	0.0030275	0.0030275	3.0005	3.0005	3.0005	0.69195	0.27755
NCI-H1299	1218870	Lung	NSCLC: Large Cell Carcinoma	c.1677_1761del85	0.33205	0.05621	0.06547	0.06547	1.04395	1.04395	1.04395	0.8969	0.120105
NCI-H23	1219060	Lung	NSCLC: Adenocarcinoma	c.4698_4699GG>TT	0.2629	0.017255	0.10801	0.10801	0.8286	0.8286	0.8286	0.7042	0.01998
NCI-H157	1219061	Lung	NSCLC: Squamous Cell Carcinoma	c.169delC	0.056465	0.01407	0.035865	0.035865	0.8386	0.8386	0.8386	0.99495	0.066025
A549	1219057	Lung	NSCLC: Adenocarcinoma	c.2184_2206del23	0.079885	0.02677	0.1459	0.1459	0.64415	0.64415	0.64415	0.8112	0.048865
HCC15	1219058	Lung	NSCLC: Squamous Cell Carcinoma	c.805delC	0.05673	0.016625	0.019654	0.019654	0.38295	0.38295	0.38295	1.3895	0.2292
NCI-H1355	Unpublished	Lung	NSCLC: Adenocarcinoma	large deletion	0.03042	0.01485	0.03351	0.03351	1.5852	1.5852	1.5852	1.032	0.071445
HCC827	1219071	Lung	NSCLC: Adenocarcinoma	WT	2.1335	0.94655	0.0071585	0.0071585	1.503	1.503	1.503	0.5046	0.1115
Calu-1	Unpublished	Lung	NSCLC: Squamous Cell Carcinoma	WT	1.0237	0.047575	0.020147	0.020147	1.92	1.92	1.92	0.79945	0.116925
Calu-3	1219068	Lung	NSCLC: Adenocarcinoma	WT	0.5484	0.01646	0.03895	0.03895	0.99685	0.99685	0.99685	0.54365	0.066665
NCI-H2073	Unpublished	Lung	NSCLC: Adenocarcinoma	WT	2.9382	0.2402	0.025395	0.025395	1.974	1.974	1.974	1.679	0.06358
NCI-H1792	Unpublished	Lung	NSCLC: Adenocarcinoma	WT	0.77385	0.02327	0.012655	0.012655	0.4413	0.4413	0.4413	2.0195	0.054525
NCI-H1975	Unpublished	Lung	NSCLC: Adenocarcinoma	WT	0.60016	0.0126265	0.0099425	0.0099425	1.3115	1.3115	1.3115	0.3158	0.2145
HCC4006	Unpublished	Lung	NSCLC: Adenocarcinoma	WT	4.3355	0.017245	0.0215415	0.0215415	3.012	3.012	3.012	0.4736	0.13175
NCI-H358	1219075	Lung	NSCLC: Adenocarcinoma	WT	0.5517	0.01218	0.0039465	0.0039465	0.811	0.811	0.811	0.7233	0.067275
NCI-H820	Unpublished	Lung	NSCLC: Adenocarcinoma	WT	3.078	0.011215	2.04345	2.04345	3.3495	3.3495	3.3495	0.31695	0.058685
NCI-H3122	Unpublished	Lung	NSCLC: Adenocarcinoma	WT	21.05	0.018085	0.030835	0.030835	0.24619	0.24619	0.24619	6.31285	0.27195
NCI-H3255	Unpublished	Lung	NSCLC: Adenocarcinoma	WT	0.053275	0.01429	13.56	13.56	0.71315	0.71315	0.71315	0.6502	0.089305
NCI-H1648	1219083	Lung	NSCLC: Adenocarcinoma	WT	1.76865	0.025325	0.106215	0.106215	1.224	1.224	1.224	3.1275	0.069745
NCI-H2882	Unpublished	Lung	NSCLC (poorly diff.)	WT	1.011	2.21965	0.02667	0.02667	0.743	0.743	0.743	0.6478	0.17895
HCC1171	Unpublished	Lung	NSCLC (poorly diff.)	WT	1.29	3.992	0.0104735	0.0104735	0.68245	0.68245	0.68245	1.3565	0.066455
HCC193	Unpublished	Lung	NSCLC: Adenocarcinoma	WT	2.493	0.04065	0.020017	0.020017	2.2685	2.2685	2.2685	0.70175	0.068715
HCC78	Unpublished	Lung	NSCLC: Adenocarcinoma	WT	1.9865	0.01438	0.092202	0.092202	0.84735	0.84735	0.84735	0.60035	0.19655
HBEC3-KT	Unpublished	Lung	Immortalized Normal Bronchial Epithelial Cell	WT	3.39	2.042	15.292	15.292	0.7801	0.7801	0.7801	0.378	0.079655
HBEC30-KT	Unpublished	Lung	Immortalized Normal Bronchial Epithelial Cell	WT	8.2655	2.5605	3.13	3.13	0.939	0.939	0.939	0.3652	0.0683
HBEC34-KT	Unpublished	Lung	Immortalized Normal Bronchial Epithelial Cell	WT	16.4705	9.537	10.6225	10.6225	1.6245	1.6245	1.6245	0.77695	0.07193
