# Supplementary material for: SMARCA4-inactivating mutations increase sensitivity to Aurora kinase A inhibitor VX-680 in non-small cell lung cancers
Source: Nat Commun. 2017 Jan 19;8:14098. doi: 10.1038/ncomms14098 (PMC5253647; doi:10.1038/ncomms14098)
Supplement: Supplementary Data 4 — A heatmap of gene copy number data of cell lines for SMARCA4, AURKA, HURP, TPX2, RAN and MYC. Red color for amplifications, green color for deletions and black color for normal gene copy numbers were used. [file ncomms14098-s5.xlsx]

## Sheet: Supplementary Data 4
Supplementary Data 4. Gene copy number data set of NSCLC lines for AURKA, HURP, TPX2, RAN, SMARCA4 and MYC
(Columns in white: SMARCA4-mutant NSCLC lines, Columns in grey: SMARCA4 wild-type NSCLC lines)
Gene	Cytoband	NCI-H1819	NCI-H1299	NCI-H23	NCI-H157	A549	HCC15	NCI-H1355	HCC827	Calu-1	Calu-3	NCI-H2073	NCI-H1792	NCI-H1975	HCC4006	NCI-H358	NCI-H3122	NCI-H3255	NCI-H1648	NCI-H2882	HCC1171	HCC193	HCC78
AURKA	20q13.2	3	1.8	3	2.2	1.9	1	1.6	2.1	2.6	2.1	2.3	1.7	2	3.4	1.9	2.3	3.4	2.1	1.9	2.8	1.7	1.9
AURKA	20q13.2	3	1.9	3	2.1	1.9	1	1.6	2.1	2.6	2.1	2.3	1.8	2	3.4	1.9	2.3	3.4	2.1	2.1	2.8	1.7	1.9
AURKA	20q13.2	3	1.9	3	2	1.9	1	1.6	2.1	2.6	2	2.3	1.8	2	3.4	1.9	2.2	3.3	2.1	2.1	2.7	1.7	1.9
AURKA	20q13.2	2.8	1.9	3.1	2	1.9	1	1.5	2	2.6	2	2.2	1.7	1.9	3.4	1.8	2.2	3.3	2.1	1.9	2.7	1.7	1.9
AURKA	20q13.2	2.8	1.9	3.1	2	1.9	1	1.4	2	2.6	2	2.3	1.8	2	3.4	1.8	2.2	3.3	2.1	1.9	2.7	1.7	1.8
AURKA	20q13.2	2.8	1.9	3.1	2	2	1	1.4	2	2.6	2	2.3	1.8	1.9	3.4	1.8	2.2	3.3	2.1	1.9	2.7	1.7	1.8
AURKA	20q13.2	2.8	1.9	3.1	2.1	2	1	1.5	2	2.6	2.1	2.3	1.8	2	3.3	1.8	2.2	3.1	2.1	1.9	2.7	1.7	1.9
AURKA	20q13.2	2.7	1.8	3.1	2.1	1.9	1	1.5	2	2.6	2.1	2.2	1.8	1.9	3.2	1.8	2.2	2.8	2.1	1.9	2.8	1.7	1.8
AURKA	20q13.2	2.7	1.8	3	2.2	1.9	1	1.5	2	2.6	2.1	2.3	1.8	1.9	3.2	1.9	2.2	2.8	2.1	1.9	2.8	1.7	1.8
AURKA	20q13.2	2.6	1.8	3.1	2.2	1.9	1	1.5	2	2.6	2.1	2.2	1.8	1.9	3.3	1.9	2.2	3.1	2.1	1.9	2.7	1.7	1.8
AURKA	20q13.2	2.6	1.8	3	2.1	1.9	1	1.5	2	2.5	2	2	1.8	1.9	3.2	1.8	2.2	3.1	2.1	1.9	2.7	1.6	1.7
AURKA	20q13.2	2.6	1.7	3	2.1	1.9	0.9	1.5	1.9	2.5	2	2	1.8	1.9	3.2	1.8	2.2	3.1	2	1.9	2.7	1.6	1.7
AURKA	20q13.2	2.6	1.8	3.1	2.1	1.8	1	1.5	1.9	2.6	1.9	2	1.8	1.9	3.2	1.7	2.2	3.1	2.1	1.9	2.7	1.6	1.7
AURKA	20q13.2	2.5	1.8	3.1	2.1	1.8	0.9	1.5	1.9	2.6	1.9	2	1.9	1.9	3.3	1.7	2.3	3.1	2.1	1.9	2.7	1.6	1.7
AURKA	20q13.2	2.5	1.8	3.1	2.1	1.8	0.9	1.5	1.9	2.6	1.8	2	1.9	1.9	3.3	1.8	2.3	3.1	2.1	2.1	2.8	1.6	1.7
AURKA	20q13.2	2.6	1.8	3.1	2.1	1.9	1	1.5	1.9	2.6	1.8	2	1.9	1.9	3.3	1.8	2.3	2.8	2.1	2.1	2.8	1.6	1.7
TPX2	20q11.21	2.8	3	2.3	1.9	1.8	4.2	1.3	2.2	2.6	3.1	2.1	5	2.3	1.8	1.9	1.8	2.6	3.1	2.9	2.8	1.8	1.4
TPX2	20q11.21	2.8	3	2.4	1.9	1.8	4.4	1.3	2.2	2.6	3.1	2.1	4.4	2.3	1.8	1.9	1.8	2.6	3.2	2.9	2.8	1.8	1.4
TPX2	20q11.21	2.8	3	2.4	1.9	1.9	4.4	1.3	2.2	2.6	3.1	2.1	3.9	2.3	1.8	2	1.9	2.6	3.2	2.9	2.8	1.8	1.4
TPX2	20q11.21	2.8	3	2.3	1.9	1.9	4.2	1.3	2.2	2.4	3.1	1.9	3.5	2.3	1.8	2	1.9	2.6	3	2.9	2.8	1.8	1.4
TPX2	20q11.21	2.7	3	2.4	2	1.9	4.2	1.3	2.2	2.4	3.1	1.9	3.5	2.3	1.8	2	1.9	2.6	3	2.9	2.8	1.8	1.4
TPX2	20q11.21	2.8	3.2	2.4	2	2	4.2	1.3	2.2	2.6	3.1	1.9	3.5	2.3	1.8	2.1	2	2.6	3	3.1	2.7	1.8	1.4
TPX2	20q11.21	2.8	3	2.4	2	1.9	4.2	1.2	2.4	2.6	3.1	1.8	3.2	2.3	1.8	2.1	2	2.7	3.2	3.1	2.7	1.8	1.4
TPX2	20q11.21	2.8	3	2.4	2	1.9	4.2	1.4	2.4	2.6	3.1	1.8	3.1	2.3	1.8	2.1	2	2.6	3.2	3.1	2.7	1.8	1.5
TPX2	20q11.21	2.7	3	2.4	2	1.9	4.2	1.4	2.4	2.6	3.1	1.8	2.6	2.2	1.8	2.1	2	2.6	3.2	3.1	2.7	1.8	1.5
TPX2	20q11.21	2.7	3	2.4	2	1.9	4.2	1.4	2.2	2.5	3.1	1.8	2.5	2.2	1.8	2.1	2	2.5	3.2	3.2	2.7	1.7	1.5
TPX2	20q11.21	2.7	3	2.4	2.1	1.9	4.2	1.4	2.2	2.5	3.1	1.8	2.5	2.2	1.8	2.1	2	2.5	3.1	3.2	2.7	1.7	1.5
TPX2	20q11.21	2.7	3	2.4	2.1	1.9	4.2	1.4	2.4	2.6	3.1	1.8	2.3	2.3	1.8	2.2	2	2.8	3.2	3.2	2.8	1.8	1.5
TPX2	20q11.21	2.7	2.9	2.4	2.1	1.9	4.2	1.4	2.4	2.6	3.1	1.8	2.3	2.3	1.8	2.2	2	2.6	3.2	3.2	2.8	1.7	1.5
TPX2	20q11.21	2.7	2.9	2.4	2.1	1.9	4.2	1.4	2.6	2.6	3.1	1.9	2.3	2.3	1.8	2.2	2	2.6	3.2	3.1	2.8	1.8	1.5
TPX2	20q11.21	2.7	2.9	2.4	2.1	1.9	4.1	1.4	2.6	2.6	3.2	2.1	2.1	2.3	1.8	2.2	2	2.6	3.2	3.1	2.8	1.8	1.6
TPX2	20q11.21	2.8	2.9	2.4	2.1	1.9	4	1.5	2.6	2.5	3.2	2.1	1.9	2.3	1.8	2.2	2	2.6	3.1	3.2	2.8	1.8	1.6
TPX2	20q11.21	2.8	2.9	2.4	2.1	1.9	4.1	1.5	2.6	2.5	3.2	2.1	1.9	2.3	1.8	2.2	2	2.6	3.2	3.2	2.9	1.8	1.6
RAN	12q24.33	2.1	2.3	2.6	1.8	2.5	1.2	1.7	2	2.3	4	1.7	2.2	1.6	1.6	1.7	1.8	1.6	1.8	2.2	1.5	1.9	1.9
RAN	12q24.33	2.1	2.3	2.6	1.8	2.5	1.2	1.7	2.1	2.3	4	1.7	2.2	1.6	1.6	1.8	1.8	1.6	1.8	2.1	1.4	1.8	1.9
RAN	12q24.33	2.1	2.3	2.6	1.8	2.5	1.3	1.7	2.1	2.3	4	1.7	2.2	1.6	1.6	1.8	1.8	1.6	1.8	2.1	1.5	1.8	1.9
RAN	12q24.33	2.1	2.3	2.6	1.8	2.5	1.3	1.7	2.2	2.3	3.9	1.7	2.2	1.6	1.6	1.8	1.8	1.6	1.7	2.1	1.6	1.8	1.9
HURP	14q22.3	3.2	1.4	3.3	2.5	2	2.6	2.1	2.5	2.1	1.6	3.7	2.2	2.2	3.3	3.4	2.5	4	2.6	1.6	2	2.7	2
HURP	14q22.3	3.4	1.4	3.3	2.5	2.1	2.6	2.1	2.5	2.1	1.6	3.8	2.3	2.2	3.4	3.4	2.5	4	2.6	1.7	2	2.8	2.1
HURP	14q22.3	3.2	1.4	3.2	2.5	2	2.6	2	2.5	2.1	1.6	3.7	2.3	2.1	3.4	3.4	2.5	4	2.6	1.6	2	2.7	2
HURP	14q22.3	3.2	1.4	3.2	2.5	2.1	2.6	2	2.5	2.2	1.6	3.7	2.3	2.1	3.4	3.4	2.5	4	2.6	1.6	2	2.8	2
HURP	14q22.3	3.2	1.4	3.1	2.5	2.1	2.6	2	2.5	2.1	1.5	3.7	2.2	2.1	3.3	3.3	2.5	4	2.6	1.6	2	2.7	2
HURP	14q22.3	3.2	1.4	3.2	2.5	2.2	2.6	1.9	2.5	2.1	1.5	3.7	2.2	2.1	3.4	3.3	2.7	4.1	2.6	1.7	2	2.7	2.1
HURP	14q22.3	3.2	1.4	3.2	2.5	2.3	2.6	2	2.5	2.1	1.6	3.8	2.3	2.1	3.5	3.3	2.5	4.1	2.6	1.7	2	2.8	2.1
HURP	14q22.3	3.2	1.4	3.2	2.5	2.2	2.6	2	2.5	2.2	1.6	3.7	2.2	2.1	3.4	3.2	2.5	4.1	2.6	1.7	2	2.7	2.1
HURP	14q22.3	3.2	1.3	3.2	2.5	2.2	2.6	2	2.4	2.1	1.6	3.7	2.2	2.1	3.3	3.2	2.4	4	2.6	1.7	2	2.7	2.1
HURP	14q22.3	3.2	1.3	3.3	2.4	2.2	2.6	2.1	2.4	2.2	1.6	3.5	2.2	2.1	3.2	3.2	2.4	3.9	2.6	1.7	2	2.7	2
HURP	14q22.3	3.2	1.3	3.3	2.4	2.3	2.6	2.2	2.4	2.3	1.7	3.7	2.2	2.1	3.2	3.2	2.4	3.9	2.6	1.7	2	2.7	2
HURP	14q22.3	3.2	1.3	3.6	2.4	2.3	2.6	2.2	2.4	2.2	1.7	3.7	2.2	2.1	3	3.4	2.4	3.9	2.6	1.7	2	2.7	2
HURP	14q22.3	3.2	1.3	3.6	2.4	2.3	2.6	2.3	2.5	2.2	1.7	3.7	2.2	2.2	3.2	3.2	2.4	4	2.6	1.7	2.1	2.7	2
HURP	14q22.3	3.2	1.3	3.2	2.3	2.2	2.6	2.2	2.4	2.2	1.7	3.7	2.2	2.1	3	3.2	2.4	3.9	2.6	1.7	2.1	2.7	2
HURP	14q22.3	3.2	1.3	3.7	2.4	2.2	2.9	2.3	2.4	2.2	1.7	3.7	2.2	2.2	3.2	3.4	2.4	4	2.6	1.7	2.1	2.7	2.1
MYC	8q24.21	2.3	2.3	3.1	2.2	2.3	2.2	2.1	4.6	1.4	3.1	3.1	7.9	7.5	1.6	2.7	2.1	1.7	2.5	2.8	2.2	3.3	1.5
MYC	8q24.21	2.2	2.3	3.1	2.2	2.3	1.9	2	4.6	1.4	3.1	3.1	7.9	7.5	1.6	2.7	2.1	1.7	2.5	2.6	2.2	3.3	1.5
MYC	8q24.21	2.4	2.3	3.1	2.2	2.3	1.9	2	4.4	1.4	3	2.9	7.9	7.5	1.6	2.6	2.1	1.7	2.5	2.6	2.2	3.2	1.6
MYC	8q24.21	2.4	2.3	3.1	2.2	2.3	1.9	2	4.3	1.4	3	2.8	7.9	7.5	1.6	2.6	2.1	1.7	2.3	2.5	2.2	3.2	1.5
MYC	8q24.21	2.4	2.3	3.1	2.2	2.3	1.9	2	4.3	1.4	3	2.8	7.9	7.5	1.6	2.6	2.1	1.7	2.3	2.5	2.2	3.2	1.5
MYC	8q24.21	2.4	2.2	3.1	2	2.3	1.9	2.1	4.2	1.4	3	2.8	7.9	7.5	1.6	2.6	2.1	1.7	2	2.6	2.2	3.2	1.5
MYC	8q24.21	2.4	2.3	3.1	2.2	2.3	2.1	2.1	4.2	1.2	3.1	2.8	8.4	7.5	1.6	2.7	2.1	1.7	2	2.6	2.2	3	1.6
MYC	8q24.21	2.2	2.3	3.1	2	2.3	1.9	2	4.1	1.1	3.1	2.8	7.9	7.4	1.6	2.7	2.1	1.6	2	2.5	2.1	3	1.6
MYC	8q24.21	2.2	2.3	3.1	2.1	2.3	1.9	2.1	4.1	1.1	3.1	2.8	7.9	7.4	1.6	2.7	2.1	1.7	2	2.5	2.2	3.2	1.6
MYC	8q24.21	2.4	2.3	3.1	2.2	2.3	2	2.2	4.2	1.2	3.4	2.8	7.9	7.4	1.6	2.8	2.2	1.7	2	2.5	2.2	3.2	1.6
SMARCA4	19p13.2	1.9	2.6	2.5	2	1.8	1.3	2.1	3.1	2.6	1.7	1.9	2.1	4.7	1.8	1.4	1.6	2.3	2	2.2	2	1.7	2.5
SMARCA4	19p13.2	1.9	2.5	2.5	2	1.8	1.3	2.1	3.1	2.6	1.7	1.9	2.1	4.7	1.8	1.4	1.6	2.3	2	2.1	2	1.7	2.5
SMARCA4	19p13.2	1.9	2.5	2.5	2	1.7	1.3	2.1	3.1	2.6	1.7	1.9	2.1	4.7	1.8	1.4	1.6	2.3	1.9	2.1	2	1.5	2.5
SMARCA4	19p13.2	1.9	2.4	2.4	2	1.7	1.3	2.1	2.8	2.6	1.7	1.9	2.1	4.5	1.8	1.4	1.6	2.3	1.9	2.1	2	1.7	2.5
SMARCA4	19p13.2	1.9	2.4	2.4	2	1.7	1.3	2.1	2.8	2.6	1.7	1.9	2.1	4.5	1.8	1.4	1.6	2.3	1.9	2.1	2	1.7	2.5
SMARCA4	19p13.2	1.9	2.4	2.4	2	1.8	1.3	2.1	2.8	2.6	1.7	1.9	2.1	4.3	1.8	1.4	1.7	2.3	1.9	2.1	2.1	1.7	2.5
SMARCA4	19p13.2	1.9	2.4	2.1	2	1.7	1.3	2.1	2.8	2.5	1.7	1.7	2.1	4	1.8	1.4	1.7	2.3	1.9	2.1	2.1	1.7	2.4
SMARCA4	19p13.2	1.9	2.3	2.1	1.9	1.6	1.3	2.1	2.7	2.5	1.7	1.7	2	4	1.8	1.4	1.6	2.3	1.9	2.1	2.1	1.7	2.3
SMARCA4	19p13.2	1.9	2.3	2.4	1.9	1.6	1.3	2	2.7	2.5	1.7	1.7	2	3.9	1.8	1.4	1.6	2.2	1.9	2.1	2	1.5	2.2
SMARCA4	19p13.2	1.9	2.2	2.1	1.9	1.6	1.3	1.9	2.7	2.4	1.7	1.6	2	3.9	1.7	1.4	1.6	2.2	1.9	2.1	2	1.5	2.2
SMARCA4	19p13.2	1.9	2.3	2.4	1.9	1.7	1.3	1.9	2.7	2.4	1.7	1.6	2.1	4	1.7	1.4	1.6	2.2	1.9	2.1	2	1.5	2.1
SMARCA4	19p13.2	1.9	2.3	2.4	1.9	1.7	1.3	1.9	2.7	2.4	1.7	1.6	2.1	4	1.7	1.4	1.6	2.2	1.8	2.1	2	1.5	2.2
SMARCA4	19p13.2	1.9	2.4	2.5	2	1.6	1.3	1.9	2.6	2.4	1.8	1.6	2.1	4	1.7	1.4	1.6	2.3	1.8	2.1	1.9	1.5	2.2
SMARCA4	19p13.2	1.9	2.4	2.5	2	1.6	1.3	1.9	2.7	2.4	1.7	1.6	2.3	4.2	1.7	1.4	1.6	2.2	1.8	2.1	1.9	1.5	2.2
SMARCA4	19p13.2	1.9	2.4	2.5	2	1.6	1.3	1.9	2.8	2.5	1.7	1.6	2.4	4.3	1.7	1.4	1.6	2.2	1.8	2.1	1.9	1.5	2.1
SMARCA4	19p13.2	1.9	2.3	2.5	1.9	1.6	1.3	1.8	2.8	2.4	1.8	1.6	2.4	4.2	1.7	1.4	1.6	2.2	1.8	1.9	1.9	1.5	2.1
SMARCA4	19p13.2	1.9	2.3	2.5	1.9	1.6	1.2	1.8	2.7	2.5	1.8	1.6	2.4	4.2	1.7	1.4	1.6	2	1.8	1.9	1.8	1.5	2.1
SMARCA4	19p13.2	1.9	2.1	2.5	1.9	1.6	1.2	1.8	2.7	2.5	1.8	1.7	2.4	4	1.7	1.4	1.6	2	1.8	1.9	1.8	1.5	2.1
SMARCA4	19p13.2	1.9	2.3	2.3	1.9	1.6	1.2	1.8	2.7	2.4	1.8	1.8	2.4	4	1.7	1.4	1.6	2	1.8	1.9	1.8	1.5	2.1
SMARCA4	19p13.2	2	2.1	2.5	2	1.6	1.3	1.7	2.8	2.4	1.8	1.8	2.4	3.9	1.7	1.4	1.6	2.2	1.9	1.9	1.9	1.7	2.1
SMARCA4	19p13.2	2	2.3	2.3	2	1.6	1.2	1.7	2.8	2.5	1.8	1.8	2.4	3.9	1.7	1.4	1.6	2.2	1.8	1.9	1.9	1.7	2.2
SMARCA4	19p13.2	2	2.3	2.3	1.9	1.6	1.2	1.7	2.7	2.6	1.8	1.8	2.3	3.9	1.7	1.4	1.6	2	1.8	1.9	1.9	1.5	2.1
SMARCA4	19p13.2	2	2.3	2.3	2	1.6	1.3	1.7	2.8	2.6	1.8	1.8	2.4	3.9	1.7	1.4	1.6	2.2	1.9	1.9	1.9	1.5	2.1
SMARCA4	19p13.2	2	2.3	2.5	2	1.6	1.3	1.7	2.8	2.6	1.8	1.9	2.4	4	1.7	1.4	1.6	2.2	1.9	1.9	2	1.5	2.2
SMARCA4	19p13.2	2	2.3	2.3	2	1.6	1.3	1.7	2.8	2.6	1.8	1.8	2.4	4	1.7	1.4	1.6	2.2	1.9	1.9	2	1.5	2.3
SMARCA4	19p13.2	1.9	2.3	2.3	2.1	1.6	1.3	1.7	2.8	2.6	1.8	1.8	2.4	4	1.7	1.4	1.6	2	1.9	1.9	2.1	1.5	2.2
SMARCA4	19p13.2	1.9	2.3	2.3	2.1	1.6	1.2	1.7	2.8	2.5	1.8	1.9	2.4	4	1.7	1.4	1.6	2.2	1.9	1.9	2.1	1.6	2.2
SMARCA4	19p13.2	1.9	2.3	2	2.1	1.6	1.2	1.7	2.8	2.5	1.8	1.8	2.4	4	1.7	1.4	1.6	2	1.9	1.9	2.1	1.6	2.2
SMARCA4	19p13.2	1.9	2.3	2	2.1	1.6	1.2	1.7	2.8	2.5	1.7	1.8	2.4	4	1.7	1.4	1.6	2.2	1.9	1.9	2.1	1.6	2.2
SMARCA4	19p13.2	1.9	2.3	1.9	2	1.6	1.2	1.7	2.8	2.5	1.7	1.8	2.4	4.2	1.7	1.4	1.6	2.2	1.9	1.9	2.1	1.6	2.2
SMARCA4	19p13.2	1.9	2.3	1.9	1.9	1.6	1.2	1.7	2.9	2.6	1.7	1.8	2.4	4.2	1.7	1.3	1.6	2	1.9	1.8	2	1.6	2.2
SMARCA4	19p13.2	1.9	2.3	2	1.9	1.6	1.3	1.7	3.1	2.6	1.6	1.8	2.4	4.2	1.7	1.4	1.6	2	1.9	1.8	2	1.6	2.3
SMARCA4	19p13.2	1.9	2.3	2.1	1.9	1.6	1.3	1.7	3.1	2.6	1.7	1.9	2.4	4.2	1.7	1.4	1.6	2	1.9	1.8	2.1	1.6	2.3
SMARCA4	19p13.2	2	2.3	2	1.9	1.6	1.3	1.7	3.1	2.6	1.7	1.9	2.4	4.2	1.7	1.4	1.6	2	1.9	1.7	2.1	1.6	2.3
SMARCA4	19p13.2	2	2.3	2	2	1.6	1.3	1.7	3.1	2.6	1.7	1.9	2.3	4.2	1.7	1.4	1.6	2.2	1.9	1.7	2.1	1.6	2.3
SMARCA4	19p13.2	2	2.3	2	1.9	1.6	1.3	1.7	3.1	2.6	1.7	1.9	2.3	4.2	1.7	1.4	1.6	2.2	1.9	1.7	2.1	1.6	2.5
SMARCA4	19p13.2	2	2.3	2	2	1.6	1.3	1.7	3.1	2.6	1.7	1.9	2.3	4.2	1.7	1.4	1.6	2.2	1.9	1.7	2.1	1.6	2.5
SMARCA4	19p13.2	2	2.3	2	2	1.6	1.3	1.7	3.1	2.7	1.6	1.9	2.3	4.2	1.7	1.4	1.6	2	1.9	1.8	2.1	1.6	2.3
SMARCA4	19p13.2	2	2.3	2	1.9	1.6	1.3	1.7	3.1	2.6	1.6	1.8	2.3	4.2	1.7	1.4	1.6	2.2	1.9	1.8	2.1	1.6	2.3
SMARCA4	19p13.2	2	2.3	1.9	1.9	1.6	1.3	1.7	3.1	2.6		1.8	2.3	4.2	1.7	1.5	1.6	2.2	1.9	1.7	2	1.6	2.5
SMARCA4	19p13.2	1.9	2.3	2	1.9	1.6	1.3	1.8	3.3	2.6	1.5	1.8	2.2	4.2	1.7	1.4	1.6	2.2	1.9	1.7	1.9	1.6	2.3
SMARCA4	19p13.2	1.9	2.3	2	1.9	1.6	1.3	1.8	3.3	2.5	1.4	1.8	2.2	4.2	1.7	1.4	1.6	2.2	1.9	1.8	2.1	1.6	2.5
SMARCA4	19p13.2	1.9	2.3	2	1.9	1.6	1.3	1.8	3.3	2.5	1.4	1.8	2.3	4.2	1.7	1.4	1.6	2.2	1.9	1.8	2.1	1.6	2.5
SMARCA4	19p13.2	1.9	2.3	2	1.9	1.5	1.3	1.7	3.3	2.6	1.4	1.8	2.3	4.3	1.7	1.4	1.6	2.2	1.9	1.8	1.9	1.6	2.7
SMARCA4	19p13.2	1.9	2.3	1.9	1.8	1.5	1.3	1.8	3.3	2.5	1.4	1.8	2.3	4.3	1.7	1.4	1.6	2.2	1.9	1.8	1.8	1.6	2.7
SMARCA4	19p13.2	1.9	2.3	1.9	1.8	1.5	1.3	1.7	3.3	2.5	1.4	1.6	2.3	4.3	1.7	1.4	1.5	2.2	1.9	1.9	1.8	1.5	2.5
SMARCA4	19p13.2	1.9	2.4	1.9	1.8	1.6	1.3	1.7	3.3	2.5	1.3	1.8	2.3	4.3	1.7	1.4	1.5	2.2	1.9	1.8	1.8	1.5	2.7
SMARCA4	19p13.2	1.9	2.4	1.8	1.8	1.6	1.3	1.7	3.1	2.4	1.3	1.8	2.2	4.3	1.7	1.4	1.5	2.2	1.9	1.8	1.8	1.5	2.5
SMARCA4	19p13.2	1.9	2.4	1.8	1.8	1.6	1.3	1.7	3.1	2.4	1.4	1.8	2.3	4.2	1.7	1.4	1.5	2	1.9	1.8	1.8	1.5	2.5
SMARCA4	19p13.2	1.9	2.4	1.8	1.8	1.6	1.3	1.7	3.1	2.4	1.4	1.8	2.3	4.2	1.7	1.4	1.5	2	1.7	1.8	1.8	1.5	2.4
SMARCA4	19p13.2	1.9	2.4	1.8	1.7	1.6	1.3	1.7	3.1	2.4	1.4	1.8	2.2	4.1	1.7	1.4	1.5	2	1.7	1.9	1.8	1.5	2.4
