# Supplementary material for: SMARCA4-inactivating mutations increase sensitivity to Aurora kinase A inhibitor VX-680 in non-small cell lung cancers
Source: Nat Commun. 2017 Jan 19;8:14098. doi: 10.1038/ncomms14098 (PMC5253647; doi:10.1038/ncomms14098)
Supplement: Supplementary Data 5 — A heatmap of RNA content (RNA sequencing) of cell lines for SMARCA4, AURKA, HURP, TPX2, RAN and MYC. Signals are represented as log2(signal). Green (low) to red (high) color scale was used. [file ncomms14098-s6.xlsx]

## Sheet: Supplementary Data 5
Supplementary Data 5. RNA content (RNA sequencing) of NSCLC lines for AURKA, HURP, TPX2, RAN, SMARCA4 and MYC
(Columns in white: SMARCA4-mutant NSCLC lines, Columns in grey: SMARCA4 wild-type NSCLC lines)
Gene	NCI-H1819	NCI-H1299	NCI-H23	NCI-H157	A549	HCC15	NCI-H1355	HCC827	Calu-1	Calu-3	NCI-H2073	NCI-H1792	NCI-H1975	HCC4006	NCI-H358	NCI-H820	NCI-H3122	NCI-H3255	NCI-H1648	NCI-H2882	HCC1171	HCC193	HCC78
SMARCA4	1.82182	2.00254	2.76952	2.64381	1.96081	1.48956	0.98904	5.27064	4.79131	4.44329	4.17978	5.18913	6.33714	5.19729	5.10742	4.5967	5.40786	5.23388	4.95131	4.37824	5.23233	4.10244	4.81781
AURKA	7.21163	6.73536	7.29293	6.91007	4.73744	5.87578	7.09124	6.07961	7.05026	5.11079	6.75733	6.37238	4.58052	6.88675	6.53362	6.80069	5.33752	5.82725	5.98909	6.30962	6.94633	6.29174	5.77815
TPX2	5.95774	7.88304	7.20961	7.08184	4.61192	7.79924	6.15653	6.48805	7.15856	5.93392	6.44024	6.71383	5.25652	7.46914	7.04378	6.9963	5.59723	6.71279	6.95309	7.30577	7.27045	6.48235	6.7469
HURP	5.4255	5.61586	7.10446	6.33429	4.01697	6.21149	5.88917	5.88781	5.8536	4.6232	5.37735	5.17262	4.32145	7.07335	5.35925	5.71621	5.00569	6.22592	5.92287	5.09561	5.81004	5.43817	5.39787
RAN	8.95077	9.0867	9.24016	9.40631	9.31278	8.32422	9.20054	8.9982	8.98935	9.39086	8.70081	8.95339	9.08984	8.89998	9.25247	8.7509	8.78924	8.81293	9.37014	8.70292	9.41336	8.39684	8.88612
MYC	2.89088	5.64059	6.5612	6.17058	5.21748	5.7881	4.96107	6.25704	5.66927	5.33903	5.34069	7.85625	7.58354	1.97214	4.79635	6.17195	4.71099	3.25211	6.34379	4.62289	6.1012	3.64944	6.25284
