# Supplementary material for: SMARCA4-inactivating mutations increase sensitivity to Aurora kinase A inhibitor VX-680 in non-small cell lung cancers
Source: Nat Commun. 2017 Jan 19;8:14098. doi: 10.1038/ncomms14098 (PMC5253647; doi:10.1038/ncomms14098)
Supplement: Supplementary Data 6 — A heatmap of RNA content (Illumina HumanWG BeadChip microarray analysis) of cell lines for SMARCA4, AURKA, HURP, TPX2, RAN and MYC. Signals are represented as log2(signal). Green (low) to red (high) color scale was used. [file ncomms14098-s7.xlsx]

## Sheet: Supplementary Data 6
Supplementary Data 6. RNA content (Illumina HumanWG BeadChip microarray analysis) of NSCLC lines for AURKA, HURP, TPX2, RAN, SMARCA4 and MYC.
(Columns in white: SMARCA4-mutant NSCLC lines, Columns in grey: SMARCA4 wild-type NSCLC lines)
Gene	NCI-H1819	NCI-H1299	NCI-H23	NCI-H157	A549	HCC15	NCI-H1355	HCC827	Calu-1	Calu-3	NCI-H2073	NCI-H1792	NCI-H1975	HCC4006	NCI-H358	NCI-H820	NCI-H3122	NCI-H3255	NCI-H1648	NCI-H2882	HCC1171	HCC193	HCC78
SMARCA4	9.402	8.091	8.522	7.566	7.565	8.371	7.868	11.885	11.239	11.946	11.041	11.482	11.362	11.082	11.541	11.302	12.205	10.649	10.835	10.253	11.323	10.238	11.507
AURKA	11.063	12.201	12.38	12.06	9.851	11.487	8.81	9.713	10.55	10.851	12.333	11.849	11.299	11.464	12.135	11.076	10.578	11.195	11.21	12.349	11.248	12.027	10.593
TPX2	10.045	11.763	10.517	10.231	7.091	11.799	6.011	8.361	8.935	9.394	10.667	10.605	9.884	10.554	10.776	9.256	9.343	9.422	9.909	10.754	9.682	10.416	9.685
HURP	9.61	10.614	9.891	11.263	6.806	10.816	6.991	8.239	8.44	8.522	10.503	10.325	8.65	9.82	9.742	8.527	8.93	8.181	8.704	10.261	9.268	9.777	9.33
RAN	9.484	10.653	9.479	9.441	9.869	9.938	9.328	9.661	9.49	9.478	10.128	9.914	9.151	10.019	9.868	9.461	8.271	9.315	9.441	9.693	9.329	9.656	9.846
MYC	6.78	12.589	11.277	10.454	11.694	11.526	11.501	9.252	13.283	13.051	10.789	9.605	11.644	11.73	11.538	11.901	8.897	8.311	11.644	11.497	11.447	11.696	12.015
