# Supplementary material for: SMARCA4-inactivating mutations increase sensitivity to Aurora kinase A inhibitor VX-680 in non-small cell lung cancers
Source: Nat Commun. 2017 Jan 19;8:14098. doi: 10.1038/ncomms14098 (PMC5253647; doi:10.1038/ncomms14098)
Supplement: Supplementary Data 7 — A heatmap of RNA content (RNA sequencing) of cell lines for the whole genome. Signals are represented as log2(signal). White (low) to black (high) color scale was used. [file ncomms14098-s8.xlsx]

## Sheet: Supplementary Data 7
Supplementary Data 7. Complete RNA sequencing data of 23 NSCLC lines
(Columns in white: SMARCA4-mutant NSCLC lines, Columns in grey: SMARCA4 wild-type NSCLC lines)
Gene	NCI-H1819	NCI-H1299	NCI-H23	NCI-H157	A549	HCC15	NCI-H1355	HCC827	Calu-1	Calu-3	NCI-H2073	NCI-H1792	NCI-H1975	HCC4006	NCI-H358	NCI-H820	NCI-H3122	NCI-H3255	NCI-H1648	NCI-H2882	HCC1171	HCC193	HCC78
5S_RRNA	0.134662	0.104188	0.162181	0.114742	0.121727	0.122994	0.117992	0.107746	0.117273	0.111916	0.121574	0.119749	0.120831	0.124477	0.103753	0.111206	0.103311	0.109766	0.122388	0.171699	0.115134	10.2844	0.121505
7SK	0.621931	0.208536	0.562385	0.219376	0.226824	0.273907	0.500503	1.01237	0.541053	0.829807	0.183088	0.372454	0.278009	0.519786	0.964722	0.495757	0.469001	0.537595	0.296596	1.04626	0.287791	1.71421	0.753191
A1BG	3.33225	3.22241	0.561351	3.50009	1.27041	2.44876	3.87145	0.897865	1.49053	0.111916	3.60249	2.91785	0.877731	1.2404	0.337035	3.38845	2.22628	2.33504	0.543367	2.76375	2.33236	0.159077	0.313335
A1BG-AS1	2.34088	1.88063	1.02486	2.14449	1.38279	1.22818	2.25673	1.39094	1.48501	0.111916	1.82213	2.22806	2.49928	0.939304	1.37099	1.84841	1.82154	2.35631	0.648293	1.21009	1.9613	1.33527	0.765852
A1CF	0.101276	0.168062	0.118246	0.114742	3.53626	0.122994	0.11867	0.107746	0.138976	0.11212	0.272472	0.163697	0.122372	0.124477	0.141374	0.11123	0.104212	0.110104	0.122388	0.102934	0.115467	0.116699	0.12203
A2M	0.289885	0.560911	0.729758	0.115407	0.239481	0.426297	0.546476	0.108654	0.287704	0.267972	1.90602	0.123043	0.133922	0.124477	0.106108	0.11929	0.115125	0.432386	0.122936	0.354477	1.10271	0.833308	0.121505
A2M-AS1	0.763279	1.41902	0.599259	0.414606	0.828754	0.375183	1.37588	0.247803	0.679786	0.354438	0.315807	0.134434	0.399595	0.255779	0.313929	0.522055	0.265561	0.29518	0.309766	2.05857	1.35885	0.415527	0.173337
A2ML1	0.107634	0.106986	0.120055	0.116484	0.141998	0.16491	0.118648	0.114208	0.121355	0.185307	0.148982	0.120655	0.353206	0.219621	0.103753	0.125571	0.164452	0.113991	0.178247	0.107576	0.115538	0.764734	0.121773
A2ML1-AS1	0.202155	0.857693	0.342091	0.149524	0.206429	0.266795	0.340005	0.16363	0.174258	0.165301	0.77333	0.123259	0.161464	0.126525	0.565593	0.126813	0.173677	0.126438	0.132499	0.139807	0.154906	0.171312	0.126587
A2ML1-AS2	0.101068	0.104188	0.118246	0.114742	0.121727	0.122994	0.117992	0.107746	0.117273	0.111916	0.108839	0.119749	0.120831	0.124477	0.103753	0.111206	0.103311	0.109766	0.122388	0.102934	0.115134	0.116699	0.121505
A2MP1	0.150847	0.177172	0.42999	0.20309	0.20856	0.22351	0.183721	0.242357	0.204426	0.175241	0.163092	0.22588	0.267421	0.344859	0.21563	0.201557	0.218511	0.194145	0.305951	0.143377	0.363429	0.226915	0.200454
A3GALT2	0.436914	0.104188	0.118246	0.114742	0.121727	0.122994	0.117992	0.107746	0.140846	0.111916	0.108839	0.155231	0.171886	0.124477	0.103753	0.111206	0.103311	0.11143	0.122388	0.102934	0.115134	0.116699	0.148185
A4GALT	3.72573	2.53169	0.94188	2.12623	1.72542	2.35271	3.0336	2.92329	3.00711	2.9094	2.94093	2.73803	2.24282	1.73437	0.866455	0.923324	2.91855	2.12226	2.63921	3.13543	0.814692	2.15349	0.227859
A4GNT	0.122525	0.109977	0.135168	0.120416	0.307456	0.210804	0.145039	0.107746	0.127108	0.154629	0.140026	0.130056	0.120831	0.12848	0.146932	0.120168	0.113188	0.109766	0.122388	0.104382	0.115134	0.116699	0.123542
AAAS	5.40418	5.3286	4.56302	4.76134	5.0094	6.0148	5.90455	4.40449	4.47967	3.54608	5.28129	4.87319	3.90461	4.6387	4.76612	3.99022	4.07041	4.85087	4.06405	5.60924	4.20054	3.68791	4.61065
AACS	3.8398	3.74669	3.43553	3.54014	4.04322	4.30766	3.50655	4.10709	3.34426	4.28647	3.47946	3.98304	3.62927	3.92604	4.24275	3.9381	3.8941	3.33794	3.82251	3.7375	3.59633	3.65844	4.11915
AACSP1	0.140108	1.11142	0.121485	0.151617	0.122308	0.123579	0.117992	0.135265	0.117559	0.111916	0.109143	0.473887	2.61481	0.124477	2.22222	0.136616	0.11607	0.115042	0.345547	0.45985	0.173936	0.289208	0.121505
AADAC	0.101068	0.104188	0.118246	0.114742	2.76814	0.244433	0.294362	0.142881	0.201857	0.111916	2.02613	2.0794	2.33908	0.124477	0.119021	0.111206	0.134009	0.30336	3.09813	0.102934	0.115134	0.116699	0.121505
AADACL2	0.102979	0.104188	0.118246	0.114742	0.151089	0.132213	0.119593	0.111303	0.117273	0.113248	0.113599	0.119749	0.120831	0.124477	0.103753	0.111723	0.106686	0.111793	0.507135	0.102934	0.115134	0.116699	0.124035
AADACL3	0.101068	0.104188	0.118246	0.114742	0.121727	0.122994	0.117992	0.107746	0.117273	0.113719	0.108839	0.119749	0.120831	0.124477	0.103753	0.111206	0.103311	0.109766	0.122388	0.114329	0.115134	0.127998	0.121505
AADACL4	0.101068	0.104188	0.118246	0.114742	0.121727	0.134505	0.117992	0.107746	0.117273	0.111916	0.109565	0.119749	0.120831	0.124477	0.103753	0.111206	0.103311	0.109766	0.122388	0.111896	0.115134	0.116699	0.121505
AADAT	1.48093	2.1914	1.18886	2.93728	2.37744	1.53702	2.20274	2.26474	2.50307	1.65086	2.51099	3.16404	2.76573	2.13806	4.28513	1.44917	1.474	1.39296	2.48072	1.6673	1.96608	1.20432	1.9398
AAED1	2.98998	3.5852	3.32074	2.66205	3.16027	3.75846	3.63624	3.41275	3.73311	3.15137	3.45143	3.18906	4.16207	3.34722	3.63942	3.18928	2.74906	2.83852	2.58792	4.001	3.75309	3.17177	2.69722
AAGAB	6.39254	5.45498	5.93833	5.23189	5.85162	5.18271	5.64888	5.04454	4.4001	5.57766	4.38821	5.29099	6.12182	6.02687	5.64287	4.20673	5.55066	5.24473	6.26012	4.85155	5.2268	5.65563	5.20316
AAK1	2.94314	3.76668	3.38611	3.14665	2.04839	2.87524	2.89079	3.17982	3.55585	3.42468	2.7282	2.99473	3.40807	3.05137	2.88618	4.03887	2.48485	3.78389	2.23368	3.16996	2.38611	3.11655	3.22596
AAMDC	4.80298	4.58744	2.9431	3.66388	3.32596	4.74466	3.20089	4.01341	3.54404	2.72704	3.55478	3.37971	3.36917	4.95467	4.80898	3.68212	3.28517	4.57303	3.0816	3.9441	4.18367	4.00134	4.19819
AAMP	5.98862	5.78781	6.52597	6.43426	6.13085	6.57934	5.4488	5.69024	5.93843	5.83466	6.02759	5.91042	6.21325	6.23132	5.60372	5.57214	5.61711	5.60985	6.58209	5.58962	5.75147	5.98028	5.8639
AANAT	0.173273	0.11698	0.135663	0.134698	0.123601	0.129582	0.269503	0.117649	0.196378	0.269077	0.187067	0.139051	0.120831	0.360306	0.14311	0.248302	0.111622	0.11559	0.123982	0.208068	0.15383	0.131421	0.221181
AAR2	3.97435	3.94745	4.49472	4.69489	3.97257	4.18845	3.84603	4.21772	4.42926	4.62453	4.25394	5.26825	4.03793	3.71176	4.51292	3.95765	3.89801	3.86867	4.71471	4.58548	4.0387	4.15111	3.76477
AARD	3.47219	1.38465	1.0547	0.176493	0.121727	0.130498	0.200484	0.107746	0.923725	0.76186	0.936555	0.119749	0.120831	0.840293	0.738839	0.851903	0.714135	0.148786	0.147425	0.797012	2.10065	0.33646	0.329315
AARS	7.46055	5.91022	5.59321	6.47005	7.03894	7.10378	6.23406	6.84754	5.41407	6.66641	6.58203	7.09886	7.80288	6.24367	5.75946	5.18557	5.2581	5.5603	5.39914	6.54765	5.67555	4.719	6.64867
AARS2	3.6327	2.80194	1.75906	2.80451	1.49332	1.98963	2.32175	2.24312	2.29188	1.67429	3.18666	2.55269	1.86109	1.96389	2.76703	2.32253	2.37702	2.70363	2.26259	2.01571	2.79606	2.02714	2.93691
AARSD1	4.4179	3.92779	4.83518	4.51169	4.87575	3.90066	3.94586	4.17138	4.09266	4.38387	3.92042	3.51979	4.41163	3.80493	4.57028	3.91796	3.14994	3.98391	5.24252	3.59969	5.51867	3.70336	4.39434
AASDH	4.73762	2.34079	2.85222	2.41384	2.61777	2.35545	2.91544	3.91741	2.79138	2.38174	2.93241	2.86567	3.32572	2.948	2.94155	3.1215	2.66217	2.42155	2.96506	2.54965	3.21826	2.41607	2.87391
AASDHPPT	7.01981	5.5921	5.99676	5.86506	5.55977	5.77568	5.50844	5.73024	5.16775	4.32902	5.71655	5.97906	5.60876	5.41863	5.71492	5.87997	5.03195	5.0743	6.08878	5.47669	5.57576	5.37814	5.98967
AASS	1.80101	3.217	0.963299	2.45907	0.392648	3.73587	0.62036	1.59527	4.53998	3.37959	2.61623	4.35282	1.02146	2.27734	1.38325	1.20334	1.58641	2.07623	0.950227	3.81316	2.14241	3.13968	2.27865
AATF	3.80379	4.50711	6.16529	5.17277	5.58417	4.53217	4.62705	5.65177	4.99119	5.85109	4.76537	4.91035	5.96956	5.15786	5.34161	4.97057	3.85695	4.52618	6.05862	5.60282	6.94974	5.3171	5.6346
AATK	1.09054	0.179308	0.310746	0.14857	0.336785	0.212218	0.147252	0.472106	0.142261	0.215331	3.16544	0.158229	0.127086	0.228902	0.238073	0.482734	0.746667	1.05131	0.532819	0.343132	0.287734	0.281336	0.162418
AATK-AS1	0.107516	0.107935	0.16538	0.117494	0.123505	0.123889	0.12363	0.112729	0.120775	0.115756	0.133729	0.119749	0.120831	0.132229	0.110245	0.111206	0.11469	0.113327	0.125412	0.106442	0.174904	0.116699	0.126435
AB015752	0.144992	0.1068	0.120243	0.120432	0.129492	0.125744	0.129752	0.113029	0.118963	0.155126	0.114074	0.154564	0.125121	0.124477	0.164844	0.111866	0.106609	0.110594	0.123794	0.22552	0.11874	0.121379	0.122604
AB019438	0.101068	0.104188	0.118246	0.114742	0.121727	0.122994	0.117992	0.107746	0.117273	0.111916	0.108839	0.119749	0.120831	0.124477	0.103753	0.111206	0.103311	0.109766	0.122388	0.102934	0.115134	0.116699	0.121505
AB019440	0.149698	0.104188	0.118246	0.114742	0.121727	0.122994	0.117992	0.107746	0.117273	0.111916	0.118087	0.119749	0.120831	1.00698	0.103753	0.111206	2.21194	0.109766	0.122388	0.144186	0.115134	0.576654	0.121505
AB019441	5.05076	5.04919	4.78342	4.79173	5.14586	5.19886	5.28768	5.44224	5.02909	5.01784	4.78569	5.00895	5.11886	4.13557	4.42507	4.69434	4.78177	4.55288	5.27047	5.31186	4.53157	3.92624	5.08332
ABAT	0.535601	0.461603	0.83814	0.254837	0.56675	0.364807	0.422352	3.00053	1.32122	2.5905	0.575301	0.128519	2.09312	1.56975	0.184887	0.523614	2.45536	0.436017	1.26198	1.27099	0.459655	3.61019	0.276846
ABBA01057584
ABC12-47043100G14	0.130195	0.11798	0.17328	0.117458	0.124356	0.125643	0.121567	0.217866	0.117273	0.120426	0.115706	0.119749	0.136248	0.186373	0.109519	0.128972	0.105912	0.114435	0.133532	0.145921	0.119539	0.123625	0.128796
ABC13-48559800H2
ABC7-42389800N19	3.37859	2.87184	3.36165	3.36113	2.09734	1.94616	1.69726	1.85952	1.80483	1.93261	2.97354	1.87646	2.51223	1.91695	2.32186	1.89781	2.32867	1.80655	1.62986	2.35836	2.26541	3.17975	2.00752
ABC7-42391500H16
ABC7-43041300I9	0.76013	0.278529	0.685183	0.379743	0.501604	0.601147	0.444239	0.660029	0.520529	0.491934	0.42283	0.432437	0.949576	0.124477	0.386809	0.490187	0.337875	0.369413	0.244677	0.282981	0.33631	0.621282	0.496869
ABC9-43961700F1
ABCA1	0.120114	1.9936	1.52816	2.42764	2.1633	1.10101	1.07341	2.93969	4.56997	0.278725	0.421778	1.95129	3.826	0.785031	2.6228	0.787848	0.768407	0.708102	2.25633	2.87322	3.44728	0.477642	0.446236
ABCA10	0.197339	0.46259	0.207063	0.131577	0.46115	0.256357	0.334474	0.188987	0.210767	0.11594	0.153951	1.37588	0.785575	0.124651	0.154628	0.111206	0.357176	0.203754	0.35291	0.103501	0.367796	0.408845	0.210063
ABCA11P	4.08431	1.6894	1.7192	1.63346	1.13296	0.333996	2.1926	2.37258	2.68821	0.829393	0.824444	1.34931	2.57912	1.3194	3.385	1.87118	1.492	1.84668	2.18557	1.2433	2.62211	1.33773	2.27281
ABCA12	0.520553	0.20437	0.545963	0.117647	1.29271	0.168424	0.181556	4.66012	0.202542	0.22521	0.197374	0.155321	2.06626	2.09686	0.251152	0.395698	2.51621	3.4169	2.81969	0.118863	0.191023	0.240822	0.285408
ABCA13	0.209137	0.354081	0.203943	0.118746	0.125381	0.137379	0.888229	2.05678	0.126113	1.102	0.126226	0.120609	0.393438	0.320804	1.15128	1.47456	1.77599	3.19127	1.90151	0.539586	0.5102	0.768819	0.177361
ABCA17P	1.46903	0.454693	0.588692	0.122954	0.123148	0.186996	0.483668	0.353485	0.169277	0.321816	0.274039	0.170924	0.919762	0.13191	0.479108	0.443772	0.16043	0.293929	0.345216	0.332167	1.11406	0.163072	0.13442
ABCA2	1.98088	1.37236	2.17528	1.28302	2.45157	3.31265	2.35918	1.91428	3.13104	3.51856	3.622	3.27033	2.41487	2.02096	2.96688	2.18807	2.30122	2.20311	2.30593	2.76117	2.51027	2.86151	2.01559
ABCA3	1.50323	3.14626	1.75179	0.725151	2.90953	4.15254	2.56217	1.93568	1.60151	2.85354	3.0982	4.06828	2.15343	1.85969	1.09925	1.89352	2.38748	3.1547	0.846696	2.23236	2.93186	0.432901	1.7704
ABCA4	3.52088	0.166138	0.166445	0.127697	0.214573	0.18293	0.489467	1.23639	0.215951	0.175628	0.122839	0.322814	0.510772	2.01538	1.15377	1.02648	0.845119	3.10111	0.578793	0.527426	0.479826	0.379477	0.858764
ABCA5	3.12927	0.728962	2.65025	1.12432	2.44797	1.95783	2.27019	2.10347	1.60573	2.137	1.88401	1.08931	2.27629	1.0663	0.893291	0.546762	3.80241	2.94267	1.3979	1.06905	2.04763	2.70834	1.29613
ABCA6	0.101102	0.122746	0.14754	0.115047	0.243475	0.126375	0.125134	0.108898	0.275333	0.120447	0.108968	0.506773	0.168267	0.125553	0.103804	0.111318	0.119703	0.129474	0.161765	0.103372	0.115546	0.13886	0.121847
ABCA7	2.30447	2.01458	2.04511	1.26877	1.43271	1.54182	2.71488	1.92097	1.41393	1.56542	2.12391	1.05464	1.73116	1.50468	1.85994	1.1384	3.40712	3.35362	1.26678	1.02087	0.778831	1.77129	2.80707
ABCA8	0.126339	0.12494	0.248041	0.120606	2.60247	1.42291	0.233692	0.140082	0.990867	0.129429	0.338601	0.128191	0.137114	0.965197	0.104979	0.196967	0.168328	4.95726	0.145386	0.114282	0.785303	0.800619	0.374882
ABCA9	0.106314	0.105985	0.118953	0.118382	0.153238	0.123464	0.119311	0.115515	0.130662	0.112457	0.122184	0.123552	0.126691	0.127187	0.108245	0.111851	0.107376	0.113468	0.168489	0.103713	0.126407	0.124193	0.127973
ABCA9-AS1	0.156257	0.104188	0.118246	0.114742	0.121727	0.122994	0.117992	0.240465	0.117273	0.111916	0.161468	0.119749	0.120831	0.124477	0.244804	0.111206	0.153712	0.109766	1.18805	0.102934	0.115134	0.116699	0.121505
ABCB1	0.106107	2.02855	0.74054	0.295587	2.27356	0.451805	0.153663	0.211651	0.178144	0.901467	5.08711	1.50776	0.120977	0.124639	0.143181	0.345734	0.174173	0.149041	0.122816	0.217124	0.238703	0.70196	0.126514
ABCB10	3.40201	2.55429	2.852	3.65186	3.62997	4.37407	4.37221	3.58714	3.51055	2.78401	2.6004	4.28523	3.51108	3.96921	2.9369	3.914	2.50009	3.54307	3.74845	4.04791	2.95173	3.26282	3.48192
ABCB10P1	0.251471	0.29237	0.236528	0.300389	0.303811	0.375512	0.436448	0.269412	0.22921	0.215965	0.194333	0.470041	0.210334	0.408497	0.309473	0.294555	0.214843	0.31014	0.229599	0.342719	0.179972	0.217774	0.249914
ABCB10P3	0.252862	0.143947	0.237622	0.264291	0.267681	0.380022	0.381442	0.250854	0.236284	0.1805	0.210766	0.394052	0.232902	0.432208	0.233629	0.282477	0.167637	0.307867	0.224332	0.308164	0.141676	0.251206	0.234853
ABCB10P4	0.25946	0.167517	0.216395	0.286082	0.315415	0.437781	0.361287	0.270037	0.31525	0.208065	0.206007	0.483663	0.231922	0.35341	0.195062	0.382723	0.129149	0.307196	0.23584	0.343709	0.141434	0.181563	0.279074
ABCB11	0.101228	0.121982	0.118246	0.115038	0.122014	0.122994	0.121073	0.13998	0.117273	0.163017	0.115483	0.125323	0.153086	0.281195	0.129729	0.120481	0.188131	0.124793	0.213006	0.103047	0.115134	0.116699	0.158901
ABCB4	0.155428	0.219691	0.118246	0.161225	0.674925	0.154954	0.12345	0.218504	0.151794	0.136963	0.901593	0.244189	0.259074	0.290766	0.141734	0.173302	0.682103	0.944807	0.202773	0.263668	0.125217	0.151608	0.131613
ABCB5	0.672519	0.110192	0.119333	0.118173	0.268373	0.54702	2.08817	0.115099	0.169383	0.113776	0.670122	0.120079	0.122327	0.124897	0.267228	0.118258	0.587665	0.157196	0.142129	0.103673	0.11515	0.123992	0.121804
ABCB6	3.21941	1.46579	3.11209	2.98732	4.02719	5.93038	1.95076	3.03993	2.86827	2.08153	4.46123	3.49616	2.8193	2.68595	2.36536	0.448403	3.63563	4.67254	4.39442	1.7649	2.64177	0.697133	1.1769
ABCB7	3.82629	4.41252	4.13521	3.88971	4.31612	4.36899	3.42202	5.54564	3.87666	3.85364	2.63707	4.00782	4.59084	5.29001	3.73226	4.58873	3.27958	3.37747	4.23106	4.66976	3.69981	3.64983	3.44699
ABCB8	3.29276	3.71542	3.29405	3.271	3.56225	4.09462	3.80867	3.28945	3.36738	2.94823	2.85877	4.56246	2.67805	3.34235	3.20087	5.25524	3.10926	4.72334	3.42138	3.5962	3.30843	3.60076	3.97102
ABCB9	2.2547	3.07919	1.5321	1.37379	1.02638	1.99472	0.84456	1.68367	1.24985	3.51045	1.52856	1.31129	2.48194	1.96578	2.77514	2.24421	1.79388	1.94478	1.95262	2.82521	1.71602	1.77406	1.58388
ABCC1	3.1673	3.34985	3.0196	4.73688	5.47213	4.38643	4.29314	3.15391	4.28693	4.41548	4.14821	4.70587	4.00704	4.47124	3.56068	4.07634	2.80188	4.30179	4.48376	4.26949	3.63334	3.25645	4.25012
ABCC10	2.55448	2.48569	2.50545	2.07704	1.51025	2.39291	1.63711	2.24305	1.74145	1.84284	2.09958	1.97102	2.4298	1.38934	2.55281	2.29108	2.12182	2.92801	2.194	2.21108	2.22099	2.55935	2.61171
ABCC11	1.32205	0.293268	0.126826	0.200652	0.249868	0.291944	0.309323	0.301775	0.203647	0.40716	0.20716	0.420832	0.655313	0.280033	0.238257	0.215035	0.149269	0.216644	0.178167	0.406349	0.28493	0.132765	0.200395
ABCC12	0.101068	0.120725	0.119434	0.114962	0.122579	0.122994	0.118185	0.200445	0.117693	0.112146	0.114804	0.21987	0.12125	0.124477	0.291388	0.139722	0.103311	0.109766	0.122388	0.10587	0.133571	0.117258	0.124963
ABCC13	1.47832	0.104317	0.120071	0.148298	0.121727	0.155375	0.118103	0.107975	0.117273	0.111916	0.108967	0.119749	0.121797	0.156729	0.114366	0.51859	0.103917	0.503021	0.123642	0.102934	0.11575	0.118311	0.225732
ABCC2	0.312951	0.910486	1.09383	1.07303	6.63135	5.18852	5.49708	4.19879	0.484802	0.700663	6.04377	0.676235	0.288329	0.30109	0.374682	0.368375	0.380545	0.453764	5.83909	4.16333	0.421234	0.410433	0.2929
ABCC3	0.340428	1.5373	2.71153	4.3871	6.72463	5.4794	4.32759	4.82003	3.14796	2.9647	5.39226	4.75271	2.5622	4.4987	3.32425	3.62629	4.04838	5.98663	5.3593	3.10687	3.46834	3.87182	5.02398
ABCC4	1.97124	3.74273	4.25037	3.61017	5.1346	3.8988	4.57133	3.64333	4.08021	3.3461	4.44686	4.30271	3.06264	2.67867	3.02775	3.58307	6.71434	4.69366	2.90873	4.00722	4.10138	3.44786	2.72214
ABCC5	2.64828	3.05534	2.85302	3.13693	2.0916	2.57532	2.66545	2.85959	2.46694	3.08423	3.77842	3.34619	3.29621	1.31168	3.00638	3.42206	2.76711	3.21075	5.00382	3.17486	2.44536	2.57772	3.04046
ABCC5-AS1	0.347979	0.104188	0.118246	0.114742	0.121727	0.175201	0.117992	0.162992	0.117273	0.297359	0.172398	0.119749	0.120831	0.124477	0.190665	0.111206	0.103311	0.160853	0.122388	0.228406	0.115134	0.156392	0.121505
ABCC6	0.387341	1.42374	0.353138	0.556266	2.12244	1.78133	0.326047	2.2955	0.594705	0.619765	2.13774	1.36948	1.26638	2.19843	0.378235	1.90267	1.86929	2.10434	0.318454	2.70072	1.67009	0.498184	0.87637
ABCC6P1	0.245591	1.50137	0.228399	0.336484	0.966115	1.08998	0.123124	1.88583	0.190555	0.575996	1.02802	0.909531	0.220931	2.21747	0.173955	1.70556	1.76256	1.67858	0.372225	1.75669	1.33951	0.575803	0.483118
ABCC6P2	0.18062	1.37058	0.19894	0.743511	1.18319	1.34118	0.11989	1.79111	0.522086	0.513713	1.31128	0.800728	0.830912	1.69498	0.227077	1.597	1.46615	1.46304	0.425038	2.37582	1.80393	0.116699	0.477709
ABCC8	0.135879	0.153846	0.61489	0.120965	0.967745	0.131075	0.126067	0.11356	0.120384	0.115729	0.539284	0.124894	0.123024	0.126913	0.114997	0.118606	0.131642	0.160302	0.123021	0.111912	0.511974	0.118652	0.130149
ABCC9	0.171477	0.162934	0.198391	1.52435	0.136812	0.143666	0.227287	0.422687	1.96389	0.11231	0.120596	0.122672	0.369801	0.153614	0.258366	0.13562	0.257259	0.226534	0.122706	0.533853	0.134306	0.129824	0.177069
ABCD1	3.33442	2.90227	2.04798	1.56737	1.82121	3.85426	2.25338	1.58608	2.2635	2.35506	2.90274	2.16227	2.01038	2.75507	1.3893	2.72674	2.25547	1.06768	2.07276	3.24117	0.741174	2.43497	1.54861
ABCD1P2	0.101068	0.104188	0.118246	0.114742	0.121727	0.122994	0.117992	0.107746	0.117273	0.111916	0.108839	0.119749	0.120831	0.124477	0.103753	0.111206	0.103311	0.109766	0.122388	0.102934	0.115134	0.126973	0.121505
ABCD1P3	0.101068	0.104188	0.118246	0.114742	0.121727	0.122994	0.117992	0.107746	0.117273	0.111916	0.108839	0.119749	0.120831	0.124477	0.103753	0.111206	0.103311	0.109766	0.122388	0.102934	0.115134	0.116699	0.121505
ABCD1P4	0.101068	0.104188	0.118246	0.114742	0.121727	0.122994	0.117992	0.107746	0.117273	0.111916	0.108839	0.119749	0.120831	0.124477	0.103753	0.111206	0.103311	0.109766	0.122388	0.107038	0.115134	0.116699	0.121505
ABCD1P5	0.101068	0.104188	0.118246	0.114742	0.121727	0.122994	0.117992	0.107746	0.117273	0.111916	0.108839	0.119749	0.120831	0.124477	0.103753	0.111206	0.103311	0.134675	0.122388	0.102934	0.115134	0.116699	0.121505
ABCD2	0.124102	1.544	0.689629	0.192918	0.126871	0.124154	0.120353	0.10905	0.155783	0.114687	0.109383	0.231025	0.160729	0.124721	0.141131	0.123242	0.103342	0.366411	0.123907	0.121789	0.166149	0.170207	0.124389
ABCD3	5.32267	4.91407	4.85536	5.3256	5.48469	4.83862	6.26353	5.55769	5.17695	4.67373	4.1513	4.94257	4.23293	5.51443	5.17534	5.47905	4.87959	5.9217	4.82253	5.14987	4.24948	5.52891	5.01088
ABCD4	4.55958	4.33005	2.77596	4.65224	4.01504	3.17118	3.21412	3.87148	3.39394	3.91174	4.65272	3.62943	3.69635	3.10014	3.8945	3.2044	3.9266	4.3264	3.03433	3.73163	3.75124	2.88169	4.04792
ABCE1	6.25933	5.48785	5.95263	6.79054	5.9918	5.97702	6.35286	6.51762	6.93377	5.35924	5.87334	7.01654	6.19527	6.34693	6.53365	7.18815	5.8289	5.79006	5.87623	6.19932	6.74912	5.44466	6.38755
ABCF1	5.37093	5.51834	6.6815	5.58083	4.59449	5.39172	5.38901	4.53245	5.36679	3.78477	4.73465	4.88659	5.73668	5.76195	5.76963	4.55393	4.61917	5.68692	5.43815	5.39669	5.59911	6.18441	4.56145
ABCF2	4.61983	4.70099	6.37083	5.4094	4.97358	5.45636	5.08146	5.08314	5.25103	4.86286	4.73057	6.20662	5.44969	4.7733	5.06234	6.34585	4.46954	5.22675	5.61384	5.36671	5.36551	5.15412	4.99076
ABCF2P1	0.260026	0.482789	0.8001	0.330804	0.47738	0.501147	0.516262	0.288872	0.479503	0.516725	0.262888	0.517465	0.511771	0.485492	0.222566	0.969697	0.270533	0.592311	0.801517	0.559311	0.549495	0.712946	0.302894
ABCF2P2	0.101068	0.104188	0.118246	0.114742	0.121727	0.122994	0.117992	0.107746	0.117273	0.111916	0.108839	0.119749	0.120831	0.124477	0.150757	0.111206	0.103311	0.126044	0.122388	0.102934	0.115134	0.116699	0.121505
ABCF3	3.98179	4.33725	3.57943	4.14198	3.92571	3.80924	4.31428	3.84099	3.93245	4.7324	4.4146	4.09733	4.36362	4.04762	4.40042	4.41743	3.56345	3.60247	5.49241	4.49502	3.91049	4.03837	4.46153
ABCG1	0.3973	0.149093	1.09911	2.70577	4.09326	4.87943	0.885749	1.05551	1.53499	1.58279	1.62941	1.51078	0.364377	1.03729	0.112179	0.244525	3.12458	2.83568	4.16217	1.22693	3.03806	0.405458	0.202489
ABCG2	0.947441	0.409807	4.50299	0.130872	4.40478	1.72434	1.25422	3.15865	1.99911	0.379272	0.55928	3.21949	2.19093	1.45566	1.568	4.34152	0.888708	3.09235	3.07479	1.93733	0.739728	0.679233	0.188831
ABCG4	0.161719	0.132201	0.3374	0.138382	0.180277	0.38674	0.183959	0.107746	0.125663	0.154362	0.108839	0.222524	0.293927	0.188324	0.1162	0.157504	0.116967	0.142259	0.168243	0.356755	0.146614	0.168609	0.121505
ABCG5	0.108338	0.110027	0.122644	0.118409	0.12528	0.122994	0.146479	0.111068	0.117857	0.117794	0.166639	0.14025	0.130125	0.124477	0.112812	0.121157	0.10857	0.111347	0.123396	0.105272	0.125999	0.134515	0.135068
ABCG8	0.102171	0.104664	0.121911	0.121779	0.121727	0.123524	0.118619	0.114532	0.118051	0.112769	0.110489	0.1208	0.120831	0.167703	0.112979	0.111564	0.104026	0.109942	0.123396	0.104129	0.136929	0.116699	0.121505
ABHD1	0.44196	0.136657	0.203678	0.530168	0.68288	0.532061	0.353186	0.708516	0.336576	0.681705	1.7623	0.571955	0.318129	1.03995	0.218239	1.10499	0.837835	1.22347	0.768647	0.737332	0.579015	0.29349	0.319623
ABHD10	5.1977	4.44419	5.06838	4.57425	4.84194	4.5661	4.61784	5.23397	4.23322	3.91231	4.70563	4.75965	5.40583	5.10119	4.72621	6.03281	4.40552	4.30931	5.37041	5.87878	4.10913	4.42024	5.63473
ABHD11	3.35697	4.14635	2.42927	3.01608	2.26937	2.28618	2.6265	5.34824	3.59264	4.96719	3.91745	3.65042	3.04844	3.23853	4.78986	5.15177	3.72237	5.50359	3.83931	4.02835	3.01719	4.04645	4.5128
ABHD12	5.27833	3.99792	3.51037	4.94219	5.43353	4.56826	4.15955	4.82295	5.53543	3.29699	5.94786	5.40567	4.18982	5.81696	6.06693	4.31512	4.34052	5.70706	4.76061	5.06953	4.4587	5.64561	4.36271
ABHD12B	0.507937	0.104188	0.52745	0.134294	0.285985	0.122994	0.391201	0.326749	0.317894	0.172345	0.117331	0.533036	0.929068	0.124477	0.235137	0.111206	0.122818	0.135607	0.213608	0.580088	0.168308	0.436617	0.121505
ABHD13	3.22065	2.45155	2.69976	3.17286	3.09932	2.49424	2.23377	2.66733	2.2926	1.58909	3.47943	2.65376	2.69606	2.53581	2.1373	1.7259	3.78599	2.14767	2.93536	2.18168	2.87326	3.2083	2.51252
ABHD14A	2.97909	2.79006	1.69296	2.97525	2.06026	2.79643	2.38542	1.91441	2.21257	1.78338	4.80131	3.37229	1.68687	2.34743	3.66342	2.46238	3.62503	2.62311	2.30553	3.30745	1.28626	1.78925	3.21416
ABHD14A-ACY1	0.526239	0.773183	0.587993	0.544948	0.19322	0.305853	0.339294	0.458632	0.31147	0.513053	0.590858	0.414738	0.482717	0.232718	0.737506	0.551855	0.423541	0.465768	0.495946	1.33247	0.214578	0.281458	0.328502
ABHD14B	4.22684	4.65339	2.89294	4.06887	4.16958	4.52055	4.4781	4.52447	3.6415	4.58093	4.62862	4.85007	4.0561	3.4576	4.6802	4.44228	3.70277	3.39929	3.26796	5.73624	3.42299	2.83282	5.04095
ABHD15	2.54455	2.02777	1.83459	2.65224	2.74518	1.84223	2.70908	0.933611	2.97735	2.30561	2.80019	0.76626	2.44672	2.63167	2.27871	1.79605	2.64915	3.44104	3.05222	2.60017	2.26737	2.86382	2.49711
ABHD16A	4.17746	3.78972	3.81397	3.31419	3.04361	3.60752	3.58144	2.97696	2.879	2.83562	3.76244	3.48213	3.64537	2.62029	4.08298	2.9165	4.0728	3.82209	3.51957	3.15127	3.35201	3.85923	3.46999
ABHD16B	2.10833	1.77921	0.595665	2.1994	0.307715	0.547014	1.27323	1.45132	1.89441	2.15024	1.45769	0.720721	0.623246	0.382192	1.65869	1.74843	1.27961	1.40936	0.452087	1.41796	1.12328	0.50888	1.5502
ABHD17A	4.58226	4.3668	2.20934	3.69378	1.32324	4.86629	3.64101	3.0482	3.50949	3.27375	3.95822	3.85932	1.88334	2.23978	3.60338	3.20387	3.35115	4.01087	2.35385	4.16286	1.35583	1.80861	4.42523
ABHD17AP1	2.25968	1.99048	0.803243	1.56054	0.393718	2.73331	1.63297	1.35198	1.6151	1.278	1.83021	1.762	0.609082	0.878012	1.66737	1.36694	1.37	1.7944	0.685636	1.84885	0.490099	0.622814	2.25201
ABHD17AP2	2.25529	1.98438	0.780976	1.55134	0.380898	2.73075	1.62928	1.34832	1.60983	1.2748	1.82663	1.75866	0.59406	0.870299	1.66454	1.36389	1.3528	1.78736	0.682184	1.84535	0.456055	0.6114	2.25109
ABHD17AP3	0.696048	0.692709	0.153557	0.452924	0.154907	0.700359	0.40302	0.306181	0.367787	0.382716	0.484741	0.458185	0.14978	0.207975	0.449846	0.304387	0.32989	0.552846	0.131826	0.596311	0.115134	0.116699	0.549882
ABHD17AP4	1.25084	0.944875	0.19041	0.645173	0.127002	1.33167	0.619661	0.617949	0.579477	0.66456	0.907686	0.822276	0.249002	0.195874	0.781829	0.544041	0.551151	0.854521	0.147262	0.696848	0.165135	0.146771	1.13854
ABHD17AP5	0.997463	1.03666	0.261104	0.549032	0.121727	0.941313	0.640382	0.491145	0.484851	0.513056	0.729236	0.716984	0.163882	0.309793	0.683301	0.521259	0.397862	0.613851	0.147582	0.594449	0.127967	0.196581	0.938653
ABHD17AP6	0.450822	0.396914	0.235499	0.293201	0.184471	0.456607	0.342274	0.206914	0.342596	0.26263	0.37626	0.365601	0.268144	0.169764	0.306726	0.278286	0.831828	0.413183	0.291886	0.373684	0.166993	0.177338	0.424638
ABHD17B	5.22078	3.80183	3.44383	3.38152	3.77284	3.88579	4.17116	3.88861	3.1972	2.87702	4.10145	3.26225	3.74243	3.44076	3.88593	4.54756	3.77962	2.47194	3.30712	3.21903	3.38117	3.13299	3.01529
ABHD17C	5.44418	1.53535	2.85219	3.6746	4.91448	4.57998	3.35289	5.30753	4.20324	5.39928	3.4913	4.57703	4.04598	5.33971	5.1522	4.95782	6.98228	6.2849	6.32666	6.50907	3.35279	4.27352	5.79944
ABHD2	3.64476	4.32717	3.19063	3.03328	4.97286	4.77998	5.45348	4.40196	3.84513	5.72747	4.47601	4.4197	3.6148	4.57139	5.06962	5.33329	4.99362	4.58839	6.44405	4.52042	4.47585	5.73108	5.92759
ABHD3	3.31031	4.10278	3.75787	4.18668	4.10054	4.0184	5.51579	4.26919	3.57771	3.8242	5.26679	4.1239	4.35826	4.50888	3.97214	3.46967	3.94489	4.54527	5.35788	3.42182	3.23498	3.53763	4.83104
ABHD4	4.79997	3.24676	1.91666	4.76708	5.27924	4.60369	4.813	5.06289	4.12424	3.42504	5.58734	5.70999	4.43117	3.53471	4.25125	3.89026	4.57632	4.58412	4.4166	3.72854	1.68674	6.03299	3.14995
ABHD5	3.86398	3.28186	3.2664	3.41255	3.42769	1.30746	4.42013	4.27464	4.07004	2.90941	3.44214	3.75216	4.76234	4.24255	4.92158	3.86415	4.46722	3.90463	3.65927	4.85552	3.02597	4.46531	4.37375
ABHD6	2.97057	1.9596	2.0649	2.11	2.12602	2.47927	3.10185	2.18256	1.78136	1.89019	3.48531	2.62127	2.86993	0.845158	1.98628	1.96251	1.22025	1.36838	1.71785	2.75598	2.08822	1.35377	1.00186
ABHD8	3.67821	2.73425	1.5733	2.36244	1.12843	1.57593	3.16576	2.59421	1.53492	2.55042	2.36246	0.973565	1.31489	2.14274	1.12459	1.07617	2.65126	2.39077	1.37755	2.77531	1.04257	2.04559	2.48466
ABI1	5.16269	4.7094	4.28201	3.82999	5.07054	4.18876	4.09149	4.9554	4.33422	5.32072	4.32526	4.67965	5.37832	4.59279	4.01659	4.04388	4.0127	4.15205	4.39955	5.00596	4.61465	4.16004	5.01848
ABI2	4.99971	4.66314	5.63453	5.75378	4.32608	5.29595	4.50731	4.98544	5.84245	5.17031	4.92701	4.75448	4.42287	5.4252	4.36919	5.00617	5.14899	5.19226	4.85531	4.9601	5.06957	4.65526	4.72406
ABI3	0.246979	0.12973	0.242772	0.114742	0.121727	0.122994	0.121291	0.110014	0.332016	0.1375	0.193272	0.120319	0.120831	0.124477	0.117463	0.132357	0.103311	0.11886	0.124452	0.155834	0.121216	0.123074	0.14897
ABI3BP	0.344743	0.184642	0.502563	1.06903	0.814	0.200159	0.882817	0.17928	3.6602	3.97272	0.440965	0.43325	0.247441	0.318851	0.201634	1.07259	0.173873	0.540314	0.44076	3.55621	0.68338	2.03437	0.290058
ABL1	4.96309	4.36868	3.57178	5.29848	4.86109	5.22831	5.55723	4.56043	4.98095	3.54683	5.12172	4.39692	4.84896	3.67979	5.0188	3.70956	4.97091	4.00763	4.34812	3.82181	4.54458	4.30314	4.48676
ABL2	2.93369	2.98176	3.27547	4.4416	2.96702	3.12892	4.78601	3.71012	4.97918	4.06736	2.69434	3.70667	3.38463	2.48312	3.77176	3.54121	2.23743	2.10934	2.04375	4.1395	3.1061	3.627	4.92078
ABLIM1	4.88265	2.17768	3.83724	4.62028	6.61184	5.39474	5.36548	5.02297	3.0604	5.33053	5.01044	5.52333	5.99984	3.84787	5.07642	5.12227	4.2713	5.49836	6.48335	4.7038	3.96206	4.95636	5.46049
ABLIM2	2.51841	0.114591	0.767034	0.204397	1.42092	1.59302	1.42592	0.387404	0.898063	0.347676	1.67613	0.16557	1.24337	0.452288	0.987797	0.405447	0.400109	1.33181	0.422208	0.159569	0.656864	0.247952	0.182793
ABLIM3	2.4306	1.95859	0.52843	2.21303	2.72556	0.309743	0.283917	1.86338	4.43758	4.05554	0.945644	3.1603	4.53801	2.59862	3.61006	2.04335	0.444126	0.743145	1.96673	3.09233	4.11704	4.0266	1.90223
ABO	0.107231	0.104188	0.118246	0.114742	0.121727	0.144385	0.118564	0.380611	0.117273	0.368522	0.153459	0.119749	0.386258	1.12317	1.24701	1.01892	1.97618	0.14663	1.40651	0.200587	0.349959	0.12086	0.145202
ABR	3.94528	5.06258	4.12883	4.88461	4.90774	4.37589	3.64405	5.83234	4.87966	4.61683	4.34508	4.86343	5.99141	5.79357	5.08242	5.66961	5.15091	5.19554	4.45095	5.3024	5.67206	4.72837	5.37129
ABRA	0.102711	0.117055	0.118246	0.121007	0.14594	0.129148	0.123512	0.107746	0.117273	0.111916	0.110376	0.142471	0.156256	0.150916	0.110195	0.11387	0.115385	0.115169	0.124888	0.102934	0.125368	0.132806	0.135091
ABRACL	4.43941	6.49778	4.27318	4.43424	5.27475	5.44505	4.38641	6.49628	4.56634	5.46639	4.94053	5.31454	6.15883	6.80953	4.98374	6.55924	6.69853	6.57924	6.589	5.37259	5.24703	6.32934	6.13146
ABT1	4.21857	4.40846	3.91566	3.73451	2.98304	3.93102	3.17901	3.44622	3.26443	3.04358	3.4002	3.68712	3.4657	2.857	4.04924	3.12321	3.22532	3.63727	3.57993	3.88932	3.24515	3.23979	3.24016
ABT1P1	0.101068	0.104188	0.118246	0.114742	0.121727	0.122994	0.117992	0.107746	0.117273	0.111916	0.108839	0.119749	0.120831	0.124477	0.103753	0.111206	0.103311	0.109766	0.122388	0.102934	0.115134	0.116699	0.121505
ABTB1	1.22573	3.29719	1.299	1.43158	2.51122	1.99583	1.42621	1.27504	1.81827	3.12934	2.6649	0.954962	1.96732	1.95703	1.54459	1.27062	1.90603	1.69427	1.21098	2.78177	1.23967	3.27912	2.09245
ABTB2	0.729651	2.18598	2.24516	4.07967	1.73734	0.888538	3.11587	2.097	2.36816	3.29893	1.41388	2.73224	2.60674	4.54695	2.69241	2.06487	1.55188	2.49705	1.93403	2.18774	2.03504	3.10202	2.58974
AC000003	0.101068	0.104188	0.118246	0.114742	0.121727	0.122994	0.117992	0.107746	0.117273	0.111916	0.108839	0.119749	0.120831	0.124477	0.103753	0.111206	0.103311	0.109766	0.122388	0.102934	0.115134	0.116699	0.121505
AC000029	0.101068	0.104188	0.118246	0.114742	0.121727	0.122994	0.117992	0.107746	0.117273	0.111916	0.108839	0.119749	0.120831	0.124477	0.103753	0.111206	0.103311	0.109766	0.122388	0.102934	0.115134	0.116699	0.121505
AC000032	0.117452	1.72546	0.118246	0.969939	0.121838	1.97373	0.117992	0.151001	0.276681	0.111916	0.108839	2.16082	0.47691	0.235546	0.404622	1.4535	0.141026	0.109766	0.122388	0.102934	0.338657	0.116702	0.336104
AC000036	0.110595	0.104188	0.118246	0.114742	0.121727	0.122994	0.117992	0.107746	0.117273	0.111916	0.117776	0.119749	0.120831	0.124477	0.103753	0.111206	0.103311	0.109766	0.134866	1.36204	0.115134	0.116699	0.121505
AC000041	5.1035	5.02889	6.10777	5.29964	4.54141	4.10519	4.11308	5.01379	4.48007	5.40147	4.46369	5.62865	7.34888	5.36512	5.17679	5.20173	5.46107	6.29941	5.86094	5.47265	5.23202	6.46182	5.24576
AC000067	0.101068	0.104188	0.118246	0.114742	0.121727	0.122994	0.117992	0.107746	0.117273	0.111916	0.108839	0.119749	0.120831	0.124477	0.103753	0.111206	0.103311	0.492834	0.122388	0.102934	0.115134	0.116699	0.121505
AC000068	1.27224	0.72526	0.323394	0.747043	0.279135	0.447438	0.62277	0.463432	0.527221	0.425725	0.397506	0.158278	0.721342	0.278045	0.521718	0.782304	0.850147	0.983918	0.59835	0.294993	0.572447	0.646678	0.883699
AC000077	0.101068	0.104188	0.118246	0.114742	0.121727	0.122994	0.117992	0.107746	0.117273	0.111916	0.108839	0.119749	0.120831	0.124477	0.103753	0.111206	0.103311	0.109766	0.122388	0.102934	0.115134	0.116699	0.121505
AC000078	0.304375	0.315632	0.118246	0.300603	0.121727	0.122994	0.189342	0.111138	0.20943	0.244192	0.108839	0.119749	0.120831	0.124477	0.154714	0.111206	0.179031	0.194893	0.258418	0.174158	0.135808	0.116699	0.232148
AC000081	0.101068	0.104188	0.118246	0.114742	0.121727	0.122994	0.117992	0.107746	0.117273	0.111916	0.108839	0.119749	0.120831	0.124477	0.103753	0.111206	0.103311	0.109766	0.122388	0.102934	0.115134	0.116699	0.121505
AC000089	3.13188	3.70558	2.63524	3.58964	3.9204	3.76832	3.69765	3.51088	2.93406	3.18849	3.95999	3.25584	3.48042	2.55465	3.94756	3.42202	3.4118	2.09713	3.84171	2.62738	3.1973	2.74106	3.36654
AC000095	0.101096	0.104188	0.160488	0.114742	0.121733	0.170644	0.117996	0.176321	0.192582	0.148294	0.109349	0.13176	0.145251	0.124477	0.228596	0.120256	0.103319	0.109767	0.122388	0.137177	0.286462	0.116699	0.121508
AC000099	0.119322	0.111343	0.118246	0.169268	0.121727	0.122994	0.117992	0.107746	0.117273	0.111916	0.108839	0.119749	0.120831	0.124477	0.103753	0.111206	0.103311	0.109766	0.122388	0.102934	0.118093	0.116699	0.151388
AC000110	1.45092	0.463602	1.3906	0.318126	0.977285	0.881477	0.566311	1.04908	0.310599	1.58135	0.733554	0.61168	1.05616	1.54863	0.596829	0.926764	0.800175	0.624296	1.43344	0.622309	0.730194	1.39581	1.06972
AC000111	0.101068	0.104188	0.118246	0.114742	0.122613	0.122994	0.117992	0.107746	0.117273	0.111916	0.108839	0.119749	0.120831	0.124477	0.103753	0.111206	0.103311	0.109914	0.122388	0.103487	0.115134	0.116699	0.121505
AC000120	0.181907	0.106652	0.118246	0.197864	0.121727	0.122994	0.117992	0.110589	0.149593	0.111916	0.108839	0.119749	0.315735	0.124477	0.168026	0.111206	0.103311	0.109766	0.157424	0.174265	0.115134	0.116699	0.121505
AC000123	0.353331	0.404945	1.02042	0.446637	0.349617	0.393458	0.249996	0.327669	0.498252	0.600293	0.350174	0.62207	0.881393	0.185863	0.222	0.701342	0.258912	0.297906	0.630012	0.497775	0.921582	0.693544	0.121505
AC000124	0.101068	0.104188	0.118246	0.114742	0.121727	0.122994	0.117992	0.107746	0.137724	0.111916	0.108839	0.119749	0.120831	0.124477	0.103753	0.114432	0.103311	0.109766	0.122388	0.102934	0.115134	0.116699	0.121505
AC000362	0.101068	0.104188	0.118246	0.114742	0.121727	0.122994	0.117992	0.107746	0.117273	0.111916	0.108839	0.119749	0.120831	0.124477	0.103753	0.111206	0.103311	0.109766	0.122388	0.102934	0.115134	0.116699	0.121505
AC000367	0.101068	0.104188	0.118246	0.114742	0.121727	0.122994	0.117992	0.107746	0.117273	0.111916	0.108839	0.119749	0.120831	0.124477	0.103753	0.111206	0.103311	0.109766	0.122388	0.102934	0.115134	0.116699	0.121505
AC000370	0.101453	0.104915	0.119527	0.114742	0.122072	0.123319	0.117992	0.108391	0.117273	0.111957	0.10909	0.120433	0.122926	0.125445	0.104957	0.111269	0.103787	0.110379	0.122388	0.102964	0.116927	0.116699	0.121505
AC000374	0.101068	0.104188	0.118246	0.114742	0.121727	0.122994	0.117992	0.107746	0.117273	0.111916	0.108839	0.119749	0.120831	0.124477	0.103753	0.111206	0.103311	0.109766	0.122388	0.102934	0.115134	0.116699	0.121505
AC000403	0.101068	0.104188	0.118246	0.114742	0.121727	0.122994	0.117992	0.107746	0.117273	0.111916	0.108839	0.119749	0.120831	0.124477	0.103753	0.111206	0.103311	0.109766	0.122388	0.102934	0.115134	0.116699	0.121505
AC002044	0.101068	0.104188	0.118246	0.114742	0.121727	0.122994	0.117992	0.107746	0.117273	0.111916	0.108839	0.119749	0.120831	0.124477	0.103753	0.111206	0.103311	0.109766	0.122388	0.102934	0.115134	0.116699	0.121505
AC002055	3.84804	3.44154	4.29373	3.78435	3.47322	2.79062	3.66201	3.47934	3.269	4.15702	2.33403	4.499	4.46498	2.66435	3.05748	3.85921	3.08491	3.84786	2.90683	4.06856	3.53302	2.76545	3.71292
AC002056	3.53283	3.35726	4.21759	3.9137	3.16519	4.96678	4.50546	3.52434	3.36538	3.54601	3.22378	3.64026	2.95048	4.80058	4.08265	2.98088	4.11384	3.07644	4.44476	3.62818	4.28357	3.62482	3.37781
AC002059	0.101068	0.145529	0.478669	0.124943	0.121727	0.240831	0.253788	0.107746	0.117273	0.111916	0.108839	0.315166	0.120831	0.124477	0.240961	0.136359	0.188356	0.324751	0.662697	0.142771	0.115134	0.116699	0.121505
AC002064	0.147536	0.152994	0.183956	0.217572	0.247715	0.161687	0.125094	0.235026	0.146119	0.113612	0.113756	0.200772	0.18648	0.156066	0.128806	0.156553	0.217016	0.135434	0.211783	0.161416	0.215131	0.240411	0.153283
AC002066	2.86356	0.399712	2.06525	0.234606	0.811934	0.591833	0.330733	0.971186	1.45866	2.71162	0.138119	0.250564	1.01182	0.548617	0.691434	1.64122	0.103311	0.477246	1.56417	2.95356	0.426236	3.02533	2.34471
AC002069	0.101068	0.184656	0.172959	0.223898	0.121727	0.177496	0.318018	0.174402	0.176048	0.150913	0.171418	0.175707	0.190259	0.299557	0.198737	0.12756	0.139228	0.17286	0.231493	0.15939	0.395006	0.180454	0.121505
AC002070	0.101068	0.104188	0.118246	0.114742	0.121727	0.122994	0.117992	0.107746	0.117273	0.111916	0.108839	0.119749	0.120831	0.124477	0.103753	0.111206	0.103311	0.109766	0.122388	0.102934	0.115134	0.116699	0.121505
AC002075	1.00588	0.759621	1.45411	0.394906	1.92382	0.122994	0.117992	0.107749	1.13642	0.644763	1.02602	0.207559	1.23561	0.639146	1.32111	0.125605	1.75234	0.121755	1.43784	0.974722	2.25965	0.116699	0.121505
AC002076	0.153473	0.310415	0.616892	0.478126	0.121727	0.244124	0.543997	0.107746	0.165332	0.111916	0.108839	0.209072	0.120831	0.124477	0.103753	0.154277	0.317899	0.377676	0.122388	0.102934	0.115134	0.116699	0.279427
AC002115	0.524567	0.424549	0.118246	0.114742	0.121727	0.122994	0.117992	0.147979	0.117273	0.248188	0.108839	0.119749	0.120831	0.124477	0.103753	0.111206	0.103311	0.150454	0.122388	0.102934	0.138073	0.116699	0.169871
AC002116	1.0754	1.51542	1.15929	1.58125	0.610086	1.53853	1.05203	0.592407	1.00944	0.522531	1.61563	1.20936	0.52923	1.08209	0.688828	0.522101	0.894836	1.4146	1.32959	0.70354	1.28903	1.3541	1.1663
AC002117	2.39663	2.94753	3.80354	0.3537	4.22196	4.03854	3.91666	3.12067	2.67905	1.36109	1.87873	1.49243	2.87564	2.19667	0.273297	2.44103	3.33494	3.08107	2.6731	1.53139	2.91652	3.03974	1.60377
AC002127	0.101068	0.105258	0.118246	0.114742	0.121727	0.122994	0.117992	0.107746	0.118605	0.112281	0.109192	0.119749	0.120831	0.124477	0.105236	0.113351	0.103645	0.110067	0.122964	0.103201	0.115134	0.122023	0.12188
AC002128	0.202077	0.256398	0.172953	0.178	0.593278	0.154606	0.199507	0.219318	0.117273	0.209807	0.14145	0.119749	0.123157	0.124477	0.239855	0.138673	0.134383	0.214477	0.223212	0.220295	0.361006	0.116699	0.222353
AC002306	0.101068	0.104188	0.118246	0.114742	0.121727	0.122994	0.117992	0.107746	0.117273	0.111925	0.108839	0.119749	0.120831	0.124477	0.103753	0.111206	0.103311	0.118744	0.129693	0.102934	0.115134	0.116699	0.121505
AC002310	1.52042	1.42377	1.31998	0.74772	0.311286	1.04757	1.64576	1.5475	0.654579	0.884047	0.96239	0.742017	1.08223	1.12637	2.01653	0.787612	0.639567	0.903247	1.46765	0.876769	0.600108	1.04388	1.35716
AC002314	0.101068	0.104188	0.118246	0.114742	0.121727	0.122994	0.117992	0.107746	0.117273	0.111916	0.108839	0.119749	0.120831	0.124477	0.103753	0.111206	0.103311	0.109766	0.122388	0.102934	0.115134	0.116699	0.121505
AC002321
AC002331	0.101068	0.104188	0.118246	0.114742	0.124876	0.122994	0.120848	0.107746	0.117273	0.111916	0.108839	0.119749	0.120831	0.127916	0.103753	0.112634	0.103311	0.109766	0.122388	0.102934	0.115134	0.116699	0.121505
AC002365	0.256972	0.104188	0.118246	0.114742	0.259335	0.122994	0.117992	0.173789	0.117273	0.150773	0.108839	0.18588	0.120831	0.124477	0.103753	0.17428	0.1396	0.201452	0.122388	0.102934	0.115134	0.116699	0.121505
AC002366	0.101068	0.104188	0.118246	0.114742	0.121727	0.122994	0.117992	0.107746	0.117273	0.111916	0.108839	0.119749	0.120831	0.124477	0.103753	0.111206	0.103311	0.109766	0.122388	0.102934	0.115134	0.116699	0.121505
AC002368	0.101068	0.104188	0.118246	0.114742	0.121727	0.122994	0.117992	0.107746	0.117273	0.111916	0.108839	0.119749	0.120831	0.124477	0.12348	0.111206	0.110021	0.109766	0.122388	0.102934	0.115134	0.116699	0.121505
AC002383	0.102552	0.105168	0.11911	0.119134	0.122656	0.123306	0.122258	0.115357	0.119002	0.114252	0.109524	0.12612	0.122562	0.129624	0.11051	0.115389	0.105485	0.111851	0.123135	0.162672	0.11617	0.118937	0.122101
AC002386	0.101068	0.104188	0.118246	0.114742	0.121727	0.122994	0.117992	0.107746	0.117273	0.111916	0.108839	0.119749	0.120831	0.124477	0.103753	0.111206	0.103311	0.109766	0.122388	0.762915	0.115134	0.116699	0.121505
AC002395	0.101068	0.104188	0.118246	0.114742	0.121727	0.122994	0.117992	0.107746	0.117273	0.111916	0.108839	0.119749	0.120831	0.124477	0.103753	0.111206	0.103311	0.109766	0.122388	0.102934	0.115134	0.116699	0.121505
AC002398	3.00904	4.31695	1.77644	3.6571	2.18694	2.17215	2.82643	2.1693	2.74992	1.66928	2.26092	2.40649	2.23644	2.14573	2.87343	1.68229	2.37023	2.58487	1.85418	2.15168	1.73488	1.66543	2.94232
AC002400	0.101068	0.104188	0.118246	0.114742	0.121727	0.122994	0.117992	0.107746	0.117273	0.111916	0.108839	0.119749	0.120831	0.124477	0.103753	0.111206	0.103311	0.109766	0.122388	0.102934	0.115134	0.116699	0.121505
AC002401	0.102954	0.160957	0.124936	0.211488	0.17931	0.143453	0.138053	0.113712	0.221442	0.262851	0.149467	0.21652	0.120831	0.130286	0.196248	0.138459	0.196264	0.209672	0.168322	0.157278	0.163516	0.116699	0.158085
AC002429	0.116061	0.111467	0.121337	0.150434	0.13095	0.126456	0.126536	0.114269	0.118314	0.115904	0.122903	0.120137	0.124528	0.124477	0.103753	0.113926	0.103311	0.112012	0.130364	0.23816	0.117888	0.124744	0.131577
AC002451	0.101068	0.40733	0.118246	0.114742	1.88354	0.756665	0.635491	0.776736	0.118181	0.663915	0.84557	0.316227	1.31048	0.667504	0.221449	0.269402	0.370939	0.110586	0.122388	0.124934	0.165195	0.135451	0.157343
AC002454	0.61715	2.22312	0.850209	0.905682	0.269319	1.00689	0.315292	0.179376	2.08901	0.994354	0.108839	1.0926	0.121589	0.124477	0.215793	0.978869	0.103501	0.332618	1.05814	0.568747	2.61937	0.888687	0.641131
AC002456	1.63405	0.36415	0.118246	0.119868	0.121727	0.122994	0.12339	0.107746	0.520974	0.259496	0.635542	0.731849	0.121167	0.124477	0.589954	0.221971	0.124066	0.109766	0.122388	0.754476	0.692989	0.723317	0.448975
AC002463	0.101068	0.104188	0.118246	0.115304	0.153072	0.122994	0.117992	0.107915	0.117631	0.112308	0.109028	0.119749	0.121545	0.124477	0.104018	0.111535	0.103669	0.110089	0.123006	0.103364	0.116651	0.119558	0.121706
AC002465	0.101068	0.104188	0.499491	0.114742	0.121727	0.122994	0.117992	0.107746	0.117273	0.111916	0.108839	0.119749	0.120831	0.126078	0.103753	0.111291	0.103311	0.110418	0.122388	0.102934	0.115134	0.116699	0.121505
AC002467	1.49303	2.69249	2.22678	0.937625	1.95979	1.25716	2.10924	1.3488	1.3431	1.02261	1.53436	1.22068	0.844094	1.38094	1.67804	2.22607	1.41997	1.6984	2.15364	0.878168	2.36031	2.40806	1.36579
AC002472	0.246572	0.113235	0.129816	0.20153	0.121727	0.154146	0.140789	0.110085	0.216909	0.124039	0.127218	0.134707	0.317397	0.135371	0.110269	0.113473	0.108497	0.109766	0.122388	0.134958	0.160927	0.116699	0.121505
AC002477	0.101068	0.104188	0.118246	0.114742	0.121727	0.122994	0.117992	0.107746	0.117273	0.111916	0.108839	0.119749	0.120831	0.124477	0.103753	0.111206	0.103311	0.109766	0.122388	0.102934	0.115134	0.116699	0.121505
AC002480	0.459886	0.165111	0.351938	0.415518	0.134713	0.174012	0.240702	1.11399	0.128918	1.08863	1.13424	0.441491	1.07799	0.125608	0.787639	1.57178	2.66133	3.59939	0.123868	0.281197	1.39306	0.249429	0.121543
AC002485	0.101068	0.104188	0.118246	0.114742	0.121727	0.122994	0.117992	0.107746	0.117273	0.111916	0.108839	0.119749	0.120831	0.124477	0.103753	0.111206	0.103311	0.109766	0.122388	0.102934	0.115134	0.116699	0.121505
AC002486	0.2813	0.104188	0.118246	0.114742	0.121727	0.122994	0.117992	0.107746	0.117273	0.111916	0.163413	0.119749	0.120831	0.124477	0.103753	0.147338	0.124141	0.109766	0.122388	0.102934	0.185239	0.116699	0.121505
AC002511	0.132103	0.10502	0.118246	0.115556	0.121727	0.122994	0.117992	0.107746	0.11805	0.112768	0.109664	0.119749	0.120831	0.1262	0.103753	0.111206	0.113761	0.109766	0.122388	0.102934	0.115134	0.22765	0.121505
AC002519	0.196056	0.719276	0.473391	0.189677	0.170567	0.389272	0.226224	0.291984	0.175962	0.336814	0.304659	0.526098	0.258148	0.278905	0.619334	0.268481	0.475288	0.212629	0.147668	0.311024	0.405421	0.125186	0.316362
AC002523	0.101068	0.104188	0.118246	0.114742	0.121727	0.122994	0.117992	0.107746	0.117273	0.111916	0.108839	0.119749	0.120831	0.124477	0.103753	0.111206	0.103311	0.109766	0.122388	0.102934	0.115134	0.116699	0.121505
AC002539	0.368251	0.104188	0.118246	0.114742	0.123328	0.122994	0.118499	0.108006	0.117273	0.111916	0.111348	0.119749	0.122475	0.125086	0.103753	0.111206	0.103311	0.109766	0.122388	0.13455	0.115134	0.11756	0.121505
AC002542	0.101068	0.104188	0.118246	0.114742	0.121727	0.122994	0.117992	0.107746	0.117273	0.111916	0.108839	0.119749	0.120831	0.124477	0.103753	0.111206	0.103311	0.109766	0.122388	0.102934	0.115134	0.116699	0.121505
AC002543	0.101068	0.104188	0.118246	0.114742	0.121728	0.122994	0.117992	0.107746	0.117273	0.111916	0.108839	0.119749	0.164393	0.124477	0.106124	0.111206	0.103311	0.109766	0.122388	0.102934	0.115134	0.116699	0.121505
AC002550	0.182843	0.210673	0.235659	0.486988	0.328999	0.315299	0.24614	0.211591	0.250824	0.554433	0.61531	0.25451	0.371333	0.663113	0.153352	0.246698	0.75229	0.27012	0.473651	0.167429	0.184719	0.751468	0.247373
AC002551	0.132487	0.104188	0.118246	0.114742	0.156049	0.122994	0.117992	0.107746	0.117273	0.120749	0.169645	0.119749	0.148426	0.124477	0.103753	0.111206	0.114912	0.109766	0.122388	0.122822	0.115134	0.116699	0.121505
AC002553	0.101068	0.104188	0.118246	0.114742	0.308444	0.233132	0.117992	0.107746	0.117273	0.12034	0.108839	0.119749	0.120831	0.124477	0.189824	0.111206	0.103311	0.149849	0.122388	0.102934	0.115134	0.116699	0.419289
AC002558	0.101068	0.104188	0.118246	0.114742	0.121727	0.122994	0.117992	0.107746	0.117273	0.111916	0.108839	0.119749	0.120831	0.124477	0.103753	0.111206	0.103311	0.109766	0.122388	0.102934	0.115134	0.116699	0.121505
AC002978	0.101068	0.104188	0.118246	0.114742	0.121727	0.122994	0.117992	0.107746	0.117273	0.111916	0.108839	0.119749	0.120831	0.124477	0.103753	0.111206	0.103311	0.109766	0.122388	0.102934	0.115134	0.116699	0.121505
AC002979	0.101068	0.104188	0.118246	0.114742	0.121727	0.122994	0.117992	0.107746	0.117273	0.111916	0.108839	0.119749	0.120831	0.124477	0.103753	0.111206	0.103311	0.109766	0.122388	0.102934	0.115134	0.116699	0.121505
AC002981	0.101068	0.104188	0.118246	0.114742	0.121727	0.122994	0.117992	0.107746	0.117273	0.111916	0.108839	0.119749	0.120831	0.124477	0.103753	0.111206	0.103311	0.109766	0.122388	0.102934	0.115134	0.116699	0.121505
AC002984	0.173041	0.231357	0.118246	0.114742	0.121727	0.122994	0.230599	0.107746	0.180867	0.111916	0.108839	0.119749	0.120831	0.124477	0.286513	0.111206	0.103311	0.109766	0.122388	0.153445	0.115134	0.116699	0.121505
AC002985	0.157073	0.319419	0.21385	0.379211	0.14928	0.16501	0.213786	0.161728	0.232641	0.202414	0.312015	0.200366	0.139758	0.228012	0.238	0.159037	0.178002	0.245647	0.196535	0.285545	0.156777	0.193647	0.176876
AC002992	0.101068	0.104188	0.118246	0.114742	0.121727	0.122994	0.117992	0.107746	0.117273	0.111916	0.108839	0.119749	0.120831	0.124477	0.103753	0.111206	0.103311	0.109766	0.122388	0.102934	0.115134	0.116699	0.121505
AC002994	0.10107	0.104193	0.118248	0.114744	0.121767	0.122997	0.117997	0.107767	0.11728	0.11192	0.108842	0.119752	0.120835	0.124479	0.103768	0.111209	0.103314	0.109771	0.122389	0.102977	0.115137	0.116802	0.12151
AC003001	0.101068	0.104188	0.118246	0.114742	0.121727	0.122994	0.117992	0.107746	0.117273	0.111916	0.108839	0.119749	0.120831	0.124477	0.103753	0.111206	0.103311	0.109766	0.122388	0.102934	0.115134	0.116699	0.121505
AC003002	0.76851	0.180573	0.341895	0.649161	0.18359	0.37804	0.528513	0.644853	0.590331	0.352158	0.177958	0.472215	0.542464	0.621317	0.702494	0.236467	0.697479	0.315716	0.591877	0.352167	0.614407	0.402747	0.360009
AC003003	0.101068	0.125127	0.118246	0.766932	0.222984	0.122994	0.23242	0.107746	0.129503	0.127326	0.260611	0.119749	0.120831	0.124477	0.103753	0.264018	0.10685	0.116692	0.122388	0.533888	0.115134	0.209586	0.121505
AC003005	0.865416	0.513029	0.308966	0.906266	0.270977	0.557385	1.13061	0.689109	0.481554	0.341254	0.529641	0.603107	0.619086	0.302209	0.703676	0.454821	0.452867	0.544697	0.290686	0.271931	0.418769	0.253394	0.499972
AC003006	0.295844	0.13521	0.196881	0.291451	0.132134	0.12723	0.289347	0.16238	0.187372	0.123014	0.111482	0.523263	0.171644	0.184508	0.254125	0.118769	0.167992	0.173369	0.27677	0.224466	0.299403	0.220328	0.142424
AC003009	0.101068	0.104188	0.118246	0.114742	0.121727	0.122994	0.117992	0.107746	0.117274	0.146416	0.108839	0.119749	0.120831	0.124477	0.103753	0.111206	0.103311	0.149195	0.122388	0.174322	0.115134	0.263813	0.121505
AC003029	0.651571	1.6547	3.02716	1.77979	3.1275	2.72633	1.73386	1.93255	0.896265	2.57342	0.252407	1.1326	2.9869	3.41984	2.53281	1.06693	2.67327	1.56729	3.32106	0.298138	3.92593	2.48007	2.49557
AC003035	0.101068	0.104188	0.118246	0.114742	0.121727	0.122994	0.117992	0.107746	0.117273	0.111916	0.108839	0.119749	0.120831	0.124477	0.103753	0.111206	0.103311	0.109766	0.122388	0.102934	0.115134	0.116699	0.121505
AC003043	0.107032	0.104188	0.118246	0.114742	0.121737	0.122994	0.119377	0.107746	0.118025	0.111916	0.109637	0.119749	0.12842	0.124488	0.10487	0.111206	0.104065	0.113159	0.122388	0.105345	0.117688	0.116699	0.121505
AC003045	0.101068	0.104188	0.118246	0.114742	0.121727	0.122994	0.117992	0.107746	0.117273	0.209807	0.108839	0.119749	0.120831	0.124477	0.103753	0.111206	0.103311	0.109766	0.122388	0.102934	0.115134	0.116699	0.121505
AC003051	0.165091	0.104516	0.11952	0.115384	0.123271	0.553623	0.413343	0.109439	0.118062	0.112486	2.09272	0.124796	0.122182	0.125511	0.105149	0.111441	0.40058	0.561053	0.123343	0.16233	0.133255	0.117387	0.122273
AC003070
AC003075	0.848434	0.701916	0.482342	0.771611	0.301419	0.369948	0.789249	0.919535	0.537914	2.63145	0.602773	0.853258	0.34862	0.631017	1.06657	1.2347	0.727707	1.28599	0.710107	0.223916	0.717977	0.48777	1.56925
AC003079	0.101068	0.104188	0.118246	0.114742	0.121727	0.122994	0.117992	0.107746	0.117273	0.111916	0.108839	0.119749	0.120831	0.124477	0.103753	0.111206	0.103311	0.109766	0.122388	0.102934	0.115134	0.116699	0.121505
AC003080	0.101068	0.104188	0.118246	0.114742	0.121727	0.122994	0.117992	0.107746	0.117273	0.111916	0.108839	0.119749	0.120831	0.124477	0.103753	0.111206	0.159345	0.109766	0.122388	0.102934	0.115134	0.116699	0.121505
AC003084	0.101068	0.104188	0.118246	0.114742	0.121727	0.122994	0.117992	0.107746	0.120344	0.111916	0.108839	0.119749	0.120831	0.124477	0.103753	0.111206	0.103311	0.168045	0.122388	0.160949	0.115134	0.116699	0.121505
AC003087	0.101068	0.104188	0.118246	0.114742	0.121727	0.122994	0.117992	0.107746	0.117273	0.111916	0.108839	0.119749	0.120831	0.124477	0.170377	0.111206	0.103311	0.109766	0.122388	0.102934	0.115134	0.116699	0.121505
AC003088	0.101793	0.105215	0.118528	0.114898	1.66349	0.123248	0.118015	0.108234	0.170174	0.112276	0.111874	0.120192	0.12114	0.12456	0.104538	0.111412	0.104174	0.110306	0.122646	0.188126	0.116148	0.266597	0.121505
AC003090	0.490386	0.105985	0.120272	0.120466	0.123603	0.132433	0.119738	0.130036	0.11743	0.235439	0.118865	0.121223	0.283026	0.15606	0.113765	0.193693	0.121652	0.122583	0.12576	0.130484	0.1889	0.225955	0.122864
AC003092	0.101068	2.41506	0.244644	1.12604	0.121727	0.123352	3.45549	0.175196	0.381069	0.113453	0.108839	0.120751	0.293296	0.24947	0.237572	0.44117	1.06739	0.193963	0.562632	0.461907	2.3558	0.204107	0.162632
AC003101	0.101068	0.184558	0.131534	0.158762	0.121727	0.122994	0.121256	0.107746	0.162736	0.115809	0.123855	0.129871	0.228814	0.124477	0.109021	0.111206	0.103311	0.109766	0.122388	0.108615	0.115134	0.163555	0.121505
AC003102	2.18284	0.346122	0.564599	0.148374	0.428861	0.369461	0.32532	1.43694	0.261148	0.281435	0.480843	0.168576	1.15582	2.09908	0.39302	1.96862	1.62417	1.2793	0.843388	0.820893	1.51045	1.0531	0.521946
AC003104	0.101068	0.122806	0.15303	0.248781	0.121727	0.122994	0.326773	0.14827	0.196606	0.111916	0.16761	0.157496	0.120831	0.124477	0.172385	0.141378	0.136326	0.195656	0.122388	0.207624	0.441603	0.120286	0.135083
AC003658	0.101068	0.104188	0.118246	0.114742	0.121727	0.122994	0.117992	0.107746	0.117273	0.111916	0.108839	0.119749	0.120831	0.124477	0.103753	0.111206	0.103311	0.109766	0.122388	0.102934	0.115134	0.116699	0.121505
AC003664	0.101068	0.104188	0.118246	0.119088	0.121727	0.122994	0.117992	0.107746	0.117273	0.111916	0.108839	0.119749	0.120831	0.124477	0.103753	0.111206	0.103311	0.109766	0.122388	0.194258	0.115134	0.116699	0.121505
AC003665	4.09322	2.04515	1.93575	1.67295	1.56876	0.496256	1.41557	2.32176	2.34271	2.89618	1.19563	1.11839	2.08563	1.59827	1.82517	2.03717	0.91004	1.49822	2.27653	3.6674	1.86264	2.13764	1.55248
AC003666	0.101068	0.104188	0.118246	0.114742	0.121727	0.122994	0.117992	0.107746	0.117273	0.111916	0.108839	0.119749	0.120831	0.124477	0.103753	0.111206	0.103311	0.109766	0.122388	0.102934	0.115134	0.116699	0.121505
AC003681	0.101068	0.104188	0.118246	0.114742	0.121727	0.122994	0.117992	0.107746	0.117273	0.111916	0.108839	0.119749	0.120831	0.124477	0.103753	0.111206	0.103311	0.109766	0.122388	0.102934	0.115134	0.116699	0.121505
AC003682	0.414856	0.151121	0.215345	0.161064	0.139801	0.159373	0.190272	0.206356	0.245924	0.121731	0.174141	0.136725	0.365462	0.124477	0.219076	0.158567	0.199525	0.157293	0.485481	0.12512	0.204421	0.255343	0.131598
AC003956	0.121298	0.308475	0.118341	0.114742	0.121727	0.144942	0.159593	0.163466	0.18336	0.125214	0.215341	0.15372	0.120831	0.182329	0.103754	0.167538	0.15706	0.225605	0.139387	0.166758	0.190675	0.289082	0.122798
AC003958	0.101068	0.107832	0.118246	0.114742	0.121727	0.122994	0.117992	0.109832	0.13001	0.126788	0.109562	0.119749	0.120831	0.124477	0.103753	0.112825	0.103311	0.110381	0.122388	0.10491	0.115134	0.793048	0.121505
AC003968	0.101068	0.104188	0.118246	0.114742	0.121727	0.122994	0.117992	0.107746	0.117273	0.111916	0.108839	0.119749	0.120831	0.124477	0.103753	0.111206	0.103311	0.109766	0.122388	0.102934	0.115134	0.116699	0.121505
AC003973	0.200929	0.129436	0.118246	0.114742	0.121727	0.122994	0.120226	0.119954	0.117273	0.111916	0.110626	0.120552	0.122511	0.124477	0.103753	0.111206	0.103311	0.109766	0.122388	0.121158	0.115134	0.17474	0.121505
AC003984	0.334314	0.104251	0.16121	0.115362	0.129728	0.123901	0.14117	0.111466	0.1212	0.111916	0.117156	0.120878	0.120831	0.124477	0.103753	0.111206	0.103608	0.113619	0.1229	0.103171	0.115637	0.118278	0.121505
AC003985	0.101068	0.11034	0.118246	0.114742	0.121727	0.122994	0.117992	0.107746	0.117273	0.111916	0.108839	0.119749	0.137967	0.124477	0.103753	0.111206	0.103311	0.109766	0.122388	0.102934	0.115134	0.116699	0.121505
AC003986	0.130195	0.131964	0.412127	0.159388	0.181893	0.122994	0.14687	0.111182	0.117273	0.149457	0.108839	0.1603	0.120831	0.124477	0.103753	0.119097	0.1206	0.109771	0.122388	0.671865	0.568126	0.207282	0.121505
AC003988	0.101068	0.104188	0.127852	0.164603	0.125024	0.123468	0.119061	0.107746	0.118666	0.111916	0.13544	0.120192	0.121295	0.124992	0.105476	0.112488	0.103776	0.116461	0.122789	0.103678	0.11671	0.116699	0.121767
AC003989	0.228774	0.150276	0.118246	0.114742	0.121727	0.122994	0.117992	0.107746	0.193291	0.149454	0.108839	0.119749	0.120831	0.124477	0.103753	0.111206	0.103311	0.109766	0.122388	0.102934	0.115134	0.375166	0.121505
AC003991	0.103099	0.17888	0.470455	0.119948	0.180657	0.184798	0.330175	0.15822	0.14756	0.211077	0.671097	0.22412	0.122733	0.176457	0.182026	0.22571	0.426059	0.424962	0.243544	0.199391	0.216635	0.451038	0.173064
AC004000	0.101068	0.104188	0.118246	0.114742	0.121727	0.122994	0.117992	0.107746	0.117273	0.111916	0.108839	0.119749	0.120831	0.124477	0.103753	0.111206	0.103311	0.109766	0.122388	0.102934	0.115134	0.116699	0.121505
AC004004	0.101068	0.104188	0.118246	0.114742	0.121727	0.122994	0.117992	0.107746	0.117273	0.111916	0.108839	0.119749	0.120831	0.124477	0.103753	0.111206	0.103311	0.109766	0.122388	0.198022	0.115134	0.116699	0.121505
AC004006	0.101068	0.104188	0.118246	0.114742	0.121727	0.122994	0.117992	0.107746	0.117273	0.111916	0.108839	0.119749	0.120831	0.124477	0.103753	0.111206	0.103311	0.109766	0.122388	0.102934	0.115134	0.116699	0.121505
AC004009	0.101068	0.104188	0.121254	0.114742	0.121727	0.122994	0.117992	0.107746	0.117911	0.112266	0.109177	0.119749	0.120831	0.124477	0.103753	0.1115	0.103631	0.109766	0.122388	0.103957	0.115134	0.116699	0.121505
AC004012	0.101068	0.104188	0.118246	0.139222	0.214922	0.4827	0.242369	0.366215	0.125095	0.111916	0.355167	0.119749	0.120831	0.124477	0.115367	0.292839	0.321534	0.193752	0.122388	0.175835	0.197639	0.247666	0.241949
AC004014	0.123042	0.144751	0.222141	0.114795	0.126916	0.123478	0.135713	0.108168	0.126987	0.111916	0.129542	0.119791	0.122959	0.124871	0.132508	0.171982	0.104146	0.16098	0.155366	0.11842	0.21284	0.130857	0.122086
AC004016	0.101068	0.599295	0.118246	0.173323	0.121727	0.122994	0.117992	0.331229	0.117273	0.176388	0.108839	0.119749	0.120831	0.124477	0.129102	0.175205	0.115081	0.109766	0.146343	0.292405	0.338865	0.116699	0.270036
AC004017	0.101068	0.104188	0.118246	0.114742	0.121727	0.122994	0.228533	0.107746	0.117273	0.111916	0.337933	0.119749	1.38712	0.124477	0.21367	0.111206	0.103311	0.109766	0.122388	0.102934	0.14077	0.116699	0.168457
AC004019	0.140463	0.104188	0.118246	0.126161	0.121727	0.125516	0.118	0.117901	0.128229	0.128564	0.129187	0.119749	0.120831	0.124477	0.103756	0.140588	0.103311	0.164859	0.124061	0.111685	0.295944	0.307354	0.133414
AC004022	0.12837	0.104188	0.118246	0.114742	0.181984	0.122994	0.209986	0.111858	0.117273	0.111916	0.108839	0.119749	0.154665	0.135006	0.103753	0.126651	0.103311	0.293674	0.122388	0.102934	0.115134	0.198327	0.121505
AC004041	0.446094	0.357394	0.380187	0.222439	0.716363	0.393712	0.3505	0.397404	0.366493	0.496219	0.519986	0.443696	0.248653	0.28726	0.455734	0.162636	0.309808	0.601722	0.320427	0.446171	0.349816	0.223479	0.517541
AC004051	0.113699	0.105457	0.118246	0.114742	0.124133	0.122994	0.117992	0.107746	0.117273	0.111916	0.118183	0.119749	0.120831	0.124477	0.103753	0.111206	0.103311	0.109766	0.122388	0.102934	0.115134	0.116699	0.121505
AC004052	0.101068	0.104188	0.118246	0.114742	0.121727	0.122994	0.117992	0.107746	0.117273	0.111916	0.108839	0.119749	0.120831	0.124477	0.103753	0.111206	0.103311	0.109766	0.122388	0.102934	0.115134	0.116699	0.121505
AC004053	0.105452	0.111341	0.12182	0.116126	0.124668	0.123232	0.118191	0.111035	0.118296	0.112833	0.110228	0.120819	0.121028	0.127314	0.108639	0.116266	0.108802	0.111818	0.122546	0.10568	0.121346	0.118171	0.121972
AC004054	0.101068	0.104188	0.118246	0.114742	0.121727	0.122994	0.117992	0.107746	0.117273	0.111916	0.108839	0.119749	0.120831	0.124477	0.103753	0.111206	0.103311	0.121749	0.122388	0.102934	0.115134	0.128801	0.122421
AC004057	8.62116	9.00459	9.39302	9.31314	8.28299	9.77826	9.60918	8.10753	8.18907	8.83681	9.14248	8.92983	8.38864	8.14741	9.35783	9.20091	8.18584	8.63553	8.76241	9.61108	9.11446	8.13647	9.13654
AC004062	0.101068	0.104188	0.354556	0.114742	0.121727	0.122994	0.117992	0.107746	0.117273	0.111916	0.108839	0.119749	0.120831	0.124477	0.103753	0.111206	0.103311	0.109766	0.122388	0.102934	0.115134	0.116699	0.121505
AC004063	0.101068	0.104188	0.118246	0.114742	0.121727	0.122994	0.117992	0.107746	0.117273	0.111916	0.108839	0.119749	0.120831	0.124477	0.103753	0.111206	0.103311	0.109766	0.122388	0.102934	0.115134	0.116699	0.172872
AC004066	0.14888	0.104188	0.118246	0.114742	0.282551	0.122994	0.117992	0.205419	0.117273	0.140268	0.108839	0.119749	0.120831	0.212002	0.163538	0.153661	0.112264	0.224159	0.131197	0.102934	0.115134	0.380317	0.134422
AC004067	0.403452	0.45976	0.212874	0.114742	0.233328	0.122994	0.192944	0.210092	0.386251	0.318683	0.205803	0.374905	0.354617	0.315253	0.311955	0.263513	0.211411	0.289192	0.231919	0.524426	0.467029	0.457959	0.155178
AC004069	2.99812	3.11445	2.78663	1.94341	3.02144	2.70381	2.63572	2.54556	2.24858	2.77159	2.93624	2.82429	2.60136	2.61788	3.02073	2.02655	1.85331	1.85715	3.14344	2.22715	3.34194	2.32225	2.97801
AC004070	0.101068	0.104188	0.118246	0.114742	0.121727	0.122994	0.117992	0.107746	0.117273	0.111916	0.108839	0.119749	0.120831	0.124477	0.103753	0.111206	0.103311	0.109766	0.122388	0.102934	0.115134	0.116699	0.121505
AC004074	4.84236	4.08102	4.67883	4.91583	6.1017	5.85127	5.71077	5.55245	4.72793	5.68942	4.68039	5.32159	6.22811	5.951	5.16811	6.05216	4.53104	4.18623	5.49333	5.50975	5.05609	4.98688	6.10486
AC004076	0.740184	0.477976	0.541037	1.21096	0.545275	0.491618	0.943923	1.0804	0.584517	0.330846	0.864601	0.794769	1.50891	0.696758	0.899044	1.32518	0.829423	0.457721	0.489232	0.338489	1.19058	0.55324	0.814869
AC004079	0.101068	0.104188	0.118246	0.114742	0.121727	0.122994	0.117992	0.107746	0.117273	0.111916	0.108839	0.119749	0.120831	0.124477	0.103753	0.111206	0.103311	0.109766	0.122388	0.102934	0.115134	0.116699	0.121505
AC004112	0.175159	0.212484	0.261843	0.210622	0.881252	0.28937	0.379187	0.234129	0.237124	0.176053	0.394436	0.397825	0.167104	0.280168	0.363995	0.23388	0.686582	0.376033	0.197049	0.174608	0.375918	0.26578	0.374451
AC004125	0.101068	0.104188	0.119987	0.114742	0.121727	0.122994	0.117992	0.107746	0.117273	0.111916	0.108839	0.119749	0.120831	0.124477	0.103753	0.112056	0.103311	0.109766	0.122388	0.102934	0.115134	0.116699	0.121505
AC004129	0.101068	0.104188	0.118246	0.114742	0.121727	0.122994	0.117992	0.107746	0.143337	0.117715	0.108839	0.119749	0.120831	0.124477	0.103753	0.111206	0.103311	0.109766	0.122388	0.102934	0.115134	0.116699	0.121505
AC004156	1.23717	0.198354	0.137844	0.133863	0.156819	0.132593	0.2848	0.124967	0.120769	0.131911	0.152611	0.136335	0.120831	0.162768	0.16485	0.184538	0.148678	0.166324	0.122388	0.210701	0.127005	0.171937	0.133301
AC004158	0.976002	0.609089	0.346665	1.34095	0.196815	0.568225	0.582426	0.893208	0.434798	0.417063	0.531732	0.648338	0.751161	0.201602	0.425457	0.271638	0.617491	0.369884	0.562428	0.8625	0.439594	0.913784	0.820076
AC004159	0.101068	0.104188	0.118246	0.114742	0.121727	0.122994	0.117992	0.107746	0.154866	0.111916	0.108839	0.119749	0.120831	0.124477	0.103753	0.111206	0.103311	0.109766	0.122388	0.102934	0.115134	0.116699	0.121505
AC004160	0.32034	0.104188	0.118246	0.114742	0.121727	0.129436	0.117992	0.107746	0.160476	0.114121	0.111643	0.139856	0.120831	0.124477	0.103753	0.113263	0.112304	0.13615	0.122388	0.102934	0.115134	0.12535	0.125527
AC004166	0.270312	0.731668	0.480592	0.529702	0.514119	0.528223	0.386744	0.2697	0.310255	0.216898	0.175713	0.394654	0.301717	0.333821	0.374136	0.284598	0.221846	0.290349	0.255958	0.415079	0.35328	0.419695	0.441672
AC004221	0.453853	0.118466	0.215398	0.128893	0.121727	0.122994	0.140007	0.107746	0.130748	0.12671	0.108839	0.16511	0.1733	0.124477	0.143507	0.123514	0.170205	0.131195	0.122388	0.141195	0.276039	0.116699	0.181454
AC004231	0.129723	0.130995	0.118246	0.114742	0.221179	0.149194	0.117992	0.395597	0.126651	0.622895	0.108839	0.119749	0.217057	0.334196	0.140862	0.16938	0.250941	0.178885	0.123723	0.123497	0.115134	0.129227	0.123091
AC004237	0.211368	0.180296	0.269644	0.197588	0.207564	0.155824	0.145781	0.201446	0.190403	0.174158	0.143577	0.191008	0.248739	0.145373	0.157852	0.262491	0.172517	0.161395	0.283837	0.167291	0.173426	0.191823	0.147246
AC004257	2.02288	2.67253	2.8326	2.7074	2.74662	3.59443	2.69208	2.01329	2.69891	2.76427	2.29075	2.77679	2.92818	1.4635	2.05686	1.41616	2.21106	2.20626	1.00165	3.01674	2.36992	1.70077	1.57971
AC004381	2.21108	3.19702	1.77071	1.90887	1.14681	1.47177	2.0896	1.70552	1.7568	2.60927	2.66378	2.16383	2.6076	3.33698	2.16899	2.73359	2.05282	2.14061	2.86899	3.43687	1.88267	2.48187	2.63682
AC004383	0.101068	0.536957	2.10953	0.114742	0.121727	0.122994	0.117992	0.107746	0.898097	0.291461	0.108839	0.646869	1.01989	0.124477	0.103753	0.111206	0.436255	0.371771	0.122388	0.737255	0.115134	0.116699	0.305996
AC004386	0.101068	0.133237	0.118246	0.114742	0.121727	0.122994	0.117992	0.107746	0.117273	0.111916	0.108839	0.119749	0.120831	0.124477	0.103753	0.111206	0.103311	0.109766	0.122388	0.102934	0.115134	0.116699	0.121505
AC004410	0.101068	0.104188	0.118246	0.358675	0.62432	0.122994	0.117992	0.107746	0.117273	0.111916	0.108839	0.144914	0.120831	0.124477	0.105337	0.111206	0.103311	0.109766	0.264969	0.193903	0.115134	0.116699	0.121505
AC004447	1.99344	3.24716	3.17489	2.64215	1.78495	1.15328	2.12812	1.5201	2.62124	1.50729	3.70094	2.2509	1.85221	1.36365	2.34122	1.89742	2.77172	1.75147	1.5839	2.4937	2.92682	1.43165	2.11668
AC004448	0.332487	0.712107	0.321003	0.995207	0.39577	1.49961	0.676309	0.928995	0.963049	0.841871	0.844886	0.705343	0.411023	0.444065	1.38784	0.692807	0.911134	0.244429	0.343063	0.665507	0.55356	0.212515	0.678893
AC004449	0.250336	0.58129	0.784967	1.69297	1.02306	0.122994	0.499291	0.232624	0.978618	0.111916	0.98667	0.358917	0.120831	0.124477	0.46886	0.111206	0.103311	0.109766	0.122388	0.102934	0.235457	0.475421	0.341019
AC004453	7.35218	7.83413	7.52211	7.99727	8.06623	6.99548	7.73049	6.9851	8.09203	7.10467	7.19418	7.31059	8.10508	6.1338	7.18072	6.76822	7.06933	6.26675	7.98297	8.7861	6.605	6.09276	6.9814
AC004458	0.101068	0.104188	0.118246	0.114742	0.121727	0.122994	0.117992	0.107746	0.117273	0.111916	0.108839	0.119749	0.120831	0.124477	0.103753	0.111206	0.103311	0.109766	0.122388	0.102934	0.115134	0.116699	0.121505
AC004460	0.101068	0.104188	0.118246	0.114742	0.121727	0.122994	0.117992	0.107746	0.117273	0.111916	0.108839	0.119749	0.120831	0.124477	0.103753	0.111206	0.103311	0.109766	0.122388	0.102934	0.115134	0.116699	0.121505
AC004461	0.101068	0.104188	0.118246	0.114742	0.121727	0.122994	0.117992	0.107746	0.117273	0.170398	0.126989	0.119749	0.120831	0.124477	0.103753	0.133839	0.103311	0.146778	0.122388	0.102934	0.115134	0.116699	0.153789
AC004463	0.617375	0.58229	0.409938	0.625871	0.121727	0.541819	0.387448	0.395082	0.408825	0.450922	0.500929	0.501698	0.468203	0.204827	0.651114	0.606118	0.598164	0.297367	0.245056	0.650422	0.521515	0.306354	0.389817
AC004466	1.19542	0.673344	0.240656	0.421152	0.683662	1.88848	0.521519	0.341253	0.339721	0.900884	0.440878	0.291746	0.288158	0.271165	0.63358	0.259541	0.386141	0.757464	0.416379	0.870043	0.12175	0.295872	0.255802
AC004471	0.14303	0.271985	0.152065	0.495279	0.13292	0.141361	0.251217	0.155511	0.247632	0.157378	0.159239	0.139079	0.188968	0.350458	0.151918	0.153799	0.151772	0.231578	0.231148	0.244487	0.185105	0.116699	0.222305
AC004485	0.101362	0.104466	0.123139	0.115014	0.121727	0.122994	0.117992	0.107992	0.117273	0.112201	0.109114	0.119749	0.120831	0.124477	0.103753	0.111206	0.103571	0.109766	0.122388	0.645822	0.115134	0.118084	0.121798
AC004490	0.101068	0.104188	0.118246	0.114742	0.121727	0.122994	0.117992	0.107746	0.117273	0.111916	0.108839	0.119749	0.120831	0.147271	0.103753	0.111206	0.103311	0.109766	0.122388	0.102934	0.124078	0.116699	0.121505
AC004492	0.101068	0.104188	0.118246	0.114742	0.121727	0.122994	0.117992	0.107746	0.117273	0.111916	0.108839	0.119749	0.120831	0.124477	0.103753	0.111206	0.103311	0.109766	0.122388	0.102934	0.115134	0.116699	0.121505
AC004510	0.101068	0.104188	0.118246	0.114742	0.121728	0.122994	0.117992	0.506955	0.117273	0.361788	0.256515	0.119749	0.45362	0.124477	0.103753	0.207789	0.103314	0.113653	0.152458	0.102934	0.115134	0.718737	0.145256
AC004520	0.101068	0.104188	0.118246	0.114742	0.121727	0.122994	0.117992	0.107746	0.117273	0.111916	0.108839	0.119749	0.120831	0.124477	0.103753	0.111206	0.103311	0.109766	0.122388	0.102934	0.115134	0.116699	0.121505
AC004528	0.101068	0.112319	0.118246	0.114742	0.121727	0.128684	0.123098	0.107746	0.117273	0.111916	0.108839	0.119749	0.120831	0.124477	0.103753	0.111206	0.103311	0.109766	0.122388	0.114274	0.115134	0.116699	0.121505
AC004535	0.101068	0.104188	0.118246	0.114742	0.121727	0.122994	0.117992	0.107746	0.117273	0.111916	0.108839	0.119749	0.120831	0.124477	0.103753	0.111206	0.103311	0.109766	0.122388	0.102934	0.115134	0.116699	0.121505
AC004538	0.181168	0.112204	0.120702	0.117542	0.33657	0.131241	0.119176	0.148001	0.215755	0.112338	0.156806	0.380467	0.121309	0.125956	0.283033	0.447484	0.188876	0.24153	0.16321	0.233423	0.186699	0.120119	0.121593
AC004540	1.56233	1.99884	0.129993	0.358629	0.316458	0.330641	0.430055	0.599899	0.117273	0.712099	0.1723	0.119894	0.378731	0.56262	1.02689	0.424808	0.380123	1.82021	0.123442	0.790145	3.0405	0.84596	1.40475
AC004543	0.101068	0.104188	0.118246	0.114742	0.121727	0.122994	0.117992	0.107746	0.120916	0.151395	0.108839	0.119749	0.120831	0.132541	0.103753	0.117891	0.143066	0.262175	0.122388	0.102934	0.115134	0.136129	0.125612
AC004549	0.202582	0.114092	0.139608	0.143159	0.121727	0.171978	0.13055	0.150959	0.124143	0.142298	0.13974	0.124326	0.120831	0.124477	0.114343	0.482449	0.142103	0.23053	0.17722	0.108533	0.171865	0.128708	0.124064
AC004552	0.101068	0.104188	0.118246	0.114742	0.121727	0.122994	0.117992	0.107746	0.117273	0.111916	0.108839	0.119749	0.120831	0.124477	0.103753	0.111206	0.103311	0.109766	0.122388	0.102934	0.115134	0.116699	0.121505
AC004562	0.10187	0.104188	0.118246	0.114742	0.188682	0.122994	0.150939	0.107746	0.117273	0.111916	0.254025	0.119749	0.120831	0.124477	0.103753	0.111206	0.103311	0.109766	0.122388	0.102934	0.117534	0.116699	0.121505
AC004593	0.101068	0.104188	0.118246	0.114742	0.121727	0.122994	0.117992	0.124229	0.131666	0.24364	0.108839	0.119749	0.120831	0.124477	0.103753	0.111206	0.103311	0.109766	0.122388	0.102934	0.117974	0.116699	0.121505
AC004595	0.101068	0.104188	0.118246	0.114742	0.121727	0.122994	0.117992	0.107746	0.117273	0.111916	0.108839	0.119749	0.120831	0.124477	0.103753	0.111206	0.103311	0.109766	0.122388	0.102934	0.115134	0.116699	0.121505
AC004603	0.101068	0.104188	0.118246	0.117735	0.121727	0.122994	0.117992	0.107746	0.134101	0.111916	0.108839	0.119749	0.120831	0.124477	0.103753	0.111206	0.103311	0.109766	0.122388	0.111784	0.115134	0.116699	0.121505
AC004609	0.101068	0.104188	0.118246	0.114742	0.121727	0.122994	0.117992	0.107746	0.117273	0.111916	0.108839	0.119749	0.124043	0.124477	0.103753	0.111206	0.103311	0.109766	0.123779	0.102934	0.115134	0.116699	0.121505
AC004623	0.800424	0.56939	3.34129	1.50456	0.85811	1.23847	1.52553	0.72686	0.903198	1.11859	0.280853	0.262105	0.727928	1.28587	0.103753	0.694589	1.26751	0.164814	2.59165	0.645776	0.755748	1.09819	1.07132
AC004637	0.101068	0.104188	0.118246	0.114742	0.121727	0.122994	0.117992	0.107746	0.117273	0.157074	0.108839	0.119749	0.120831	0.124477	0.103753	0.111206	0.103311	0.113013	0.122388	0.102934	0.115134	0.116699	0.121505
AC004655	0.101068	0.104188	0.118246	0.114742	0.121727	0.122994	0.117992	0.107746	0.117273	0.111916	0.108839	0.119749	0.120831	0.124477	0.103753	0.111206	0.103311	0.109766	0.122388	0.102934	0.115134	0.116699	0.121505
AC004656	0.101068	0.104188	0.118246	0.114742	0.121727	0.122994	0.117992	0.107746	0.117273	0.111916	0.108839	0.119749	0.120831	0.124477	0.103753	0.111206	0.103311	0.109766	0.122388	0.102934	0.115134	0.116699	0.121505
AC004673	0.101068	0.104188	0.118246	0.114742	0.121727	0.122994	0.117992	0.107746	0.117273	0.111916	0.108839	0.119749	0.120831	0.124477	0.103753	0.111206	0.103311	0.109766	0.122388	0.102934	0.115134	0.116699	0.121505
AC004691	0.120505	0.11265	0.118246	0.114742	0.141043	0.122994	0.176599	0.107746	0.119483	0.17885	0.14817	0.152416	0.149362	0.151427	0.147612	0.111206	0.132455	0.111547	0.122388	0.113674	0.160839	0.141841	0.121505
AC004692	0.236019	0.104188	0.118246	0.470727	0.572348	0.19093	0.117992	0.107746	0.185329	0.112827	0.162561	0.357402	0.120831	0.124477	0.182413	0.196836	0.104702	0.109766	0.122388	0.23204	0.115134	0.116699	0.179724
AC004699	0.101068	0.104188	0.118246	0.114742	0.121727	0.122994	0.117992	0.107746	0.117273	0.111916	0.108839	0.119749	0.120831	0.124477	0.103753	0.111206	0.103311	0.109766	0.122388	0.102934	0.115134	0.116699	0.121505
AC004702	0.111634	0.115727	0.142622	0.155484	0.171842	0.127822	0.137542	0.145762	0.146406	0.142484	0.120276	0.126993	0.184179	0.168522	0.108889	0.140697	0.115474	0.148981	0.136251	0.131071	0.129344	0.170027	0.132573
AC004706	0.878554	1.69678	0.475188	0.590115	1.23184	0.65633	0.683304	2.66977	1.27795	1.12638	0.898295	0.417788	1.31848	1.24466	1.31918	1.02436	1.56563	1.40807	0.969648	1.47869	1.25114	0.936133	0.81337
AC004744	0.101068	0.104188	0.118246	0.114742	0.121727	0.122994	0.117992	0.107746	0.117273	0.111916	0.108839	0.119749	0.120831	0.124477	0.103753	0.111206	0.103311	0.109766	0.122388	0.102934	0.115134	0.116699	0.121505
AC004745	0.101068	0.104188	0.118246	0.114742	0.121727	0.122994	0.117992	0.107746	0.117273	0.111916	0.108839	0.119749	0.120831	0.124477	0.103753	0.111206	0.103311	0.109766	0.122388	0.102934	0.115134	0.116699	0.121505
AC004769	0.101068	0.104188	0.118246	0.114742	0.121727	0.122994	0.117992	0.107746	0.117273	0.111916	0.108839	0.119749	0.120831	0.124477	0.103753	0.111206	0.103311	0.109766	0.122388	0.102934	0.115134	0.116699	0.121505
AC004771	0.530401	0.256459	0.118246	0.282489	0.121727	0.419308	0.321827	0.107746	0.225947	0.408083	0.493124	0.309411	0.120831	0.124477	0.172022	0.143122	0.103311	0.359081	0.122388	0.403449	0.115134	0.116699	0.563814
AC004775	0.101068	0.104188	0.118246	0.114742	0.121727	0.1809	0.117992	0.107746	0.172988	0.142829	0.168589	0.146411	0.120831	0.186071	0.103753	0.136684	0.103311	0.109766	0.122388	0.147531	0.115134	0.116699	0.121505
AC004791	0.101068	0.105475	0.118246	0.114742	0.121727	0.124224	0.117992	0.107746	0.117273	3.80763	0.208046	0.119749	0.120831	0.127144	0.103753	0.192414	0.103311	0.109766	0.122388	0.102934	0.115134	0.116699	0.262505
AC004797	5.98517	6.04148	6.5686	6.41993	5.91681	6.0082	6.71331	6.80961	6.70632	5.43194	5.99317	6.08166	6.29805	6.03257	6.9546	6.75501	6.337	6.03137	6.94041	5.94449	6.54442	5.45027	6.21264
AC004812	0.101068	0.104188	0.118246	0.114742	0.121727	0.122994	0.117992	0.107746	0.117273	0.111916	0.108839	0.119749	0.120831	0.124477	0.103753	0.111206	0.103311	0.109766	0.122388	0.102934	0.115134	0.116699	0.121505
AC004817	0.101068	0.104188	0.118246	0.114742	0.121727	0.122994	0.117992	0.107746	0.117273	0.111916	0.108839	0.119749	0.120831	0.124477	0.103753	0.111206	0.103311	0.109766	0.122388	0.15689	0.115134	0.116699	0.121505
AC004824	0.101068	0.107618	0.118246	0.114742	0.121727	0.122994	0.117992	0.10878	0.117273	0.111916	0.108839	0.119749	0.120831	0.124477	0.106456	0.112674	0.103311	0.109766	0.122388	0.102934	0.115134	0.116699	0.121505
AC004832	0.101068	0.104188	0.14675	0.140418	0.121727	0.174939	0.248633	0.122652	0.133039	0.200272	0.125791	0.134668	0.120831	0.124477	0.146194	0.13711	0.224552	0.235617	0.122388	0.191175	0.25446	0.116699	0.145313
AC004837	0.27732	0.138056	0.235802	0.33897	0.260452	0.180984	0.124024	0.30009	0.177427	0.279664	0.346215	0.15929	0.184784	0.588569	0.170878	0.27675	0.233516	0.255948	0.150295	0.174307	0.154184	0.39144	0.171949
AC004840	1.4906	0.695625	0.644529	0.970962	0.479242	0.449688	0.421508	0.648543	0.510645	0.74724	0.609541	0.867472	0.859514	0.31454	0.411963	1.46467	0.94	1.72618	0.959521	0.777555	1.10534	0.766161	0.627516
AC004851	0.101068	0.104188	0.118246	0.114742	0.121727	0.122994	0.117992	0.107746	0.117273	0.111916	0.108839	0.119749	0.120831	0.124477	0.103753	0.111206	0.103311	0.109766	0.122388	0.102934	0.115134	0.116699	0.121505
AC004854	0.190743	0.80267	0.177287	0.229894	0.121727	0.122994	0.694185	0.777302	0.181021	0.129708	0.617011	0.151799	0.183606	0.124477	0.967858	0.879474	0.152019	0.194564	0.122388	0.203518	0.527512	0.160588	0.413057
AC004862	0.101703	0.104488	0.122994	0.412737	0.122864	0.12328	0.117992	0.107746	0.117273	0.111916	0.110027	0.120283	0.123379	0.126959	0.103986	0.111464	0.103311	0.139446	0.122388	0.103158	0.11561	0.116699	0.121544
AC004866	0.101068	0.104188	0.118246	0.114742	0.121727	0.122994	0.117992	0.107746	0.117273	0.111916	0.108839	0.119749	0.120831	0.124477	0.103753	0.111206	0.103311	0.109766	0.122388	0.102934	0.115134	0.116699	0.121505
AC004869	0.101068	0.104188	0.118246	0.114742	0.121727	0.122994	0.117992	0.107746	0.117273	0.111916	0.134297	0.119749	0.120831	0.124477	0.103753	0.122172	0.103311	0.109766	0.122388	0.102934	0.115134	0.116699	0.121505
AC004870	1.89882	0.111279	0.118246	0.114742	0.126192	0.123193	4.04414	0.381235	0.527769	1.63628	3.92763	0.119749	0.120831	1.93335	1.05022	0.633032	0.284854	0.246833	0.161656	0.127491	0.115135	0.118115	0.158108
AC004875	0.101068	0.104188	0.118246	0.114742	0.121727	0.122994	0.117992	0.107746	0.117273	0.111916	0.108839	0.119749	0.120831	0.124477	0.103753	0.111206	0.103311	0.109766	0.122388	0.102934	0.115134	0.116699	0.121505
AC004878	0.49915	0.943273	0.491446	0.56944	0.563169	0.586648	0.401501	0.526753	0.391669	0.215535	0.399027	0.456618	0.538811	0.372768	0.474159	0.393641	0.437592	0.530945	0.460427	0.57804	0.396658	0.534746	0.728852
AC004889	0.665887	0.225363	0.118708	0.463108	0.122227	1.17888	0.720931	1.44917	0.534523	0.66128	0.374209	0.119978	0.121351	1.76295	1.27427	2.8325	1.43412	1.46097	0.697203	1.16045	0.593916	0.923316	1.5328
AC004893	0.799891	0.449507	1.05537	1.41838	0.57483	0.811429	0.595071	0.603885	0.62584	0.748405	0.580033	0.704102	0.506662	0.14891	0.608719	0.703842	0.738368	1.36452	0.381222	0.843003	0.99592	1.07499	0.43567
AC004895	0.156299	0.109736	0.130432	0.169913	0.121727	0.1868	0.204022	0.197059	0.12246	0.116185	0.121193	0.12346	0.120831	0.127355	0.109529	0.153831	0.103311	0.228773	0.122388	0.103975	0.198986	0.116699	0.122968
AC004899	0.180487	0.326822	0.288317	0.307475	0.305832	0.454415	0.245029	0.611061	0.469153	0.248331	0.237472	0.31394	0.303692	0.373014	0.329402	0.59152	0.249124	0.273418	0.57923	0.322232	0.257231	0.554162	0.211689
AC004901	0.102495	0.104239	0.118972	0.114843	0.122646	0.123043	0.14206	0.109679	0.119083	0.11436	0.928596	0.119932	0.121215	0.133484	0.105253	0.114538	0.103462	0.110137	0.123953	0.102934	0.116603	0.116699	0.121845
AC004906	0.101068	0.104188	0.118246	0.114742	0.121727	0.122994	0.117992	0.107746	0.117273	0.141182	0.110402	0.119749	0.329151	0.124478	0.103753	0.126381	0.10333	0.109766	0.12239	0.102934	0.115134	0.188753	0.121505
AC004911	0.101068	0.128493	0.118246	0.114742	0.121727	0.122994	0.117992	0.129621	0.117273	0.111916	0.108839	0.119749	0.120831	0.124477	0.103753	0.111206	0.103311	0.109766	0.122388	0.102934	0.115134	0.116699	0.121505
AC004917	0.101068	0.104191	0.118246	0.165089	0.121727	0.122994	0.161366	0.107746	0.117274	0.186077	0.10884	0.119752	0.120832	0.124477	0.103762	0.111206	0.103311	0.109767	0.122388	0.10294	0.115134	0.116699	0.121507
AC004920	0.101068	0.104188	0.118246	0.114742	0.121727	0.122994	0.117992	0.166205	0.117273	0.111916	0.115555	0.119749	0.120831	0.124477	0.339355	0.111206	0.103311	0.109766	0.122388	0.102934	0.115134	0.116699	0.121505
AC004924	0.101068	0.104188	0.118246	0.114742	0.121727	0.122994	0.117992	0.107746	0.117273	0.111916	0.108839	0.119749	0.120831	0.124477	0.103753	0.111206	0.103311	0.109766	0.122388	0.102934	0.115134	0.116699	0.121505
AC004938	0.101068	0.104188	0.118246	0.114742	0.121727	0.122994	0.117992	0.107746	0.117273	0.111916	0.108839	0.119749	0.120831	0.124477	0.103753	0.111206	0.103311	0.109766	0.122388	0.102934	0.115134	0.116699	0.121505
AC004941	1.15574	0.653214	0.118246	0.460758	0.696627	0.122994	0.117992	0.112728	1.28747	0.984491	0.108839	0.658355	1.01902	0.774886	0.551088	0.111206	0.108593	0.371397	0.122388	0.347638	0.710392	0.116699	0.312776
AC004943	0.101068	0.104188	0.118246	0.114742	0.121727	0.122994	0.117992	0.107746	0.117273	0.111916	0.108839	0.119749	0.120831	0.124477	0.103753	0.111206	0.103311	0.109766	0.122388	0.102934	0.115134	0.116699	0.121505
AC004945	0.101068	0.104188	0.118246	0.114742	0.121727	0.122994	0.117992	0.107746	0.117273	0.111916	0.108839	0.119749	0.120831	0.124477	0.103753	0.111206	0.103311	0.109766	0.122388	0.102934	0.115134	0.116699	0.121505
AC004947	0.107813	0.300572	0.118246	0.120977	0.121727	0.122994	0.117992	0.113661	0.117273	0.204277	0.108839	0.119749	0.13271	0.124477	0.159413	0.122093	0.103311	0.144726	0.122388	0.196091	0.606118	0.16401	0.288587
AC004951	0.122856	0.197847	0.118246	0.194961	0.21336	0.169666	0.156969	0.12587	0.146962	0.225683	0.212304	0.239171	0.142344	0.124477	0.139498	0.136305	0.103311	0.282561	0.224981	0.149155	0.115134	0.147356	0.207735
AC004967	0.458506	0.961483	1.20952	0.908293	0.976569	0.440604	0.419632	0.906574	0.726094	0.774581	0.771763	0.496726	0.658469	0.51297	0.634125	1.2166	1.03295	0.858059	1.42456	0.864951	0.824616	1.39974	0.521377
AC004969	0.101068	0.104188	0.118246	0.114742	0.121727	0.122994	0.117992	0.107746	0.117273	0.111916	0.108839	0.119749	0.120831	0.124477	0.103753	0.111206	0.103311	0.109766	0.122388	0.102934	0.115134	0.116699	0.121505
AC004980	1.51961	2.0957	2.47007	2.22129	0.979623	2.00932	0.923714	0.781292	1.41778	0.686746	1.79369	1.58385	2.25302	1.30441	1.94679	1.78677	1.64085	1.6653	1.06159	1.48245	3.0581	1.10934	1.82739
AC004985	0.101068	0.121045	0.118246	0.114742	0.13061	0.122995	0.117992	0.107746	0.117273	0.111916	0.136395	0.122641	0.120831	0.124477	0.103753	0.111427	0.17649	0.109766	0.122388	0.148316	0.16075	0.159799	0.121505
AC004987	3.95258	3.09576	2.67389	2.68251	1.32037	3.15303	3.47782	3.33938	2.97335	1.64098	3.30945	2.76572	2.24883	3.05841	3.46767	3.87644	3.14948	3.11929	2.28584	3.21244	2.06535	1.53381	2.15037
AC004988	0.101068	0.192838	0.118246	0.130551	0.121727	0.122994	0.117992	0.107746	0.186845	0.111916	0.108839	0.119749	0.187506	0.124477	0.103753	0.118376	0.103311	0.109766	0.122388	0.141832	0.127818	0.119773	0.121505
AC005000	5.95363	6.92287	7.50349	6.3309	6.67946	5.80626	6.8707	6.34284	6.893	6.63612	7.06535	6.67694	6.41433	6.41356	7.40548	6.69149	7.35595	7.07215	7.49402	6.58657	7.03719	6.46991	6.72969
AC005003	2.44084	0.995514	0.482693	1.16874	0.656121	0.82471	1.61875	0.748431	1.04686	2.3784	0.651645	0.560331	0.445207	0.432109	1.39958	0.756675	1.03378	1.76915	1.06058	0.786355	0.956579	0.58233	0.77005
AC005007	0.101068	0.104188	0.118246	0.114742	0.121727	0.122994	0.117992	0.107746	0.117273	0.111916	0.108839	0.119749	0.120831	0.124477	0.152029	0.111206	0.103311	0.109766	0.122388	0.102934	0.115134	0.116699	0.121505
AC005008	0.101068	0.104328	0.118246	0.116932	0.121727	0.122994	0.184642	0.108538	0.118166	0.111916	0.108839	0.120372	0.120831	0.130261	0.158856	0.111326	0.103311	0.13656	0.122896	0.102999	0.115134	0.116699	0.122112
AC005009	0.101068	0.164523	0.118246	0.208584	0.121727	0.122994	0.117992	0.107746	0.160518	0.111916	0.108839	0.119749	0.120831	0.124477	0.103753	0.111206	0.317647	0.115565	0.122388	0.102934	0.115134	0.116699	0.121505
AC005013	0.12458	0.104279	0.11841	0.114742	0.121905	0.123081	0.117992	0.107827	0.28813	0.112009	0.108928	0.119829	0.121001	0.124667	0.103753	0.111283	0.95062	0.317284	0.122388	0.103005	0.115269	0.116699	0.13325
AC005014	0.186453	0.239353	0.179198	0.177247	0.144019	0.159398	0.145715	0.118211	0.171605	0.159726	0.202831	0.166453	0.185378	0.178678	0.183774	0.131383	0.130892	0.156334	0.141343	0.188989	0.129231	0.131512	0.185644
AC005017	0.101068	0.104188	0.118246	0.114742	0.121727	0.122994	0.117992	0.107746	0.117273	0.111916	0.108839	0.119749	0.120831	0.124477	0.103753	0.111206	0.103311	0.109766	0.122388	0.102934	0.115134	0.116699	0.121505
AC005019	0.101068	0.104188	0.131082	0.114742	0.121727	0.122994	0.117992	0.110997	0.117273	0.111916	0.108839	0.119749	0.120831	0.124477	0.103753	0.117495	0.103311	0.109766	0.134175	0.102934	0.138308	0.116699	0.121505
AC005020	0.101068	0.104188	0.118246	0.114742	0.121727	0.122994	0.117992	0.107746	0.117273	0.111916	0.108839	0.119749	0.120831	0.124477	0.103753	0.111206	0.103311	0.109766	0.122388	0.102934	0.115134	0.116699	0.121505
AC005022	0.101615	0.120046	0.125507	0.114742	0.121727	0.122994	0.117992	0.108661	0.117755	0.113502	0.108839	0.119749	0.120831	0.124477	0.104469	0.111206	0.103794	0.111072	0.122388	0.103707	0.117589	0.121839	0.121505
AC005027	0.101068	0.104188	0.123959	0.114742	0.121727	0.122994	0.117992	0.108178	0.122567	0.112042	0.108839	0.119749	0.120831	0.124477	0.103753	0.111206	0.103311	0.109766	0.122388	0.102934	0.115134	0.125644	0.121505
AC005029	0.101068	0.111773	0.118246	0.119992	0.121727	0.124031	0.117992	0.107746	0.117273	0.111916	0.108839	0.120717	0.120831	0.124477	0.103753	0.111206	0.103311	0.114273	0.122388	0.102934	0.115134	0.116699	0.121505
AC005033	0.101068	0.122135	0.118246	0.114742	0.121727	0.122994	0.117992	0.107746	0.117273	0.111916	0.108839	0.119749	0.120831	0.124477	0.103753	0.111206	0.103311	0.109766	0.122388	0.102934	0.115134	0.116699	0.121505
AC005034	0.101068	0.104188	0.118246	0.114742	0.121727	0.122994	0.117992	0.107746	0.117273	0.111916	0.108839	0.119749	0.120831	0.124477	0.103753	0.111206	0.103311	0.109766	0.122388	0.102934	0.115134	0.116699	0.121505
AC005037	0.360655	0.492603	0.187468	0.995782	0.140349	0.653536	0.513241	0.422512	0.746619	0.696946	2.44421	1.37547	0.13556	0.192944	1.6339	0.305678	0.525386	0.756942	0.142784	0.984453	0.387906	0.40408	0.918352
AC005040	0.101068	0.104188	0.118246	0.114742	0.121727	0.122994	0.117992	0.107746	0.117273	0.111916	0.108839	0.119749	0.120831	0.124477	0.103753	0.111206	0.103311	0.109766	0.122388	0.102934	0.115134	0.116699	0.121505
AC005041	0.145975	0.104188	0.437189	0.114742	0.750562	0.18369	0.117992	0.107746	0.117273	0.111916	0.108839	0.119749	0.587643	0.124477	0.103753	0.111206	0.166034	0.208052	0.122388	0.102934	0.115134	0.116699	0.121505
AC005042	0.130861	0.23414	0.150461	0.558601	1.44679	0.180478	0.169605	0.436658	0.365245	0.206308	0.192754	0.155857	0.243128	0.402141	0.178505	0.148672	0.505208	0.314438	0.214198	1.6364	0.32042	0.15277	0.317969
AC005048	0.101068	0.104188	0.118246	0.114742	0.121727	0.122994	0.117992	0.107746	0.117273	0.111916	0.108839	0.119749	0.120831	0.124477	0.103753	0.111206	0.103311	0.109766	0.122388	0.102934	0.115134	0.116699	0.121505
AC005062	0.389985	0.104336	0.119457	0.115619	0.122755	0.125417	0.118565	0.816975	0.322225	2.75612	0.111503	0.120325	0.433344	1.04232	0.737992	0.403782	0.683353	2.03396	1.45972	0.103312	0.121701	1.97339	0.755124
AC005071	0.101068	0.104188	0.118246	0.114742	0.121727	0.122994	0.117992	0.107746	0.117273	0.111916	0.108839	0.119749	0.120831	0.124477	0.103753	0.111206	0.103311	0.109766	0.122388	0.102934	0.115134	0.116699	0.121505
AC005076	2.12488	2.75624	1.46793	1.63709	0.864233	1.20542	1.43653	1.00132	0.82811	0.171359	2.30236	1.0958	0.937609	0.971503	1.545	1.91737	0.943882	1.52223	1.01428	1.35055	2.06799	1.68355	1.11055
AC005077	0.457702	0.631503	0.121421	0.148555	0.53906	0.230983	0.733121	1.65751	0.269724	0.17202	0.578212	0.252325	0.853212	3.82592	3.42088	1.34342	2.77936	3.23949	1.98343	0.261829	1.90418	0.309662	1.02183
AC005082	0.715037	0.313322	0.230198	0.220642	0.22831	0.373192	0.275315	0.300103	0.211145	0.197008	0.198135	0.172321	0.377467	0.267963	0.438502	0.464821	0.22927	0.25842	0.353699	0.237734	0.664017	0.25991	0.263135
AC005083	4.91458	0.104188	0.118246	0.114742	0.234786	0.122994	0.148426	2.34215	0.249012	3.51498	0.144768	0.123471	1.30356	2.92215	3.25552	1.94164	3.81547	5.06401	3.6611	0.102934	0.173149	3.5443	2.57731
AC005086	0.101068	0.104188	0.118246	0.114742	0.694905	0.151231	0.117992	0.107746	0.117273	0.111916	0.184816	0.156368	0.380235	0.124477	0.156688	0.111206	0.103311	0.138073	0.122388	0.367921	0.115134	0.116699	0.121505
AC005088	0.101068	0.104188	0.118246	0.114742	0.121727	0.122994	0.117992	0.107746	0.117273	0.111916	0.108839	0.119749	0.120831	0.124477	0.103753	0.111206	0.103311	0.109766	0.122388	0.102934	0.115134	0.116699	0.121505
AC005094	0.101068	0.104188	0.118246	0.114742	0.121727	0.122994	0.117992	0.107746	0.117273	0.111916	0.108839	0.119749	0.120831	0.124477	0.103753	0.111206	0.103311	0.109766	0.122388	0.102934	0.115134	0.116699	0.121505
AC005102	0.101068	0.104188	0.118246	0.114742	0.233099	0.122994	0.117992	0.107746	0.117273	0.111916	0.228782	0.119749	0.120831	0.124477	0.103753	0.111206	0.103311	0.159055	0.122388	0.102934	0.115134	0.116699	0.121505
AC005104	0.18384	0.22615	0.902644	0.571484	0.121727	0.123483	0.25058	0.326048	0.23148	0.295788	0.134251	0.119749	0.477961	0.124477	0.356225	0.187282	0.598727	0.135282	0.122388	0.102935	0.263496	0.429958	0.157308
AC005105	0.101068	0.104188	0.118246	0.114742	0.121727	0.122994	0.117992	0.107746	0.117273	0.111916	0.108839	0.119749	0.120831	0.124477	0.103753	0.111206	0.103311	0.109766	0.122388	0.102934	0.115134	0.116699	0.121505
AC005150	0.101068	0.104188	0.118246	0.270065	0.121727	0.122994	0.129959	0.107746	0.117273	0.111916	0.108839	0.119749	0.120831	0.124477	0.157993	0.111206	0.103311	0.109766	0.183815	0.102934	0.115134	0.116699	0.121505
AC005152	0.107164	0.480098	0.156065	0.114742	0.739488	0.213285	0.245782	0.220241	0.301885	1.87511	0.197457	0.384731	0.485251	0.165117	0.544032	0.391574	1.1076	0.166131	0.20504	0.15815	0.140758	0.623569	0.313279
AC005154	4.32989	2.53116	1.92364	2.84161	2.306	2.34172	2.71843	2.36859	2.31987	2.58903	2.80431	1.86064	3.6643	2.81569	1.9214	2.21618	3.05712	3.82877	2.0683	2.40171	2.23615	2.54473	2.14837
AC005159	0.101068	0.104188	0.118246	0.114742	0.121727	0.122994	0.117992	0.107746	0.117273	0.111916	0.108839	0.119749	0.120831	0.124477	0.103753	0.111206	0.103311	0.109766	0.122388	0.102934	0.115134	0.116699	0.121505
AC005160	0.10203	0.105599	0.118246	0.114742	0.121727	0.122994	0.117992	0.107746	0.117273	0.111916	0.110003	0.119749	0.120831	0.124477	0.103753	0.111206	0.103311	0.109766	0.122388	0.102934	0.115134	0.116699	0.121505
AC005161	0.101068	0.104188	0.118246	0.114742	0.121727	0.122994	0.117992	0.107746	0.117273	0.111916	0.108839	0.119749	0.120831	0.124477	0.103753	0.111206	0.103311	0.109766	0.122388	0.102934	0.115134	0.116699	0.121505
AC005162	0.104368	0.104188	0.118246	0.114742	0.121727	0.122994	0.117992	0.468736	0.117273	0.111916	0.108839	0.119749	0.120831	0.124477	0.103753	0.111206	0.103311	0.12473	0.485312	0.102934	0.115134	0.116699	0.121505
AC005176	0.101068	0.104188	0.118246	0.114742	0.121727	0.122994	0.117992	0.107746	0.117273	0.111916	0.108839	0.119749	0.120831	0.124477	0.103753	0.111206	0.103311	0.109766	0.122388	0.102934	0.115134	0.116699	0.121505
AC005178	0.101068	0.104188	0.118246	0.114742	0.121727	0.122994	0.117992	0.107746	0.117273	0.111916	0.108839	0.119749	0.120831	0.124477	0.103753	0.111206	0.103311	0.109766	0.122388	0.102934	0.115134	0.116699	0.121505
AC005189	0.101068	0.104188	0.118246	0.114742	0.121727	0.122994	0.117992	0.107746	0.117273	0.111916	0.108839	0.119749	0.120831	0.124477	0.103753	0.139791	0.103311	0.109766	0.122388	0.10319	0.115134	0.116699	0.121505
AC005195	0.101068	0.104188	0.118246	0.114742	0.121727	0.122994	0.117992	0.107746	0.117273	0.111916	0.108839	0.119749	0.120831	0.124477	0.103753	0.111206	0.103311	0.109766	0.122388	0.102934	0.115134	0.116699	0.121505
AC005197	0.10178	0.11291	0.133091	0.114742	0.121727	0.122994	0.126234	0.107746	0.140122	0.116142	0.136392	0.119749	0.120831	0.124477	0.103753	0.111206	0.118946	0.109766	0.122388	0.102934	0.115134	0.116699	0.158242
AC005215	0.101068	0.104188	0.118246	0.114742	0.121727	0.122994	0.117992	0.107746	0.117273	0.111916	0.108839	0.119749	0.120831	0.124477	0.103753	0.111206	0.103311	0.109766	0.122388	0.102934	0.115134	0.116699	0.121505
AC005220	0.304308	0.359223	0.667287	0.126291	0.121727	0.122994	0.117992	0.180074	0.180893	0.229438	0.316263	0.119749	0.120831	0.372428	0.103753	0.223361	0.545199	0.169323	0.138076	0.273587	0.294931	0.228867	0.166903
AC005224	0.751543	0.392415	1.04619	0.440201	0.359162	0.424099	0.279476	0.449079	0.626098	0.460778	0.56918	0.528951	0.332777	0.174561	0.822848	0.271677	0.343778	0.673419	0.519385	0.579256	0.526385	0.274844	0.439164
AC005229	0.101068	0.253394	0.118246	0.114742	0.121727	0.203363	0.117992	0.107746	0.117273	0.111916	0.108839	0.119749	0.71032	0.286829	0.103753	0.111206	0.182513	0.109766	0.36044	0.162698	0.115134	0.116699	0.121505
AC005235	0.101068	0.104188	0.119349	0.114742	0.12193	0.123104	0.117992	0.107746	0.117273	0.111916	0.108839	0.119749	0.120831	0.126232	0.103753	0.111206	0.103311	0.109766	0.122388	0.102934	0.115134	0.116699	0.121505
AC005237	0.112661	0.104188	0.402176	0.114916	0.162171	1.33104	0.117992	0.126177	0.207116	0.147825	0.188916	0.439925	0.126564	0.498005	0.137049	0.181375	0.342738	0.961227	0.171857	0.173666	0.600905	0.172784	0.157061
AC005251	0.101068	0.104188	0.118246	0.114742	0.121727	0.122994	0.117992	0.107746	0.117273	0.111916	0.108839	0.119749	0.120831	0.124477	0.103753	0.111206	0.103311	0.109766	0.122388	0.102934	0.115134	0.116699	0.121505
AC005253	3.05459	2.23142	0.807168	0.631981	0.535471	0.581993	2.15319	2.80067	1.76113	0.654494	1.0263	1.81938	0.52487	0.718764	0.487341	2.74918	2.40988	2.18292	0.390434	1.82922	0.860509	0.467914	2.29723
AC005255	5.82843	5.75542	5.77404	6.44294	5.86283	6.00592	6.06687	6.43759	6.09264	6.2989	5.62125	6.00101	6.06406	5.93367	6.27268	7.31263	5.76958	6.28497	4.8425	5.70399	5.59831	6.00835	5.64352
AC005256	0.101068	0.104188	0.118246	0.336486	0.377839	0.156149	1.31302	1.6367	0.117273	1.13016	0.108839	0.149881	0.792092	0.42481	1.30414	0.749878	0.211169	0.137926	0.798237	0.102934	0.115134	0.116699	2.21619
AC005262	2.75799	2.37997	0.195235	2.09241	0.181187	2.39282	2.46183	2.40581	3.48177	1.11391	2.47699	1.88409	1.02193	0.331085	2.29884	2.73855	2.10454	2.78578	0.122388	2.52584	0.153254	0.14699	3.04713
AC005264	0.101068	0.123263	0.128477	0.124052	0.121727	0.122994	0.117992	0.107746	0.130193	0.111975	0.180505	0.120818	0.163072	0.129933	0.10614	0.111206	0.103311	0.109766	0.126095	0.115584	0.134595	0.116699	0.121505
AC005276	0.101068	0.104188	0.118246	0.814895	0.121727	0.122994	0.11829	0.107746	0.117273	0.111916	0.108839	0.119749	0.120831	0.147621	0.103753	0.111206	0.103311	0.109766	0.122388	0.102934	0.115134	0.116699	0.121505
AC005280	2.86748	2.74726	3.22165	3.12638	0.80787	2.03848	2.24089	2.68352	2.52227	1.70472	2.94844	1.74029	2.16804	1.37508	3.06743	2.64631	2.50365	2.9353	2.90001	1.99222	2.60233	2.00984	1.74516
AC005281	0.98009	0.189445	0.374016	0.24512	0.201743	0.145315	0.300054	1.28604	1.03434	0.237197	0.516813	0.27324	0.242707	0.242263	0.256319	0.146751	1.08657	0.387005	0.608914	0.632254	0.317892	0.163112	0.140017
AC005284	0.101068	0.104188	0.118246	0.114742	0.121727	0.122994	0.117992	0.107746	0.117273	0.111916	0.108839	0.119749	0.120831	0.124477	0.103753	0.111206	0.103311	0.109766	0.122388	0.102934	0.115134	0.116699	0.121505
AC005288	0.101068	0.104188	0.118246	0.114742	0.121727	0.122994	0.117992	0.107746	0.117273	0.111916	0.108839	0.119749	0.120831	0.124477	0.103753	0.111206	0.103311	0.109766	0.122388	0.102934	0.115134	0.116699	0.121505
AC005300	0.101068	0.104188	0.118246	0.114742	0.121727	0.122994	0.117992	0.107746	0.117273	0.111916	0.108839	0.119749	0.120831	0.124477	0.103753	0.111206	0.103311	0.109766	0.122388	0.102934	0.115134	0.116699	0.121505
AC005301	0.117885	0.104188	0.118246	0.16095	0.121727	0.122994	0.117992	0.107746	0.117273	0.111916	0.108839	0.119749	0.120831	0.124477	0.103753	0.111206	0.103311	0.109766	0.122388	0.102934	0.115134	0.116699	0.121505
AC005304	0.226102	0.104188	0.118246	0.134582	0.121727	0.122994	0.117992	0.107746	0.117273	0.111916	0.108839	0.119749	0.390696	0.124477	0.103753	0.111206	0.103311	0.109766	0.122388	0.102934	0.115134	0.116699	0.121505
AC005306	0.342805	0.744159	0.648923	0.640902	0.608454	0.671418	0.273694	0.540255	0.11731	0.347676	0.566208	0.296082	0.121056	0.124477	0.519174	0.18215	0.350464	0.374445	0.198679	0.289366	0.442529	0.29882	0.514725
AC005307	1.07757	2.29118	1.40617	0.114818	0.121727	0.123021	0.118164	0.108193	0.172749	0.111932	0.10911	0.119923	0.283228	0.124977	0.104233	0.111351	0.134801	0.141169	0.122658	1.22295	0.116177	1.12975	0.169042
AC005324	0.292183	0.104188	0.124426	0.114742	0.121727	0.122994	0.117992	0.107746	0.117273	0.114355	0.110001	0.119749	0.120831	0.124477	0.103753	0.111206	0.103311	0.126293	0.122388	0.102934	0.115134	0.119622	0.121505
AC005326	0.917761	0.510572	0.118246	0.114742	0.121727	0.122994	0.117992	0.107746	0.117273	0.111916	0.108839	0.119749	0.120831	0.124477	0.103753	0.111206	0.103311	0.109766	0.122388	0.437431	0.577273	0.116699	0.121505
AC005329	0.49741	0.312741	0.312341	0.825176	0.23706	0.871392	0.322784	0.162574	0.328954	0.27062	0.536648	0.244484	0.165296	0.220293	0.198628	0.185532	0.196396	0.189896	0.205566	0.275021	0.265391	0.204553	0.319637
AC005330	0.101068	2.47705	0.148276	0.254194	0.271833	0.878935	0.117992	0.112089	0.117273	0.111916	0.202764	0.217965	0.490357	0.124477	0.196832	0.111206	0.142705	0.128758	0.224592	0.235553	0.337988	0.150039	0.123523
AC005336	0.216243	0.295574	0.323308	4.13	4.38957	4.82552	5.65126	0.353227	0.148593	0.419639	3.87866	0.586533	0.36308	0.549514	0.180333	0.832577	0.280174	0.218566	3.95594	0.183819	0.189923	2.18914	0.265379
AC005339	1.62309	2.67327	2.52993	1.96078	0.121728	2.11405	1.66956	1.75332	1.75397	1.19169	2.06505	1.08099	0.623992	0.962769	0.842874	1.26094	0.730518	1.32175	0.983746	1.80254	1.29991	0.657819	0.59927
AC005351	0.101077	0.104188	0.438482	0.205337	0.121727	0.122994	0.118079	0.107746	0.135686	0.124311	0.150258	0.119798	0.47177	0.256467	0.119793	0.24834	0.113598	0.109766	0.122406	0.102935	0.115134	0.194179	0.121505
AC005355	0.120397	1.02497	0.180204	0.281307	0.783681	0.652102	1.08361	1.23655	0.410668	2.21178	2.48793	0.331328	0.331832	0.832374	1.40492	1.26214	1.08311	2.24764	0.791462	0.263382	1.33521	0.487115	0.974392
AC005356	0.101068	0.104188	0.123084	0.123404	0.121727	0.122994	0.117992	0.107746	0.117273	0.111916	0.108839	0.119749	0.12636	0.152278	0.103753	0.111206	0.103311	0.109766	0.122388	0.102934	0.115134	0.116699	0.13628
AC005357	0.101068	0.104188	0.118246	0.114742	0.121727	0.122994	0.117992	0.107746	0.117273	0.111916	0.108839	0.119749	0.120831	0.124477	0.103753	0.111206	0.103311	0.109766	0.122388	0.102934	0.115134	0.116699	0.121505
AC005358	0.110957	0.104654	0.120174	0.114742	0.177952	0.123438	0.142	0.123748	0.117273	0.115253	0.108839	0.119749	0.120831	0.124477	0.103753	0.114806	0.104386	0.121014	0.123163	0.102934	0.116657	0.117896	0.121783
AC005363	0.101068	0.104188	1.53442	0.114742	0.121727	0.122994	0.117992	0.107751	0.117273	0.111916	0.108839	0.119749	0.436739	0.124477	0.103753	0.111206	0.103311	0.109766	0.5837	0.102934	1.12354	0.116699	0.121505
AC005370	0.101068	0.104188	0.118246	0.114742	0.121727	0.122994	0.117992	0.107746	0.117273	0.111916	0.108839	0.119749	0.120831	0.124477	0.103753	0.111206	0.103311	0.109766	0.122388	0.102934	0.115134	0.116699	0.121505
AC005375	0.101068	0.104188	0.118246	0.114742	0.121727	0.122994	0.117992	0.107746	0.117273	0.111916	0.108839	0.119749	0.120831	0.124477	0.103753	0.111206	0.103311	0.109766	0.122388	0.102934	0.115134	0.116699	0.121505
AC005387	0.337814	0.25158	0.118246	0.30708	0.297668	0.238465	0.328897	0.279802	0.43988	0.384394	0.230713	0.131129	0.336672	0.231999	0.137332	0.178582	0.263139	0.318457	0.17349	0.478274	0.442193	0.199771	0.281908
AC005391	0.204467	0.33615	0.22598	0.114742	0.121727	0.122994	0.117992	0.256292	0.117273	0.157144	0.146386	0.156203	0.120831	0.209035	0.165159	0.142542	0.12042	0.109766	0.122388	0.124413	0.115134	0.116699	0.210135
AC005392	0.101068	0.104188	0.137639	0.134181	0.121727	0.252689	0.121805	0.1156	0.161873	0.13001	0.108839	0.166221	0.129077	0.124477	0.103753	0.115016	0.219872	0.111636	0.122388	0.291699	0.344178	0.233896	0.121505
AC005394	0.101068	0.115081	0.118246	0.114742	0.121727	0.122994	0.117992	0.107746	0.117273	0.111916	0.108839	0.119749	0.120831	0.124722	0.103753	0.111206	0.103311	0.112212	0.122388	0.106354	0.115134	0.123627	0.121505
AC005399	0.101068	0.104188	0.118246	0.114742	0.121727	0.122994	0.117992	0.107746	0.117273	0.111916	0.108839	0.119749	0.120831	0.124477	0.103753	0.111206	0.103311	0.109766	0.122388	0.102934	0.115134	0.116699	0.121505
AC005477	0.101068	0.104188	0.118246	0.114742	0.121727	0.122994	0.117992	0.107746	0.117273	0.111916	0.108839	0.119749	0.149437	0.124477	0.103753	0.111206	0.103311	0.11465	0.122388	0.102934	0.115134	0.116699	0.121505
AC005481	0.101068	0.104188	0.499972	0.220903	0.121727	0.122994	0.117992	0.107746	0.117273	0.113538	0.108839	0.119749	0.120831	0.124477	0.103753	0.111206	0.103311	0.109766	0.134951	0.102934	0.115134	0.374055	0.121505
AC005484	0.121097	0.152894	0.583962	0.136905	0.259381	0.138162	0.1385	0.140082	0.152205	0.116401	0.152137	0.251483	0.141023	0.342942	0.127601	0.197927	0.177428	0.270814	0.136034	0.236278	0.448927	0.149224	0.143384
AC005487	0.103278	0.104188	0.118246	0.1511	0.121727	0.122994	0.14944	0.139469	0.117273	0.149854	0.144627	0.151398	0.122775	0.124477	0.106646	0.112103	0.103311	0.110646	0.124071	0.102934	0.115134	0.116699	0.121505
AC005488	0.271829	0.299994	0.394576	0.479239	0.395052	0.384171	0.274308	0.323776	0.367804	0.154605	0.192433	0.427877	0.217514	0.296202	0.355283	0.402606	0.224922	0.335905	0.159271	0.356959	0.29921	0.206337	0.215524
AC005493	0.101068	0.104188	0.118246	0.116125	0.135985	0.122994	0.124663	0.206135	0.118039	0.266024	0.153519	0.119749	0.120831	0.124477	0.103753	0.111206	0.103311	0.109766	0.122388	0.102934	0.115134	0.122247	0.128461
AC005498	0.868053	0.3566	0.261741	0.723258	0.121727	0.32552	0.524982	0.988419	0.27419	0.111916	0.511772	0.255478	1.84104	0.124477	0.723928	0.327928	0.103311	0.319157	0.797081	0.46213	0.318393	0.153592	0.121505
AC005513	0.101068	0.104188	0.118246	0.114742	0.121727	0.122994	0.117992	0.107746	0.117273	0.111916	0.108839	0.119749	0.120831	0.124477	0.103753	0.111206	0.103311	0.109766	0.122388	0.102934	0.115134	0.116699	0.121505
AC005517	0.101068	0.203457	0.118246	0.114742	0.121727	0.197717	0.236252	0.221435	0.117273	0.111916	0.289341	0.119749	0.120831	0.124477	0.407452	0.180361	0.260348	0.109766	0.122388	0.103965	0.115134	0.230921	0.130449
AC005518	0.101068	0.104188	0.118246	0.114742	0.121727	0.122994	0.117992	0.107746	0.117273	0.111916	0.108839	0.119749	0.120831	0.124477	0.103753	0.111206	0.103311	0.109766	0.122388	0.102934	0.115134	0.116699	0.121505
AC005519	0.581266	0.662527	0.659757	0.642001	0.532881	0.215155	0.274254	0.325381	0.407333	0.392133	0.702579	0.435219	0.187501	0.189035	0.289637	0.215248	0.440872	0.394304	0.227552	0.463815	0.564993	0.280385	0.257481
AC005522	0.101068	0.111971	0.118246	0.1261	0.327052	0.122994	0.117992	0.107746	0.152754	0.111916	0.131514	0.119749	0.120831	0.124477	0.136223	0.111206	0.103311	0.109766	0.122388	0.151017	0.115134	0.24331	0.13586
AC005523	2.32567	2.34756	3.92164	2.55778	2.80521	2.03116	2.4097	1.95569	2.03952	2.38013	3.6	2.83694	3.85591	2.92956	3.31232	1.80501	1.95436	1.91248	3.76909	2.22972	2.7887	3.19125	2.63182
AC005532	0.507381	0.137217	0.481173	0.173747	0.14372	0.251796	0.250705	0.211208	0.335969	0.514068	0.217852	0.201107	0.143789	0.148475	0.240725	0.232903	0.167617	0.291236	0.15846	0.112742	0.380316	0.496072	0.183161
AC005534	0.181558	0.219881	0.522933	0.114742	0.171639	0.151991	0.27023	0.236541	0.117273	0.111916	0.348128	0.279484	0.3864	0.39959	0.368785	0.255233	0.222602	0.2022	0.122388	0.102934	0.115134	0.116699	0.379052
AC005537	2.42832	0.653304	0.119068	0.220038	0.293998	1.25102	1.21912	2.11526	0.117854	0.11335	1.58449	0.427628	0.121991	0.124799	0.213424	0.63925	1.86968	0.109766	1.36798	0.681857	0.117598	0.929529	0.121505
AC005538	0.101068	0.104188	0.118246	0.114742	0.121727	0.122994	0.117992	0.107746	0.117273	0.111916	0.108839	0.119749	0.120831	0.124477	0.103753	0.111206	0.103311	0.109766	0.122388	0.102934	0.115134	0.116699	0.121505
AC005539	0.101068	0.104188	0.118246	0.114742	0.121727	0.122994	0.117992	0.107746	0.117273	0.111916	0.108839	0.119749	0.120831	0.124477	0.103753	0.111206	0.103311	0.109766	0.122388	0.102934	0.115134	0.116699	0.121505
AC005540	0.467959	0.72977	0.471664	1.89141	0.121727	0.417793	0.205837	0.154424	0.925543	0.288777	0.172685	0.932289	0.367242	0.556821	0.369771	0.13996	0.142268	0.18574	0.161642	2.37492	0.198252	0.236284	0.471578
AC005544	0.101068	0.104204	0.118246	0.114742	0.25363	0.127389	0.118009	0.200803	0.13952	0.112011	0.247444	0.119749	0.120831	0.124477	0.103753	0.111206	0.129714	0.109766	0.255197	0.102934	0.146799	0.116699	0.121505
AC005546	0.101068	0.104188	0.118246	0.114742	0.121727	0.140302	0.117992	0.107746	0.184607	0.111916	0.108839	0.119749	0.120831	0.124477	0.103753	0.111206	0.103311	0.261557	0.122388	0.152159	0.115134	0.116699	0.121505
AC005549	0.101068	0.104188	0.118246	0.114742	0.121727	0.353937	0.251893	0.107746	0.117273	0.275007	0.108839	0.445995	0.120831	0.568991	0.103753	0.111206	0.103311	0.356812	0.122388	0.16326	0.115134	0.116699	0.121505
AC005550	0.101068	0.104188	0.118246	0.330651	0.185016	0.122994	0.117992	0.107746	0.117273	0.111916	0.108839	0.119749	0.120831	0.124477	0.103753	0.111206	0.103311	0.109766	0.122388	0.102934	0.131765	0.122615	0.121505
AC005559	0.101068	0.104188	0.118246	0.114742	0.121727	0.122994	0.117992	0.107746	0.117273	0.111916	0.10884	0.119756	0.120831	0.124477	0.103754	0.111207	0.103311	0.109766	0.122388	0.102934	0.115134	0.116699	0.121506
AC005562	2.99782	2.59279	3.76888	2.97004	4.19914	4.01333	2.92973	2.83561	3.29351	2.64227	3.25294	2.07207	3.94659	3.55775	2.82885	3.06172	3.41839	3.89125	3.681	3.85078	4.62909	3.74322	2.78626
AC005588	0.101068	0.104188	0.118246	0.114742	0.121727	0.122994	0.117992	0.107746	0.117273	0.111916	0.108839	0.119749	0.120831	0.124477	0.103753	0.111206	0.103311	0.109766	0.122388	0.102934	0.115134	0.116699	0.121505
AC005592	0.505974	0.666722	0.931312	0.582709	0.449157	1.03358	0.70256	1.08763	1.05065	0.660934	1.76286	0.921414	1.08077	0.958119	1.04745	1.8207	2.19394	2.56733	2.67724	0.279106	2.10517	0.119184	2.22193
AC005594	0.101068	0.104188	0.118246	0.114742	0.139747	0.123543	0.117992	0.107746	0.117273	0.111916	0.108839	0.119749	0.120831	0.130407	0.103753	0.111206	0.103311	0.109766	0.122388	0.102934	0.115134	0.116699	0.121505
AC005597	0.101068	0.106037	0.118246	0.114742	0.121727	0.122994	0.117992	0.107746	0.117273	0.111916	0.110674	0.119749	0.120831	0.124477	0.103753	0.111206	0.103311	0.109766	0.122388	0.102934	0.115134	0.116699	0.121505
AC005606	1.23018	3.37666	3.26964	2.05688	3.37354	2.7074	1.62787	2.07558	1.72691	1.61368	2.48532	1.62208	3.44315	3.80918	3.16183	1.78257	2.40111	2.28421	2.79268	3.70746	3.95892	1.70268	2.34352
AC005609	0.897912	0.180553	0.200306	0.114742	0.12373	0.122994	0.456963	0.461245	0.261843	0.111916	0.278941	0.358891	0.331176	0.938131	1.41346	0.766723	1.03471	0.109766	0.143226	0.102934	0.115134	0.212518	0.172601
AC005614	0.207207	0.463944	0.159883	0.260479	0.300771	0.234697	0.441171	0.453249	0.194297	0.197414	0.202605	0.202564	0.171594	0.186219	0.331937	0.542186	0.244647	0.156624	0.211973	0.161545	0.543138	0.279151	0.190871
AC005616	0.107745	0.172106	0.118247	0.114821	0.121727	0.122994	0.117992	0.107746	0.117284	0.111916	0.108839	0.119757	0.120864	0.127634	0.103753	0.111206	0.103311	0.110173	0.122388	0.155896	0.115134	0.116699	0.121505
AC005618	3.35311	3.54667	0.656713	2.10309	0.384311	1.23867	3.38081	2.60968	2.81276	2.42078	2.11052	2.99104	0.748154	1.10277	2.85673	2.0955	3.76095	2.95939	1.06169	3.14087	1.1593	0.49896	3.3902
AC005621	0.101068	0.104188	0.118246	0.114742	0.121727	0.122994	0.117992	0.107746	0.117273	0.111916	0.108839	0.119749	0.120831	0.124477	0.103753	0.111206	0.103311	0.109766	0.122388	0.102934	0.115134	0.116699	0.121505
AC005624	0.705873	1.1306	1.52324	0.809688	0.583307	1.43789	0.902555	0.117267	1.6217	0.238452	1.35517	0.685468	0.385307	0.189943	0.75381	0.427454	0.732569	0.109766	0.122388	0.992868	0.132202	0.916506	1.74946
AC005625	0.101068	0.104188	0.255104	0.114742	0.121727	0.122994	0.127169	0.112067	0.117273	0.111916	0.171677	0.119749	0.120831	0.124477	0.243923	0.111207	0.103311	0.109766	0.122388	0.138779	0.115134	0.116699	0.121505
AC005626	0.101068	0.104188	0.118246	0.114742	0.121727	0.122994	0.117992	0.107746	0.117273	0.111916	0.108839	0.119749	0.120831	0.124477	0.103753	0.111206	0.103311	0.109766	0.122388	0.102934	0.115134	0.116699	0.121505
AC005631	0.101068	0.104188	0.118246	0.114742	0.121727	0.122994	0.117992	0.107746	0.117273	0.111916	0.108839	0.119749	0.120831	0.124477	0.103753	0.111206	0.103311	0.109766	0.122388	0.102934	0.115134	0.116699	0.121505
AC005682	0.622641	0.868999	1.8777	3.4798	0.851595	1.15169	0.897041	1.80963	2.23291	0.906941	1.94097	0.907422	3.27362	0.516832	0.903933	1.19968	1.00745	1.07116	1.45897	1.26671	2.27354	1.64986	1.49649
AC005686	0.101068	0.104188	0.118246	0.114742	0.121727	0.122994	0.117992	0.107746	0.117273	0.111916	0.108839	0.119749	0.120831	0.124477	0.103753	0.111206	0.103311	0.109766	0.122388	0.102934	0.115134	0.116699	0.121505
AC005701	0.101068	0.104188	0.118246	0.114742	0.121727	0.122994	0.117992	0.107746	0.117273	0.111916	0.108839	0.119749	0.120831	0.124477	0.103753	0.111206	0.103311	0.109766	0.122388	0.102934	0.115134	0.116699	0.121505
AC005702	0.101068	0.104188	0.118246	0.114742	0.121727	0.122994	0.117992	0.107746	0.117273	0.111916	0.108839	0.119749	0.120831	0.124477	0.103753	0.111206	0.103311	0.109766	0.122388	0.102934	0.115134	0.116699	0.121505
AC005703	0.101068	0.125263	0.118246	0.114742	0.121727	0.132893	0.124074	0.113104	0.331993	0.111916	0.108839	0.119749	0.132033	0.124477	0.193429	0.131826	0.103311	0.109766	0.122388	0.116466	0.249625	0.14309	0.121505
AC005722	0.101068	0.104188	0.118246	0.114742	0.121727	0.122994	0.117992	0.126931	0.117273	0.111916	0.108839	0.119749	0.120831	0.124477	0.103753	0.111206	0.103311	0.109766	0.122388	0.102934	0.115134	0.116699	0.121505
AC005725	0.101068	0.104188	0.118246	0.114742	0.121727	0.122994	0.117992	0.107746	0.117273	0.111916	0.108839	0.119749	0.120831	0.124477	0.103753	0.111206	0.103311	0.109766	0.122388	0.102934	0.115134	0.116699	0.121505
AC005730	0.101068	0.104188	0.118246	0.114742	0.121727	0.122994	0.190922	0.107746	0.117273	0.111916	0.108839	0.119749	0.120831	0.124477	0.103753	0.111206	0.103311	0.109766	0.122388	0.102934	0.115134	0.116699	0.121505
AC005740	0.182446	0.195747	0.347241	0.245174	0.253536	0.758736	0.182846	0.160395	0.192744	0.194871	0.108839	0.190587	0.545586	0.583495	0.204713	1.10836	0.178812	0.157148	0.212898	0.370316	0.260268	0.497448	0.140986
AC005741	0.101068	0.104188	0.118246	0.114742	0.121727	0.122994	0.117992	0.107746	0.117273	0.111916	0.108839	0.119749	0.120831	0.124477	0.103753	0.111206	0.103311	0.109766	0.122388	0.102934	0.115134	0.116699	0.121505
AC005754	0.277868	0.601543	0.145307	0.24578	0.248524	0.166094	2.2714	0.579312	0.23359	0.127306	0.515355	0.127506	0.288836	0.388531	0.964025	0.510873	2.13874	0.683277	0.249161	0.141645	2.19646	0.434588	0.121505
AC005757	0.101068	0.104188	0.118246	0.163644	0.20552	0.145891	0.117992	0.107746	0.137994	0.164806	0.108839	0.205074	0.222448	0.152052	0.124319	0.533575	0.121129	0.109766	0.122388	0.102934	0.115134	0.116699	0.154561
AC005758	0.101068	0.104188	0.118246	0.114742	0.121727	0.122994	0.117992	0.107746	0.117273	0.111916	0.108839	0.119749	0.120831	0.124477	0.103753	0.111206	0.103311	0.109766	0.122388	0.102934	0.115134	0.116699	0.121505
AC005772	0.101068	0.104188	0.118246	0.114742	0.12256	0.122994	0.117992	0.107746	0.117273	0.111916	0.108839	0.119749	0.23447	0.124477	0.104362	0.111772	0.103311	0.109766	0.123097	0.103263	0.115831	0.116699	0.121505
AC005775	0.512314	0.427592	0.37401	0.237613	0.210511	0.653262	0.373577	0.13991	0.304758	0.11685	0.126751	0.127082	0.33662	0.132289	0.163503	0.381492	0.107499	0.111518	0.138	0.182105	0.236253	0.116699	0.134422
AC005776	0.101068	0.104188	0.596751	0.114742	0.121727	0.122994	0.117992	0.260215	0.556327	0.111916	0.719675	0.269346	0.120831	0.464869	0.103753	0.380207	0.103311	0.483922	0.122388	0.102934	0.115134	0.116699	0.304392
AC005777	0.101068	0.104188	0.118246	0.114742	0.121727	0.122994	0.117992	0.107746	0.117273	0.111916	0.108839	0.119749	0.120831	0.124477	0.103753	0.111206	0.103311	0.109766	0.122388	0.102934	0.115134	0.116699	0.121505
AC005779	0.105294	0.150588	0.118246	0.114742	0.121727	0.142853	0.158694	0.119869	0.117273	0.111916	0.189793	0.162096	0.533302	0.135922	0.103753	0.111206	0.103311	0.109766	0.122388	0.138673	0.133909	0.116699	0.175046
AC005780	0.101068	0.104188	0.119494	0.114742	0.121727	0.122994	0.117992	0.107746	0.117273	0.111916	0.109541	0.119749	0.120831	0.124966	0.103753	0.111206	0.103311	0.109766	0.122388	0.102934	0.115509	0.117875	0.121505
AC005783	0.101068	0.104188	0.118246	0.114742	0.121727	0.122994	0.117992	0.107746	0.117273	0.111916	0.108839	0.119749	0.120831	0.124477	0.103753	0.111206	0.103311	0.109766	0.122388	0.102934	0.115134	0.116699	0.121505
AC005785	0.158505	0.173231	0.297902	0.114742	0.121727	0.144924	0.181732	0.154357	0.135986	0.111916	0.135354	0.119749	0.120831	0.124477	0.122859	0.17259	0.103311	0.132653	0.181054	0.15165	0.115134	0.116699	0.237748
AC005786	0.101068	0.62549	1.72359	0.114742	0.652295	0.131089	0.126816	0.107746	0.148136	0.111916	0.257881	0.143164	2.69955	0.965081	0.209552	0.117437	0.103311	0.109817	1.69918	0.727938	2.22046	1.33549	0.182683
AC005789	0.307437	3.35442	0.364315	2.39191	0.438679	0.244571	0.995712	2.02011	2.29886	0.756865	1.09424	1.37314	0.686185	0.43139	1.58519	2.64257	2.19648	0.474654	0.466809	1.569	2.79316	0.116699	0.831822
AC005794	0.101068	0.104188	0.118246	0.114742	0.121727	0.122994	0.117992	0.107746	0.117273	0.111916	0.108839	0.119749	0.120831	0.124477	0.103753	0.111206	0.103311	0.109766	0.122388	0.102934	0.115134	0.116699	0.121505
AC005795	4.09277	4.65766	7.31697	4.22592	4.27834	4.18102	4.74131	4.02586	4.97254	3.62297	4.76272	4.23713	5.70388	6.39951	5.53415	4.49101	3.63138	4.73688	5.23956	4.08085	7.04495	5.30937	5.01233
AC005808	0.102405	0.440848	0.229652	0.12244	0.125523	0.141248	0.122425	0.110738	0.126277	0.11256	0.112573	0.120869	0.122073	0.132793	0.11028	0.121625	0.105765	0.113252	0.125429	0.10835	0.149676	0.124517	0.123221
AC005822	2.65629	2.67559	3.81572	2.90893	3.22259	1.8421	2.55633	2.33427	2.68013	2.14217	2.84668	2.36659	3.691	2.99642	3.05325	2.80999	2.82579	2.1446	3.59882	2.53078	3.63733	3.1569	2.58505
AC005831	0.101068	0.104188	0.118246	0.114742	0.121727	0.122994	0.117992	0.107746	0.117273	0.11738	0.108839	0.119749	0.120831	0.124477	0.103753	0.111206	0.103311	0.109766	0.122388	0.102934	0.115134	0.116699	0.121505
AC005838	1.20059	0.323809	0.118246	0.845088	0.121727	1.03125	0.152471	1.05746	0.117725	1.5084	0.139318	0.909599	0.120831	0.419041	0.856195	0.111206	0.405076	1.08541	1.44639	0.872596	1.70432	0.116699	1.40043
AC005841	0.11076	0.104188	0.118246	0.114743	0.121727	0.122994	0.117992	0.107746	0.117273	0.112347	0.131294	0.119749	0.137862	0.124477	0.103753	0.111206	0.103311	0.109766	0.122388	0.102934	0.115134	0.116699	0.121505
AC005863	1.08084	0.104188	0.134409	0.114742	0.122199	0.12861	0.138048	0.107746	0.122756	0.111916	0.114667	0.119971	0.121296	0.124477	0.103753	0.11142	0.103311	0.346316	0.123594	0.103921	0.124473	0.270667	0.152161
AC005884	0.101068	0.104188	0.118246	0.114742	0.121727	0.122994	0.117992	0.107746	0.117273	0.118846	0.108839	0.119749	0.120831	0.124477	0.103753	0.353794	0.103311	0.109766	0.122388	0.102934	0.115134	0.116699	0.121505
AC005926	0.101068	0.104188	0.118246	0.114742	0.121727	0.122994	0.117992	0.107746	0.117273	0.111916	0.108839	0.119749	0.120831	0.124477	0.103753	0.111206	0.103311	0.109766	0.122388	0.102934	0.115134	0.116699	0.121505
AC005932	0.106568	0.305331	0.118246	0.502961	0.127094	0.122994	0.129358	0.115029	0.517761	0.155994	0.331322	0.152708	0.165028	0.124477	0.110949	0.186489	0.150832	0.268311	0.122388	0.13538	0.148016	0.326413	0.215973
AC005943	1.20439	1.09059	1.59375	2.32055	0.770352	1.96342	2.16862	0.51459	1.38031	0.631124	0.80182	0.446725	1.01394	0.418069	1.24865	0.685879	0.606275	0.675171	0.812062	0.958667	1.49427	0.842676	1.76621
AC005944	5.56279	5.753	4.53212	3.62488	4.88297	4.7881	5.16297	3.47444	4.60922	4.86106	4.68867	4.32031	4.75755	4.39762	4.07313	2.68405	5.27701	5.35926	3.79228	4.54263	4.64444	4.57414	5.83167
AC005954	0.101068	0.104188	0.118246	0.114742	0.121727	0.122994	0.117992	0.107746	0.117273	0.111916	0.108839	0.16612	0.120831	0.152533	0.103753	0.111206	0.103311	0.109766	0.122388	0.102934	0.115134	0.116699	0.121505
AC006000	0.101068	0.104188	0.12095	0.114742	0.121727	0.123986	0.117992	0.561733	0.118269	0.112391	0.108839	0.119749	0.122116	0.124477	0.103753	0.111206	0.103311	0.130685	0.122388	0.234816	0.115134	0.1177	0.121505
AC006001	0.101068	0.104188	0.118246	0.114742	0.121727	0.122994	0.117992	0.107746	0.117273	0.111916	0.108839	0.119749	0.120831	0.124477	0.103753	0.111206	0.103311	0.109766	0.122388	0.102934	0.115134	0.116699	0.121505
AC006003	0.101068	0.104188	0.118246	0.114742	0.121727	0.122994	0.117992	0.107746	0.117273	0.111916	0.108839	0.119749	0.120831	0.124477	0.103753	0.111206	0.103311	0.109766	0.122388	0.102934	0.115134	0.116699	0.121505
AC006004	0.101068	0.128094	0.118246	0.114742	0.121727	0.122994	0.117992	0.107746	0.117273	0.120376	0.108839	0.119749	0.120831	0.124477	0.103753	0.125282	0.103311	0.109766	0.122388	0.109791	0.115134	0.307446	0.121505
AC006007	0.107632	0.107282	0.118246	0.114742	0.121727	0.122994	0.117992	0.107746	0.131697	0.111916	0.108839	0.119749	0.120831	0.124477	0.103753	0.111206	0.103311	0.109766	0.122388	0.502144	0.115134	0.116699	0.121505
AC006011	0.101122	0.104396	1.08536	0.114833	0.12173	0.124315	0.189578	0.108668	0.171019	0.402893	0.108887	0.121175	0.120831	0.124477	1.41485	0.571533	0.103958	0.109771	0.122388	0.103016	0.115134	0.116699	0.121584
AC006014	0.28574	0.799433	0.323669	0.689392	0.318024	0.513758	0.372625	0.351394	0.308487	0.335254	0.413461	0.917363	0.242095	0.251659	0.545635	0.521408	0.571252	0.611665	0.183246	0.416052	0.233649	0.193208	0.26448
AC006019	0.101068	0.104188	0.118246	0.114742	0.121727	0.122994	0.117992	0.107746	0.117273	0.111916	0.108839	0.119749	0.120831	0.124477	0.103753	0.111206	0.103311	0.109766	0.122388	0.102934	0.115134	0.116699	0.124336
AC006022	0.101068	0.104188	0.118246	0.114742	0.121727	0.122994	0.117992	0.107746	0.117273	0.111916	0.108839	0.119749	0.120831	0.124477	0.103753	0.111206	0.103311	0.109766	0.122388	0.102934	0.115134	0.116699	0.121505
AC006023	0.107621	0.104188	0.118246	0.125518	0.121727	0.122994	0.138554	0.107746	0.128295	0.111916	0.108839	0.119749	0.120831	0.124477	0.106266	0.111206	0.114758	0.109766	0.142474	0.106418	0.115134	0.116699	0.121505
AC006024	0.70364	0.946607	0.54072	1.31252	0.779474	1.51514	0.878356	1.86488	1.3901	0.978819	0.944773	1.04512	0.984173	1.12747	1.45358	1.58111	0.988463	0.921855	1.62183	1.31716	0.664407	1.07329	0.541987
AC006026	1.73665	0.92794	1.52789	2.07958	0.909127	1.1277	0.850333	1.60983	1.14293	2.17623	1.6327	0.967792	1.13286	0.788206	1.92275	1.08109	1.63825	1.22632	0.798685	0.903523	1.33794	0.878722	1.18729
AC006028	0.455937	0.245427	0.35729	0.592725	0.121727	0.152628	0.185842	0.313445	0.21641	0.618618	0.179066	0.131886	0.120831	0.124477	0.417261	0.327625	0.257991	0.155515	0.244452	0.102934	0.354993	0.422744	0.205007
AC006033	0.101068	0.242951	0.118246	0.114742	0.121727	0.267754	0.117992	0.107746	0.117273	0.111916	1.64063	0.119749	0.120831	0.124477	0.103753	0.232583	0.103311	0.109766	0.122388	0.579289	0.115134	0.116699	0.121505
AC006035	0.101068	0.104188	0.118246	0.114742	0.121727	0.122994	0.117992	0.107746	0.117273	0.111916	0.108839	0.119749	0.120831	0.124477	0.103753	0.111206	0.103311	0.109767	0.122388	0.102934	0.115135	0.116717	0.121505
AC006037	0.101068	0.104188	0.118246	0.114742	0.121727	0.122994	0.117992	0.107746	0.117273	0.111916	0.108839	0.119749	0.120831	0.124477	0.103753	0.111206	0.103311	0.109766	0.122388	0.102934	0.115134	0.116699	0.121505
AC006041	0.101068	0.104188	0.118246	0.114742	0.121727	0.122994	0.117992	0.107746	0.135163	0.111916	0.108839	0.119749	0.120831	0.124477	0.103753	0.111206	0.103311	0.141541	0.122388	0.102934	0.115134	0.116699	0.121505
AC006042	0.961702	0.240598	0.118246	0.150269	0.263318	0.13389	0.129018	0.65075	0.180206	0.513961	0.231506	0.241842	0.278387	0.206377	0.124356	0.154643	0.673963	0.574608	0.209608	0.10505	0.214696	0.566054	0.292212
AC006045	0.101068	0.104188	0.118246	0.114742	0.121727	0.122994	0.117992	0.107746	0.117273	0.111916	0.108839	0.119749	0.120831	0.124477	0.103753	0.111206	0.103311	0.109766	0.122388	0.102934	0.115134	0.116699	0.121505
AC006050	0.102811	0.104188	0.118246	0.544433	0.121727	0.122994	0.117992	0.107746	0.117273	0.111916	0.108839	0.119749	0.120831	0.124477	0.103753	0.111206	0.103311	0.109766	0.122388	0.102934	0.115134	1.10278	0.121505
AC006070	0.101068	0.104188	0.118246	0.114742	0.121727	0.122994	0.117992	0.107746	0.117273	0.111916	0.108839	0.119749	0.120831	0.124477	0.103753	0.111206	0.103311	0.109766	0.122388	0.102934	0.115134	0.116699	0.121505
AC006076	0.101068	0.104188	0.24557	0.114742	0.121727	0.122994	0.117992	0.141277	0.117273	0.111916	0.108839	0.119749	0.120831	0.124477	0.103753	0.111206	0.103311	0.109766	0.122388	0.102934	0.115134	0.116699	0.121505
AC006077	0.101068	0.104188	0.118246	0.114742	0.121727	0.122994	0.117992	0.107746	0.117273	0.111916	0.108839	0.119749	0.120831	0.124477	0.103753	0.111206	0.103311	0.109766	0.122388	0.102934	0.115134	0.116699	0.121505
AC006080	0.101068	0.104188	0.118246	0.114742	0.121727	0.122994	0.117992	0.107746	0.117273	0.111916	0.108839	0.119749	0.120831	0.124477	0.103753	0.111206	0.103311	0.109766	0.122388	0.102934	0.115134	0.116699	0.121505
AC006111	0.101068	0.104188	0.136216	0.114742	0.121727	0.122994	0.117992	0.107746	0.117273	0.111916	0.108839	0.13842	0.120831	0.124477	0.103753	0.111206	0.103311	0.109766	0.134929	0.102934	0.115134	0.116699	0.12153
AC006115	1.72176	0.371688	0.118246	0.11511	0.121727	0.123315	0.118725	0.107924	0.117301	0.112674	0.109377	0.119883	1.10184	0.124477	4.19714	0.111217	0.103311	0.111162	0.136068	0.355664	0.115969	0.138282	0.121505
AC006116	2.1285	1.47657	2.09304	0.293692	0.442311	0.838065	1.77676	1.56135	0.312749	0.201992	0.256862	0.256614	3.07111	1.65283	3.78606	1.08229	0.204909	0.372465	0.54094	0.998941	0.902658	0.578679	0.260289
AC006126	0.142827	0.104188	0.129553	0.114742	0.13309	0.122994	0.117992	0.107746	0.117273	0.211823	0.736395	0.119749	0.502277	0.124477	0.103753	0.111206	0.125138	0.109766	0.122388	0.102934	0.115134	0.12218	0.121505
AC006129	0.101068	0.125406	0.118246	0.114742	0.450401	0.122994	0.117992	0.126805	0.117273	0.111916	0.151577	0.119749	0.120831	0.124477	0.103753	0.111206	0.3213	0.693608	0.130235	0.102934	3.48214	0.171432	0.121505
AC006130	0.121145	0.125239	0.118253	0.114742	0.13072	0.135739	0.151424	0.112779	0.130889	0.113328	0.111644	0.132232	0.168851	0.124477	0.109373	0.116434	0.10754	0.116146	0.122388	0.180177	0.133017	0.116699	0.121505
AC006132	0.14502	4.14114	1.62796	1.44301	0.892347	0.541799	1.92383	0.455071	0.772865	0.246385	2.36987	2.75308	0.711489	1.10856	1.24549	0.451383	0.263866	0.442144	0.413222	0.460424	0.929212	0.407273	2.14597
AC006133	0.101068	0.104188	0.118246	0.114742	0.121727	0.122994	0.117992	0.107746	0.117273	0.111916	0.108839	0.119749	0.120831	0.124477	0.103753	0.111206	0.103311	0.109766	0.122388	0.102934	0.115134	0.116699	0.121505
AC006145	0.101068	0.104188	0.118246	0.114742	0.121727	0.122994	0.117992	0.107746	0.117273	0.111916	0.108839	0.119749	0.120831	0.124477	0.103753	0.111206	0.103311	0.109766	0.122388	0.102934	0.115134	0.116699	0.121505
AC006150	0.101068	0.104188	0.118246	0.114742	0.121727	0.122994	0.117992	0.107746	0.117273	0.111916	0.108839	0.119749	0.120831	0.138124	0.103753	0.111206	0.103311	0.109766	0.122388	0.102934	0.115134	0.116699	0.121505
AC006153	0.122736	0.353534	0.118246	0.294253	0.121727	0.122994	0.117992	0.568639	0.117273	0.208049	0.20418	0.119749	1.05522	0.124477	0.103753	0.111206	0.103311	0.214154	0.122388	0.102934	0.115134	0.116699	0.121505
AC006156	0.101068	0.104188	0.119321	0.114742	0.127925	0.122994	0.117992	0.107746	0.117273	0.111916	0.108839	0.119749	0.120831	0.124477	0.103927	0.111206	0.103311	0.109766	0.122388	0.102934	0.115134	0.180739	0.121505
AC006159	0.22921	0.208003	0.125975	0.17673	0.344839	0.122994	0.146644	0.953177	0.211266	0.277434	0.271534	0.180595	0.124928	0.367691	0.15081	1.21474	0.219013	0.160853	1.07658	0.238498	0.132529	0.281265	1.97785
AC006160	0.308476	0.3231	0.223063	0.21765	0.180687	0.167435	0.276414	0.311861	0.218659	0.196341	0.262853	0.153887	0.14086	0.166886	0.173907	0.179161	0.148793	0.206603	0.215423	0.173344	0.421149	0.215472	0.21062
AC006195	0.101068	0.104188	0.118246	0.114742	0.121727	0.137679	0.117992	0.107746	0.117273	0.173192	0.108839	0.119749	0.120831	0.124477	0.103753	0.111206	0.103311	0.148882	0.122388	0.102934	0.115134	0.116699	0.121505
AC006196	0.101068	0.104188	0.118246	0.114742	0.123753	0.122994	0.118451	0.107746	0.117273	0.111916	0.109368	0.119749	0.123817	0.124477	0.103753	0.111665	0.103311	0.109766	0.122388	0.103134	0.115134	0.116699	0.121505
AC006227	0.15889	0.128417	0.119545	0.114742	0.121727	0.123135	0.118024	0.107746	0.117411	0.111916	0.108839	0.119886	0.121656	0.124477	0.104163	0.111269	0.103311	0.10989	0.122864	0.103155	0.116303	0.116791	0.121505
AC006262	6.76042	0.105469	0.437233	0.176464	2.16129	2.01812	7.27919	0.496025	0.261454	0.114908	1.42545	0.119749	1.24955	0.129416	0.103753	0.11568	1.79141	2.33369	6.85982	0.103828	0.115134	6.95745	0.93434
AC006272	0.397276	0.176149	0.551392	0.114742	0.121727	0.198213	0.117992	0.299063	0.117273	0.117172	0.185806	0.119749	0.120831	0.124477	0.483582	1.02491	0.309203	0.233847	0.122388	0.102934	0.115134	0.116699	0.121505
AC006273	2.96053	0.197961	0.443171	1.67892	3.63062	3.11548	3.95521	0.574917	2.13955	0.242099	1.1833	0.188873	0.272164	1.08649	0.248461	0.687527	0.153189	1.21799	1.11475	0.264862	0.233835	1.52215	1.21534
AC006277	2.38624	1.5158	0.469652	0.211902	0.149004	0.18973	0.236365	0.264996	0.239506	0.294277	0.270057	0.175273	1.04153	0.189521	0.165495	0.228457	0.348454	0.289156	0.211472	0.184877	0.26631	0.44775	0.121505
AC006296	0.102583	0.108701	0.119366	0.114742	0.121968	0.123146	0.117992	0.10784	0.117372	0.111916	0.108839	0.119749	0.1232	0.124477	0.103973	0.111393	0.103311	0.109766	0.122388	0.103449	0.115134	0.119865	0.121672
AC006322	0.101068	0.104188	0.118246	0.114742	0.121727	0.122994	0.117992	0.107746	0.117273	0.111916	0.108839	0.119749	0.120831	0.124477	0.103753	0.111206	0.103311	0.109766	0.122388	0.102934	0.115134	0.116699	0.121505
AC006326	0.101068	0.104188	0.118246	0.114742	0.121727	0.122994	0.117992	0.107746	0.117273	0.111916	0.108839	0.119749	0.120831	0.124477	0.103753	0.111206	0.103311	0.109766	0.122388	0.102934	0.115134	0.116699	0.121505
AC006328	0.101068	0.104188	0.118246	0.20779	0.121727	0.122994	0.117992	0.107746	0.117273	0.111916	0.108839	0.119749	0.120831	0.124477	0.103753	0.111206	0.103311	0.109766	0.122388	0.102934	0.115134	0.116699	0.121505
AC006335	0.101068	0.104188	0.118246	0.114742	0.121727	0.122994	0.117992	0.107746	0.117273	0.111916	0.108839	0.119749	0.120831	0.124477	0.103753	0.111206	0.103311	0.109766	0.122388	0.102934	0.115134	0.116699	0.121505
AC006355	0.101068	0.104188	0.118246	0.114742	0.121727	0.122994	0.117992	0.107746	0.117273	0.111916	0.108839	0.119749	0.120831	0.124477	0.103753	0.111206	0.103311	0.109766	0.122388	0.102934	0.115134	0.116699	0.121505
AC006366	0.101068	0.104188	0.118246	0.114742	0.121727	0.122994	0.117992	0.107746	0.117273	0.111916	0.108839	0.119749	0.120831	0.124477	0.103753	0.111206	0.103311	0.109766	0.122388	0.102934	0.115134	0.116699	0.121505
AC006369	0.111128	0.125852	0.126648	0.158144	0.134542	0.137267	0.123444	0.120702	0.158817	0.124444	0.109624	0.153587	0.126033	0.21419	0.156045	0.152238	0.140691	0.174689	0.132653	0.170501	0.282729	0.173245	0.142214
AC006371	0.101068	0.104188	0.118246	0.114742	0.121727	0.122994	0.117992	0.107746	0.117273	0.111916	0.108839	0.119749	0.120831	0.124477	0.103753	0.111206	0.103311	0.109766	0.122388	0.102934	0.115134	0.116699	0.121505
AC006372	0.114076	0.109074	0.120844	0.115223	0.121727	0.137012	0.117992	0.118613	0.117273	0.120114	0.113705	0.123527	0.120831	0.130577	0.103753	0.112052	0.110835	0.110596	0.122388	0.106603	0.12186	0.269896	0.13445
AC006373	0.101068	0.201597	0.118246	0.114742	0.121727	0.122994	0.117992	0.107746	0.117273	0.111916	0.108839	0.119749	0.120831	0.124477	0.103753	0.111206	0.1048	0.109766	0.122388	0.102934	0.115134	0.116699	0.121505
AC006377	0.101068	0.104188	0.118246	0.114742	0.121727	0.122994	0.117992	0.107746	0.117273	0.111916	0.108839	0.119749	0.120831	0.124477	0.103753	0.111206	0.103311	0.109766	0.122388	0.102934	0.115134	0.116699	0.121505
AC006378	0.126077	0.11173	0.141143	0.114742	0.121728	0.122994	0.126733	0.107746	0.117273	0.176402	0.111247	0.122239	0.120831	0.124477	0.1053	0.111206	0.103311	0.11082	0.122388	0.102934	0.115134	0.116699	0.121505
AC006380	0.101068	0.104188	0.118246	0.114742	0.126547	0.122994	0.117992	0.107746	0.117273	0.287237	0.108839	0.119749	0.120831	0.124477	0.103753	0.111206	0.103311	0.109766	0.122388	0.102934	0.115134	0.116699	0.121505
AC006390	0.101068	0.104188	0.118246	0.114742	0.121727	0.122994	0.117992	0.107746	0.117273	0.111916	0.108839	0.119749	0.120831	0.124477	0.103753	0.111206	0.103311	0.109766	0.122388	0.102934	0.115134	0.116699	0.121505
AC006427	0.101068	0.104188	0.118246	0.114742	0.121727	0.122994	0.117992	0.107746	0.117273	0.111916	0.108839	0.119749	0.120831	0.124477	0.103753	0.111206	0.103311	0.109766	0.122388	0.102934	0.115134	0.116699	0.121505
AC006432	0.101068	0.104188	0.118246	0.114742	0.121727	0.122994	0.117992	0.107746	0.117273	0.111916	0.108839	0.119749	0.120831	0.124477	0.103753	0.111206	0.103311	0.109766	0.122388	0.102934	0.115134	0.116699	0.121505
AC006435	0.166789	0.164467	0.187392	0.270326	0.293541	0.154679	0.193311	0.176328	0.202972	0.156482	0.162087	0.233397	0.234526	0.124477	0.164862	0.257362	0.134234	0.234174	0.329218	0.154048	0.155671	0.135735	0.190226
AC006445	3.60183	2.92974	0.145023	0.552795	0.150969	0.122994	1.09757	0.133098	0.175213	0.198368	1.28871	0.145157	0.120831	0.124477	0.103753	0.111206	0.202915	0.1603	0.287668	0.124345	1.13388	0.116699	0.121505
AC006449	2.21109	2.26531	4.74276	2.1757	3.87208	3.29182	2.08654	3.72304	3.29633	6.0054	2.9263	2.428	4.09455	4.18227	2.80416	2.64678	3.00677	2.91162	4.09271	4.03291	4.12366	4.91501	3.62484
AC006452	0.101068	0.104188	0.118246	0.114742	0.121727	0.122994	0.117992	0.107746	0.117273	0.111916	0.108839	0.119749	0.120831	0.124477	0.103753	0.111206	0.103311	0.109766	0.122388	0.102934	0.115134	0.116699	0.121505
AC006455	0.101068	0.104188	0.118246	0.114742	0.121727	0.122994	0.117992	0.107746	0.117273	0.111916	0.108839	0.119749	0.120831	0.124477	0.103753	0.111206	0.103311	0.109766	0.122388	0.102934	0.115134	0.116699	0.121505
AC006458	0.101068	0.104188	0.118246	0.114742	0.121727	0.122994	0.117992	0.107746	0.117273	0.111916	0.108839	0.119749	0.120831	0.124477	0.103753	0.111206	0.103311	0.109766	0.122388	0.102934	0.115134	0.116699	0.121505
AC006460	0.109065	0.110846	0.312336	0.160082	0.136942	0.130317	0.140503	0.877354	0.12459	0.113858	0.133602	0.258791	2.16958	0.137418	0.853882	0.158624	0.119727	0.217939	0.13351	0.325772	0.138726	0.201166	0.13009
AC006461	0.101068	0.104188	0.118246	0.114742	0.121727	0.122994	0.117992	0.107746	0.117273	0.111916	0.108839	0.119749	0.120831	0.124477	0.103753	0.111206	0.103311	0.196492	0.122388	0.102934	0.115134	0.116699	0.121505
AC006465	0.112659	0.339768	0.181023	0.16677	0.121727	0.148322	0.132483	0.107783	0.251845	0.122751	0.108839	0.134953	0.14547	0.415133	0.185466	0.157986	0.104186	0.129006	0.496488	0.103226	0.151652	0.116699	0.168994
AC006466	0.101068	0.104188	0.118246	0.114742	0.121727	0.122994	0.117992	0.107746	0.117273	0.111916	0.108839	0.119749	0.120831	0.124477	0.103753	0.111206	0.103311	0.109766	0.122388	0.102934	0.115134	0.116699	0.121505
AC006480	0.101068	0.104188	0.118246	0.114742	0.121727	0.122994	0.117992	0.107746	0.117273	0.111916	0.108839	0.119749	0.120831	0.124477	0.103753	0.111206	0.103311	0.109766	0.122388	0.102934	0.115134	0.116699	0.121505
AC006481	0.101176	0.104304	0.1184	0.114955	0.123216	0.123077	0.117992	0.109138	0.117314	0.111916	0.108839	0.119749	0.121889	0.124477	0.603899	0.111806	0.104536	1.36646	0.122529	0.103195	0.115826	0.116699	0.121528
AC006482	0.101068	0.104188	0.118246	0.114742	0.121727	0.122994	0.117992	0.107746	0.134231	0.111916	0.108839	0.119749	0.120831	0.124477	0.103753	0.111206	0.120504	0.109766	0.122388	0.102934	0.115134	0.116699	0.121505
AC006483	0.101068	0.104188	0.118246	0.114742	0.121727	0.122994	0.117992	0.107746	0.117273	0.111916	0.108839	0.119749	0.120831	0.124477	0.103753	0.111206	0.103311	0.109766	0.122388	0.102934	0.115134	0.116699	0.121505
AC006486	0.426512	0.967244	3.09203	0.843749	3.70239	0.705951	0.756062	0.345592	0.558171	0.213786	0.447348	0.581132	1.71546	2.75214	0.441487	0.651292	0.292208	0.341131	3.06779	0.518863	2.27073	1.76147	0.288869
AC006487	0.101068	0.104188	0.118246	0.114742	0.121727	0.122994	0.117992	0.107746	0.117273	0.111916	0.108839	0.119749	0.120831	0.124477	0.103753	0.111206	0.103311	0.109766	0.122388	0.102934	0.115134	0.116699	0.121505
AC006499	0.101068	0.104188	0.118246	0.114742	0.121727	0.122994	0.117992	0.107746	0.117273	0.111916	0.108839	0.119749	0.120831	0.124477	0.103753	0.111206	0.103311	0.109766	0.122388	0.102934	0.115134	0.116699	0.121505
AC006509	0.101068	0.104188	0.118246	0.114742	0.121727	0.122994	0.117992	0.107746	0.117273	0.111916	0.170386	0.119749	0.179704	0.124477	0.103753	0.111206	0.103311	0.134327	0.122388	0.149284	0.154919	0.116699	0.121505
AC006534	0.101068	0.104188	0.118246	0.114742	0.121727	0.122994	0.117992	0.107746	0.117273	0.111916	0.108839	0.119749	0.120831	0.124477	0.103753	0.111206	0.103311	0.109766	0.122388	0.102934	0.115134	0.116699	0.121505
AC006538	0.53416	0.411088	1.50206	1.49588	0.216086	0.59486	1.53818	0.142775	0.306056	0.27783	0.810018	0.451165	0.817105	1.03696	0.498846	0.422166	0.333584	1.85461	0.303127	0.950542	0.785884	0.136782	0.338371
AC006539	0.101068	0.104188	0.118246	0.114742	0.121727	0.122994	0.117992	0.107746	0.117273	0.111916	0.108839	0.119749	0.566704	0.124477	0.248691	0.111206	0.103311	0.109766	0.122388	0.102934	0.115134	0.116699	0.121505
AC006547	4.03473	1.77611	1.87847	1.51385	1.25196	2.0674	1.77934	1.26988	1.37744	2.67519	1.14586	2.29058	1.86417	0.902135	0.7064	2.35997	1.62534	2.47247	1.48154	1.4739	1.54466	2.53268	1.18177
AC006548	0.101068	0.104188	0.118246	0.114742	0.121727	0.122994	0.117992	0.107746	0.117273	0.111916	0.108839	0.119749	0.29596	0.124477	0.103753	0.111206	0.103311	0.109766	0.122388	0.102934	0.115134	0.116699	0.121505
AC006552	0.101068	0.104188	0.118246	0.114742	0.121727	0.122994	0.117992	0.107746	0.117273	0.111916	0.108839	0.119749	0.120831	0.124477	0.103753	0.111206	0.103311	0.116614	0.122388	0.102934	0.115134	0.116699	0.121505
AC006557	0.101068	0.104188	0.118246	0.114742	0.121727	0.122994	0.117992	0.107746	0.117273	0.111916	0.108839	0.119749	0.120831	0.124477	0.103753	0.111206	0.103311	0.109766	0.122388	0.102934	0.115134	0.116699	0.121505
AC006926	0.101068	0.104188	0.118246	0.114742	0.121727	0.122994	0.117992	0.107746	0.117273	0.111916	0.108839	0.119749	0.120831	0.124477	0.103753	0.111206	0.103311	0.109766	0.122388	0.102934	0.115134	0.116699	0.121505
AC006942	0.196632	0.104188	0.123312	0.158224	0.121727	0.209302	0.117992	0.223434	0.226925	0.111916	0.467691	0.301762	0.120831	0.124477	0.348367	0.153087	0.43404	0.289904	0.327948	0.108357	0.115134	0.116699	0.369651
AC006946	1.30437	0.48219	0.272431	0.864923	0.831098	0.805118	0.499264	0.129549	0.166293	0.320785	0.357089	0.125397	1.05366	0.124477	0.917321	0.120726	0.220093	0.128388	0.122388	0.285605	0.12498	0.705473	0.503778
AC006947	0.101068	0.104188	0.118246	0.114742	0.121727	0.122994	0.122977	0.107746	0.118321	0.111916	0.108839	0.120182	0.120831	0.124477	0.103801	0.111206	0.103311	0.109766	0.122388	0.102934	0.115135	0.116699	0.121505
AC006953	0.101068	0.104188	0.118246	0.114742	0.121727	0.122994	0.117992	0.107746	0.117273	0.111916	0.108839	0.119749	0.120831	0.124477	0.103753	0.111206	0.103311	0.109766	0.122388	0.102934	0.115134	0.116699	0.121505
AC006960	0.101068	0.104386	0.118246	0.11513	0.122479	0.122994	0.283897	0.111257	0.117273	0.111916	0.109232	0.120102	0.120831	0.124477	0.105127	0.111547	0.103311	0.1101	0.122388	0.103824	0.117019	0.120646	0.121922
AC006967	0.101068	0.104188	0.118246	0.114742	0.121727	0.122994	0.117992	0.107746	0.117273	0.111916	0.108839	0.119749	0.120831	0.124477	0.103753	0.111206	0.103311	0.109766	0.122388	0.102934	0.115134	0.116699	0.121505
AC006978	2.18025	1.29578	1.46913	1.11729	1.45409	1.54265	1.31102	1.63211	1.2615	1.43042	1.58359	1.03144	2.42636	1.31752	1.50871	2.07337	1.58511	2.76276	1.89988	2.29614	1.85731	2.79158	0.935347
AC006987	0.101068	0.104188	0.118246	0.114742	0.121727	0.122994	0.117992	0.107746	0.117273	0.111916	0.108839	0.119749	0.120831	0.124477	0.103753	0.111206	0.103311	0.109766	0.122388	0.102934	0.115134	0.161407	0.121505
AC006988	0.101068	0.104188	0.118246	0.114742	0.121727	0.122994	0.117992	0.107746	0.117273	0.111916	0.108839	0.119749	0.120831	0.124477	0.103753	0.111206	0.103311	0.109766	0.122388	0.102934	0.115134	0.116699	0.121505
AC006989	0.101068	0.104188	0.118246	0.114742	0.121727	0.122994	0.117992	0.107746	0.117273	0.111916	0.108839	0.119749	0.120831	0.124477	0.103753	0.111206	0.103311	0.109766	0.122388	0.102934	0.115134	0.116699	0.121505
AC006994	0.389159	0.204435	0.20822	0.11856	0.158918	0.127375	0.122546	0.289699	0.119978	0.163725	0.163913	0.177263	0.120831	0.127364	0.178972	0.114103	0.111591	0.154553	0.130154	0.10523	0.204084	0.118089	0.125085
AC006995	0.157863	0.334899	0.247968	0.319437	0.188242	0.28949	0.197754	0.203799	0.255879	0.127516	0.17794	0.220027	0.188345	0.174295	0.196109	0.171894	0.135738	0.173603	0.191863	0.252814	0.148697	0.192602	0.270729
AC007000	0.295162	0.228154	0.471398	4.26162	0.407705	0.174649	0.16828	0.213431	0.239134	0.161368	0.219052	0.199681	0.204093	0.259493	0.306924	0.264206	0.180671	0.250689	0.251037	0.275311	0.393023	0.297124	0.276253
AC007003	0.101068	0.104188	0.118246	0.114742	0.121727	0.122994	0.117992	0.107746	0.117273	0.111916	0.108839	0.119749	0.120831	0.124477	0.103753	0.111206	0.103311	0.109766	0.122388	0.102934	0.115134	0.116699	0.121505
AC007009	1.54799	1.86804	0.118246	0.433779	0.121727	0.169637	1.75162	1.69714	0.117273	0.256699	0.731407	0.480674	0.120831	0.931316	0.885348	0.14579	0.597093	0.711679	0.613018	1.38546	0.808118	0.116699	1.90886
AC007014	0.991382	0.939001	1.35368	1.01072	0.589146	1.53207	1.03167	0.953408	0.845836	0.622098	0.937958	1.12579	1.19403	0.993497	1.39932	1.01772	0.868124	0.830246	0.979891	0.987089	1.22362	0.980325	2.29283
AC007016	0.101068	0.104188	0.118246	0.114742	0.121727	0.122994	0.117992	0.107746	0.117273	0.111916	0.108839	0.119749	0.120831	0.124477	0.103753	0.111206	0.103311	0.109766	0.122388	0.102934	0.115134	0.116699	0.121505
AC007025	0.101068	0.104188	0.118246	0.114742	0.121727	0.122994	0.117992	0.107746	0.117273	0.111916	0.108839	0.119749	0.120831	0.124477	0.103753	0.111206	0.103311	0.109766	0.122388	0.102934	0.115134	0.116699	0.121505
AC007036	0.185114	0.828584	1.29092	0.461691	0.190819	0.512485	0.300167	1.05024	1.89704	1.51992	1.21934	0.839485	1.82242	1.14318	1.26911	1.72302	2.27823	1.78639	2.3239	0.998561	0.115464	2.44758	1.33541
AC007038	0.157691	0.115658	0.258773	0.169518	0.121727	0.131418	0.129647	0.195197	0.219993	0.346002	0.145946	0.225197	0.151064	0.124621	0.256697	0.111206	0.154658	0.12461	0.228258	0.113107	0.380781	0.116699	0.296977
AC007040	1.3896	2.47897	1.61323	2.20605	0.154212	0.510504	0.444068	0.277018	0.325076	0.268602	0.311837	2.4699	0.767045	0.136999	0.234922	2.34789	0.317219	0.226219	0.281679	1.8016	1.95527	0.561351	0.328184
AC007041	1.64061	1.62605	1.75775	0.943227	1.46031	1.62448	1.35501	1.39206	1.30579	1.40035	1.37336	1.557	1.23518	1.24478	1.20779	1.36636	1.33106	1.58857	1.86523	1.55859	1.44003	1.34368	1.58568
AC007050	0.138838	0.107806	0.118246	0.114742	0.128593	0.122994	0.117992	0.107746	0.117273	0.115633	0.112436	0.119749	0.141669	0.124477	0.103753	0.126476	0.103311	0.115865	0.122388	0.102934	0.115134	0.198184	0.125324
AC007056	0.101068	0.104188	0.118246	0.114742	0.121727	0.122994	0.117992	0.107746	0.117273	0.111916	0.108839	0.119749	0.120831	0.124477	0.103753	0.111206	0.103311	0.109766	0.122388	0.102934	0.115134	0.116699	0.121505
AC007064	0.113118	0.104188	0.118246	0.114742	0.121727	0.122994	0.117992	0.107746	0.117273	0.111916	0.108839	0.119749	0.120831	0.124477	0.103753	0.155848	0.124672	0.109766	0.122388	0.144691	0.115134	0.116699	0.133495
AC007078	0.101068	0.104188	0.118246	0.114742	0.121727	0.122994	0.117992	0.107746	0.117273	0.111916	0.108839	0.119749	0.120831	0.124477	0.103753	0.111206	0.103311	0.109766	0.252473	0.113344	0.115134	0.116699	0.155907
AC007091	0.199565	0.108889	0.120305	0.127472	0.122076	0.123026	0.124321	0.10868	0.121245	0.112071	0.11139	0.206232	0.121414	0.126258	0.105237	0.111333	0.106974	0.110177	0.122982	0.139059	0.125159	0.117791	0.121778
AC007092	0.286787	0.35611	0.131423	0.12395	0.137565	0.137068	0.430297	0.545618	0.211622	0.192157	0.118275	0.128339	0.134317	0.14547	0.170686	0.282318	0.525054	0.116434	0.184518	0.115393	0.20767	0.125435	0.292653
AC007096	0.101068	0.104188	0.118246	0.114742	0.121727	0.122994	0.117992	0.107746	0.117273	0.111916	0.108839	0.119749	0.120831	0.124477	0.103753	0.111206	0.103311	0.109766	0.122388	0.102934	0.115134	0.116699	0.121505
AC007098	0.104544	0.13734	0.146835	0.138513	0.121727	0.123004	0.117992	0.127676	0.136626	0.124423	0.124533	0.126876	0.120831	0.146843	0.131301	0.111436	0.115011	0.124384	0.135048	0.156081	0.161222	0.116699	0.134172
AC007099	0.101068	0.104188	0.118246	0.114742	0.677514	0.122994	0.117992	0.121989	0.117273	0.111916	0.108839	0.12054	0.125175	0.18573	0.316703	0.111206	0.110935	0.115186	0.122388	0.114968	0.115134	0.126224	0.121505
AC007106	0.101068	0.136027	0.134975	0.130866	0.121727	0.122994	0.146072	0.13336	0.120617	0.111916	0.115453	0.119749	0.125277	0.124477	0.113002	0.117761	0.143156	0.112985	0.122388	0.231896	0.115134	0.123832	0.125523
AC007114	0.101068	0.104188	0.118246	0.114742	0.121727	0.122994	0.117992	0.107746	0.117273	0.111916	0.108839	0.119749	0.120831	0.124477	0.103753	0.111206	0.103311	0.109766	0.122388	0.102934	0.115134	0.116699	0.121505
AC007115	0.101068	0.104188	0.118246	0.114742	0.121727	0.122994	0.117992	0.107746	0.117273	0.111916	0.108839	0.119749	0.120831	0.124477	0.103753	0.111206	0.103311	0.109766	0.122388	0.102934	0.115134	0.116699	0.121505
AC007126	0.101068	0.111853	0.118246	0.114742	0.121727	0.122994	0.117992	0.107746	0.117273	0.111916	0.108839	0.119749	0.120831	0.124477	0.103753	0.111206	0.103311	0.109766	0.122388	0.12861	0.115134	0.116699	0.121505
AC007128	1.33935	0.866564	0.852705	1.71996	1.3612	0.165183	0.158467	1.69846	0.12659	0.480786	1.04678	1.59338	1.6338	1.12415	0.657724	0.629068	2.18564	1.54259	0.127494	0.111834	0.119797	0.166247	0.174441
AC007131	0.101068	0.104188	0.118246	0.114742	0.121727	0.12301	0.148015	0.107746	0.117273	0.111996	0.109061	0.119867	0.120831	0.124477	0.103753	0.111206	0.103311	0.109766	0.122388	0.102934	0.115684	0.116699	0.121505
AC007136	0.101068	0.104188	0.118246	0.114742	0.121727	0.122994	0.117992	0.107746	0.117273	0.111916	0.108839	0.119749	0.120831	0.124477	0.103753	0.111206	0.103311	0.109766	0.122388	0.102934	0.115134	0.116699	0.121505
AC007161	0.101068	0.104188	0.118246	0.114742	0.121727	0.122994	0.117992	0.107746	0.117273	0.111916	0.108839	0.131491	0.120831	0.1245	0.103753	0.111206	0.103311	0.109766	0.122388	0.102934	0.115134	0.116699	0.121505
AC007163	0.110683	0.143382	0.13797	0.126109	0.135905	0.131386	0.165118	0.702791	0.138711	0.121414	1.4937	0.212223	1.11386	0.853037	0.47944	0.133069	0.306745	0.118346	0.1905	0.126868	0.155841	0.358763	0.158398
AC007179	0.101068	0.104188	0.118246	0.114742	0.121727	0.122994	0.117992	0.107746	0.117273	0.111916	0.108839	0.119749	0.120831	0.124477	0.103753	0.111206	0.103311	0.109766	0.122388	0.102934	0.115134	0.116699	0.121505
AC007182	0.143645	0.104188	0.118246	0.153828	0.121727	0.152095	0.316553	0.119133	0.158584	0.111916	0.108839	0.19842	0.120831	0.124477	0.193221	0.294969	0.103311	0.345157	0.122388	0.160278	0.121362	0.116699	0.121505
AC007192	0.108933	0.123287	0.118426	0.114743	0.122127	0.127957	0.132024	0.115935	0.118983	0.120601	0.156347	0.190318	0.157949	0.133516	0.103753	0.139082	0.115357	0.109789	0.125668	0.13185	0.236181	0.116699	0.13326
AC007193	1.36349	0.105318	0.915661	0.354627	0.124632	0.37473	0.168602	0.303231	0.117958	0.131344	0.293741	0.119752	0.121475	0.124477	0.297665	0.198991	0.10609	0.115074	0.15356	0.103069	0.87693	0.166125	0.121505
AC007204	0.103672	0.143956	0.119266	0.114742	0.122763	0.145812	0.159386	0.279788	0.160563	0.127043	0.484397	0.119749	0.556635	0.254275	0.311302	0.178892	0.123493	0.175371	0.322021	0.134867	0.386993	0.146104	0.121505
AC007216	0.101068	0.104188	0.118246	0.114742	0.121727	0.122994	0.117992	0.107746	0.117273	0.111916	0.108839	0.119749	0.120831	0.124477	0.103753	0.111206	0.103311	0.109766	0.122388	0.102934	0.115134	0.116699	0.121505
AC007228	0.895959	0.933437	1.85324	0.640249	1.14439	0.470614	0.402571	0.974317	0.577751	1.14857	0.899336	0.455925	1.17348	1.01546	1.36303	0.290851	1.43482	0.591167	1.17198	0.33258	0.858472	0.57715	0.996389
AC007229	4.27964	3.39145	3.35809	3.47165	3.17771	4.36477	2.4011	3.46439	2.95005	3.10341	3.29066	3.23578	3.93065	3.85194	4.42894	3.81701	2.2838	3.31134	4.24309	3.25802	3.42159	4.18887	3.79887
AC007237	0.101068	0.104188	0.118246	0.114742	0.121727	0.122994	0.117992	0.107746	0.117273	0.111916	0.108839	0.119749	0.120831	0.124477	0.103753	0.111206	0.103311	0.109766	0.122388	0.102934	0.115134	0.116699	0.121505
AC007238	5.01718	5.47804	4.39711	4.85148	4.51395	5.09426	4.5735	4.53092	4.46484	4.78476	4.51736	4.62962	4.78791	5.34888	4.5867	4.55911	4.77973	4.74826	4.92136	5.30255	4.47244	4.18572	5.0877
AC007241	0.101068	0.104188	0.118246	0.114742	0.121727	0.122994	0.117992	0.107746	0.117273	0.111916	0.108839	0.119749	0.120831	0.124477	0.103753	0.111206	0.103311	0.109766	0.122388	0.102934	0.115134	0.116699	0.121505
AC007242	0.101068	0.104188	0.118246	0.114742	0.121727	0.122994	0.117992	0.107746	0.117273	0.111916	0.108839	0.119749	0.120831	0.124477	0.103753	0.111206	0.103311	0.109766	0.122388	0.102934	0.115134	0.116699	0.121505
AC007246	3.0597	2.60561	1.8435	2.30651	2.68132	3.41	2.61869	3.4852	2.98558	3.34418	2.34424	1.96654	3.52667	3.3621	2.86263	3.92433	3.19632	3.44932	3.15349	3.72435	1.93462	3.05863	3.03106
AC007248	0.101068	0.104188	0.118246	0.114742	0.121727	0.122994	0.117992	0.107746	0.117273	0.111916	0.108839	0.119749	0.120831	0.124477	0.103753	0.111206	0.265282	0.109766	0.122388	0.102934	0.115134	0.116699	0.121505
AC007249	1.04499	0.190128	0.865119	0.130586	0.121727	0.43631	0.213367	0.258602	0.224475	0.283993	0.672783	0.124565	0.258454	0.124477	0.103753	0.205403	0.108394	0.109766	0.219637	0.22937	0.115134	0.116699	0.453145
AC007250	0.101068	0.130774	0.121061	0.114742	0.124758	0.122994	0.117992	0.107746	0.117273	0.111916	0.109631	0.119749	0.120831	0.124477	0.178039	0.111206	0.103311	0.109766	0.122388	0.102934	0.115134	0.116699	0.121505
AC007251	0.104909	0.106605	0.124968	0.122413	0.128363	0.127915	0.120741	0.115303	0.120414	0.118708	0.110478	0.12172	0.124464	0.129057	0.105554	0.116716	0.105982	0.113616	0.127382	0.108412	0.121253	0.119763	0.122961
AC007253	0.101068	0.104188	0.118246	0.114742	0.121727	0.122994	0.117992	0.107746	0.117273	0.111916	0.108839	0.119749	0.120831	0.124477	0.103753	0.111206	0.103311	0.109766	0.122388	0.102934	0.115134	0.116699	0.121505
AC007255	1.15778	0.127607	0.159231	0.115718	0.955634	0.124895	0.162173	0.703038	0.355318	1.30784	0.440412	0.223454	0.196626	1.60184	0.123393	0.131617	0.872084	1.90248	0.701877	0.174119	0.282127	1.3771	0.9458
AC007256	1.23713	0.550648	0.866366	0.31428	0.630584	0.539058	0.667979	0.716632	0.436234	0.687756	0.34578	0.416131	0.832181	0.911146	0.864595	0.916953	0.418231	0.682567	0.710692	0.539469	0.73578	1.0571	0.615719
AC007271	0.106875	0.104188	0.132684	0.114742	0.121727	0.125692	0.120803	0.130506	0.135409	0.120031	0.108839	0.119749	0.120831	0.124477	0.104234	0.13502	0.141772	0.138341	0.137202	0.10858	0.162422	0.181102	0.124671
AC007272	0.101068	0.104191	0.270416	0.268041	0.175103	0.122994	0.117992	0.107746	0.163277	0.428452	0.108839	0.119749	0.120831	0.124477	0.160993	0.120611	0.103311	0.109766	0.161754	0.102934	0.446402	0.116699	0.158694
AC007274	0.101068	0.104188	0.118246	0.114742	0.121727	0.122994	0.117992	0.107746	0.117273	0.111916	0.108839	0.119749	0.120831	0.124477	0.103753	0.1185	0.103311	0.109766	0.122388	0.102934	0.115134	0.116699	0.121505
AC007276	1.31238	0.399205	0.38723	0.839574	0.29313	0.681735	0.577568	0.708779	0.435563	0.344982	0.926693	0.517471	0.610568	0.43533	0.777953	0.530688	0.305372	0.587495	0.864258	1.07919	0.999227	0.422606	0.525416
AC007277	0.103487	0.120362	0.118246	0.115997	0.121727	0.12337	0.117992	0.162317	0.117956	0.18427	0.108839	0.119749	0.121945	0.128298	0.107975	0.114698	0.15617	0.256323	0.123467	0.127754	0.167467	0.118911	0.129172
AC007278	0.101068	0.104188	0.118246	0.114742	0.121727	0.122994	0.117992	0.107746	0.117273	0.111916	0.108839	0.119749	0.120831	0.124477	0.103753	0.111206	0.115079	0.109766	0.122388	0.102934	0.115134	0.116699	0.121505
AC007279	0.101068	0.104188	0.118342	0.170923	0.124612	0.122994	0.135881	0.107746	0.117273	0.111916	0.176903	0.141988	0.120831	0.124477	0.13346	0.111238	0.124909	0.148575	0.122388	0.119591	0.115134	0.116699	0.121505
AC007282	0.101068	0.104188	0.118246	0.114742	0.121727	0.169216	0.117992	0.140111	0.117273	0.111916	1.18321	0.219469	1.02586	0.834157	0.276499	0.303332	0.103311	0.109766	0.122388	0.139479	0.115134	0.67438	0.121505
AC007283	2.52901	3.12241	2.42366	2.35705	2.89764	1.95951	2.12159	4.77201	3.25208	4.39699	3.93919	1.10781	2.75388	4.16908	1.96354	2.43312	3.25943	3.03301	1.81913	3.20678	3.5644	3.25069	3.9081
AC007285	0.300395	0.422964	0.29793	0.299447	0.281809	0.252077	0.272124	0.388065	0.271848	0.336607	0.657153	0.368874	1.03758	0.243361	0.268818	0.334363	0.284827	0.412581	0.37742	0.464532	0.54242	0.659846	0.298775
AC007292	0.267234	0.693352	1.06526	0.60772	0.318769	0.163154	0.539794	0.722575	0.574878	0.628036	0.368093	0.429537	0.310539	0.342519	0.437174	0.761295	0.356131	0.372936	0.749929	0.241663	0.354205	0.471903	0.304193
AC007308	0.13169	0.108165	0.118246	0.134728	0.125414	0.122994	0.121775	0.107746	0.117686	0.111916	0.115506	0.119749	0.139222	0.124477	0.151049	0.146598	0.103311	0.109766	0.122388	0.102934	0.115134	0.116699	0.121505
AC007312	0.101068	0.104188	0.118246	0.114742	0.121727	0.122994	0.117992	0.107746	0.117273	0.111916	0.108839	0.119749	0.120831	0.124477	0.103753	0.111206	0.103311	0.109766	0.122388	0.102934	0.115134	0.116699	0.121505
AC007316	0.101068	0.104188	0.118246	0.114742	0.121727	0.122994	0.117992	0.107746	0.117273	0.111916	0.108839	0.119749	0.120831	0.124477	0.103753	0.111206	0.103311	0.109766	0.122388	0.102934	0.115134	0.116699	0.121505
AC007317	0.101324	0.104188	0.119634	0.116542	0.121727	0.123746	0.118438	0.107746	0.161689	0.111916	0.109099	0.119959	0.120831	0.124477	0.103753	0.111342	0.103311	0.109916	0.122388	0.103238	0.115134	0.116699	0.121588
AC007318	7.07814	7.16145	7.33616	6.96986	8.21247	7.85654	7.38491	6.63101	6.2617	7.39935	6.51554	7.60237	7.426	7.40993	6.33811	7.28852	6.24484	6.73394	7.88389	7.12029	7.1578	6.62495	7.24685
AC007319	0.101519	0.316114	0.17668	1.12088	0.406864	0.626112	1.90764	1.81002	0.250169	1.22527	0.617192	0.82211	0.121968	0.127377	0.142149	1.01079	0.216398	2.89906	0.386045	0.117178	0.383584	0.117727	0.685598
AC007322	0.101068	0.104188	0.118246	0.114742	0.121727	0.122994	0.117992	0.107746	0.117273	0.111916	0.108839	0.119749	0.120831	0.124477	0.103753	0.111206	0.103311	0.109766	0.122388	0.102934	0.115134	0.116699	0.121505
AC007326	0.101068	0.104188	0.118246	0.114742	0.121727	0.171372	0.117992	0.107746	0.185409	0.111916	0.30611	0.119749	0.120831	0.124477	0.103753	0.111206	0.103311	0.164348	0.122388	0.14154	0.115134	0.116699	0.121505
AC007327	0.110073	0.104188	0.118246	0.114742	0.121727	0.122994	0.117992	0.107746	0.117273	0.111916	0.108839	0.119749	0.120831	0.124477	0.103753	0.111206	0.103311	0.109766	0.122388	0.102934	0.115134	0.116699	0.121505
AC007333	0.101068	0.104188	0.118246	0.114742	0.121727	0.122994	0.117992	0.107746	0.117273	0.111916	0.108839	0.119749	0.120831	0.124477	0.103753	0.111206	0.103311	0.109766	0.122388	0.102934	0.115134	0.116699	0.121505
AC007339	0.101068	0.104188	0.118246	0.114742	0.121727	0.122994	0.117992	0.107746	0.117273	0.111916	0.108839	0.119749	0.120831	0.124477	0.103753	0.111206	0.103311	0.109766	0.122388	0.102934	0.115134	0.116699	0.121505
AC007347	1.06675	1.36345	0.145382	1.05315	0.140018	1.46919	1.41545	0.952677	1.12415	1.6968	0.109033	0.158987	1.49867	0.124477	0.105638	1.37803	1.19355	1.89087	0.122435	1.9454	0.115136	0.611924	1.3429
AC007349	0.101068	0.104188	0.125323	0.116057	0.121727	0.122994	0.119147	0.107746	0.117273	0.111916	0.112829	0.119749	0.120831	0.124477	0.103753	0.111206	0.103311	0.109766	0.122388	0.102934	0.115134	0.116699	0.121505
AC007353	0.101068	0.104188	0.118246	0.114742	0.121727	0.122994	0.117992	0.107746	0.117273	0.111916	0.108839	0.119749	0.120831	0.124477	0.103753	0.111206	0.103311	0.109766	0.122388	0.102934	0.115134	0.116699	0.121505
AC007358	0.101068	0.104188	0.118246	0.114742	0.121727	0.122994	0.117992	0.107746	0.117273	0.111916	0.108839	0.119749	0.120831	0.124477	0.103753	0.111206	0.103311	0.109766	0.122388	0.102934	0.115134	0.116699	0.121505
AC007359	0.101068	0.104188	0.118556	0.114742	0.121727	0.122994	0.117992	0.107746	0.117273	0.111916	0.108839	0.119749	0.12116	0.124477	0.104241	0.11152	0.103311	0.109766	0.122388	0.102934	0.115134	0.116699	0.121876
AC007362	0.101068	0.950343	0.231253	0.114742	3.9697	0.132312	0.206048	2.93153	1.9788	0.94908	0.16443	2.94668	0.303231	2.8791	2.51941	2.53149	1.19695	0.125794	3.23254	3.82031	3.60808	0.902011	2.97068
AC007364	0.16344	0.114357	0.122419	0.117413	0.132019	0.132486	0.18225	0.115034	0.126819	0.120566	0.118794	0.123801	0.126923	0.139567	0.113548	0.119968	0.109709	0.114388	0.126234	0.105035	0.122677	0.124036	0.124014
AC007365	0.994543	0.567113	0.118246	0.408263	0.50141	0.342054	0.775207	0.351319	0.212322	0.269641	1.04107	0.759533	0.31493	0.131753	0.400564	0.250385	0.28802	0.344227	0.640188	0.40725	1.18882	0.202634	0.145574
AC007375	0.108789	0.104188	0.118246	0.117453	0.121727	0.122994	0.117992	0.107746	0.117273	0.117292	0.108839	0.119749	0.120831	0.124477	0.103753	0.111206	0.103311	0.109766	0.122388	0.102934	0.115134	0.116699	0.121505
AC007377	0.101068	0.109619	0.118246	0.116307	0.121727	0.122994	0.117992	0.107746	0.117273	0.111916	0.108839	0.119749	0.120831	0.124477	0.103753	0.116655	0.103311	0.109766	0.122388	0.115492	0.115134	0.116699	0.121505
AC007381	0.148735	0.104188	0.118246	0.114742	0.122698	0.122994	0.117992	0.131834	0.117273	0.111916	0.108839	0.119749	0.121786	0.124477	0.103753	0.111206	0.103311	0.109766	0.122388	0.102934	0.115947	0.11925	0.156611
AC007382	0.589258	1.54747	0.797087	0.114742	1.81171	2.01177	0.52835	0.107746	0.941717	1.00106	1.02172	0.876362	1.9604	0.124477	1.16958	1.09778	1.78008	1.42154	0.817847	1.17599	0.115134	0.116699	0.121505
AC007383	1.7666	1.93729	0.999391	2.1801	0.779133	2.10739	1.23317	1.17314	1.56028	1.95099	1.28132	1.00601	1.00695	1.15059	1.50472	0.839274	1.59027	1.18409	0.581764	0.997168	2.31725	1.60811	1.58563
AC007386	0.101068	0.106678	0.140019	0.117184	0.121727	0.165977	0.162667	0.112165	0.158284	0.124651	0.153074	0.128613	0.134704	0.124477	0.164661	0.121884	0.110315	0.181091	0.122388	0.115954	0.154253	0.129125	0.124131
AC007387	2.86184	4.07851	0.118246	1.98696	3.72907	0.122994	0.117992	0.107746	0.117273	0.111916	0.108839	0.119749	4.42084	0.124477	1.98427	1.65363	0.103311	0.109766	0.122388	2.77086	2.54586	3.99146	0.121505
AC007389	0.293783	0.154485	0.7149	0.196132	0.121727	0.250133	0.377134	0.179379	0.210499	0.138321	0.600576	0.376107	0.728869	0.124477	0.485518	0.353777	0.382935	0.452894	0.124757	0.565749	0.436677	0.142924	0.414472
AC007390	5.56989	4.86751	5.40085	5.38898	6.12693	6.24232	5.06544	6.15319	4.74994	5.16926	5.45792	5.76204	5.55173	5.28366	5.22469	5.34734	4.97408	4.4824	5.37399	5.69073	6.1971	5.14706	4.56945
AC007391	0.114961	0.192736	0.118246	0.163421	0.121727	0.160464	0.162405	0.142288	0.14166	0.223682	0.108839	0.154415	0.144922	0.124477	0.103753	0.187789	0.115685	0.131629	0.122388	0.198087	0.236541	0.116699	0.135333
AC007392	0.105472	0.105671	0.118792	0.115262	0.124114	0.123353	0.122054	0.110158	0.117634	0.112831	0.109691	0.121101	0.122931	0.127879	0.1066	0.111806	0.181367	0.111217	0.123012	0.103347	0.116687	0.118006	0.122079
AC007394	0.101068	0.104188	0.118246	0.114742	0.121727	0.122994	0.117992	0.107746	0.117273	0.111916	0.108839	0.119749	0.120831	0.124477	0.103753	0.111206	0.103311	0.109766	0.122388	0.102934	0.115134	0.116699	0.121505
AC007395	0.25931	0.138325	0.176961	0.199371	0.186995	0.299824	0.233647	0.107746	0.149969	0.147864	0.151666	0.165948	0.120831	0.124477	0.103753	0.225908	0.182536	0.288186	0.177535	0.179877	0.171921	0.447271	0.176755
AC007401	0.25768	0.321385	0.808541	0.408843	0.401085	0.766401	0.337836	0.168603	0.602877	0.232898	0.361273	0.301569	0.164759	0.192182	0.261383	0.370979	0.161595	0.295326	0.209235	0.340903	0.72836	0.56904	0.425671
AC007402	0.101068	0.104188	0.118246	0.114742	0.121727	0.122994	0.117992	0.107746	0.117273	0.111916	0.108839	0.119749	0.120831	0.124477	0.103753	0.111206	0.103311	0.109766	0.122388	0.102934	0.115134	0.116699	0.121505
AC007403	0.285552	0.104861	0.123417	0.115011	0.122307	0.122994	0.218959	0.108307	0.117731	0.111978	0.199943	0.119749	0.120831	0.125238	0.104206	0.111417	0.103611	0.110283	0.122783	0.103131	0.115523	0.116754	0.121763
AC007405	3.29282	2.39474	2.61304	1.9489	1.93481	2.76427	2.42888	3.47049	2.11696	2.53674	0.999135	1.68941	3.88319	2.95672	2.28584	1.96172	2.52351	4.07451	1.0095	3.25651	2.65526	2.32463	1.79312
AC007421	0.101068	0.104188	0.118246	0.114742	0.121727	0.122994	0.117992	0.107746	1.03531	0.111916	1.26608	0.119749	0.120831	0.124477	0.103753	0.111206	0.103311	0.109766	0.122388	0.102934	0.115134	0.116699	0.121505
AC007422	0.101068	0.104188	0.118246	0.114742	0.121727	0.122994	0.135514	0.108979	0.118572	0.117607	0.11297	0.119749	0.120831	0.124477	0.105682	0.111206	0.103311	0.11211	0.126125	0.102934	0.115134	0.130522	0.127352
AC007431	0.101068	0.104188	0.118246	0.114742	0.121727	0.122994	0.117992	0.107746	0.117273	0.111916	0.108839	0.119749	0.120831	0.124477	0.103753	0.111206	0.103311	0.109766	0.122388	0.122561	0.115134	0.116699	0.121505
AC007435	0.101068	0.104188	0.118246	0.114742	0.121727	0.122994	0.117992	0.107746	0.117273	0.111916	0.108839	0.119749	0.120831	0.124477	0.103753	0.111206	0.103311	0.109766	0.122388	0.102934	0.115134	0.116699	0.121505
AC007436	0.101068	0.104188	0.118246	0.114742	0.121727	0.122994	0.117992	0.107746	0.117273	0.111916	0.108839	0.119749	0.120831	0.124477	0.103753	0.111206	0.103311	0.109766	0.122388	0.102934	0.115134	0.116699	0.121505
AC007450	0.101068	0.104188	0.118246	0.114742	0.121727	0.122994	0.117992	0.107746	0.117273	0.111916	0.108839	0.119749	0.120831	0.124477	0.103753	0.111206	0.103311	0.109766	0.122388	0.102934	0.115134	0.116699	0.121505
AC007461	0.101115	0.319804	0.258553	0.114742	0.534463	0.122994	0.124964	0.111534	0.16056	0.191414	0.110698	0.237041	0.129721	0.682995	0.112943	0.571336	0.183629	0.132749	0.219548	0.166844	0.216296	0.198849	0.122219
AC007463	0.101068	0.104188	0.118246	0.114742	0.133923	0.122994	0.117992	0.10889	0.117273	0.344851	0.110118	0.119749	0.120831	0.124477	0.103753	0.111206	0.10452	0.109766	0.122388	0.102934	0.115134	0.126336	0.129641
AC007464	0.101167	0.104566	0.118388	0.114967	0.121916	0.122994	0.118022	0.108103	0.117273	0.11231	0.108923	0.119831	0.120954	0.124477	0.103845	0.111291	0.103391	0.109766	0.123114	0.104158	0.115693	0.116994	0.121683
AC007486	0.101068	0.104188	0.118246	0.114742	0.121727	0.122994	0.117992	0.107746	0.117273	0.111916	0.108839	0.119749	0.120831	0.124477	0.103753	0.111206	0.103311	0.109766	0.122388	0.102934	0.115134	0.116699	0.121505
AC007528	0.101068	0.104188	0.118246	0.114742	0.121727	0.122994	0.117992	0.107746	0.117273	0.111916	0.108839	0.119749	0.120831	0.124477	0.103753	0.111206	0.103311	0.109766	0.122388	0.102934	0.115134	0.116699	0.121505
AC007535	0.101068	0.104188	0.118246	0.114742	0.121727	0.122994	0.117992	0.107746	0.117273	0.111916	0.108839	0.119749	0.120831	0.124477	0.103753	0.111206	0.103311	0.109766	0.122388	0.102934	0.115134	0.116699	0.121505
AC007551	0.946372	0.417504	0.23332	0.222088	0.439042	0.355116	0.639947	1.02023	0.16918	0.691229	0.671483	0.408573	0.541269	0.432275	0.455646	0.567206	0.721987	1.03935	0.259896	0.318627	0.467667	0.172477	0.37293
AC007556	0.101068	0.104188	0.118246	0.114742	0.121727	0.122994	0.117992	0.107746	0.117273	0.111916	0.108839	0.119749	0.120831	0.124477	0.103753	0.111206	0.103311	0.109766	0.122388	0.102934	0.115134	0.116699	0.121505
AC007557	0.101068	0.104188	0.118246	0.114742	0.121727	0.122994	0.117992	0.107746	0.117273	0.111916	0.108839	0.119749	0.120831	0.124477	0.103753	0.111206	0.103311	0.109766	0.122388	0.102934	0.169357	0.116699	0.121505
AC007559	0.101068	0.104188	0.118246	0.114742	0.121727	0.122994	0.117992	0.107746	0.117273	0.111916	0.108839	0.119749	0.120831	0.124477	0.103753	0.111206	0.103311	0.109766	0.122388	0.102934	0.115134	0.116699	0.121505
AC007560	4.84092	4.54643	3.86761	4.99431	5.19287	4.21464	4.95414	5.25649	5.02111	4.16544	4.70349	5.09396	3.73284	3.54108	4.79054	4.44148	4.48991	4.80398	3.50132	4.25431	3.83277	3.7705	4.82431
AC007562	0.10715	0.105259	0.121544	0.116053	0.129632	0.124442	0.118222	0.1083	0.11994	0.112739	0.111315	0.123785	0.122328	0.128172	0.108206	0.111897	0.106403	0.110745	0.124691	0.104137	0.121412	0.11937	0.122351
AC007563	0.128165	0.104243	0.118246	0.114742	0.121935	0.122994	0.118086	0.107746	0.118399	0.111916	0.109056	0.12234	0.121035	0.124477	0.103753	0.1113	0.103567	0.11009	0.122653	0.143886	0.11644	0.122845	0.121505
AC007566	0.253407	0.467413	0.208089	0.326275	0.824212	0.293424	0.655312	0.576914	0.362806	0.354777	0.343712	0.448629	0.537459	0.190517	0.429757	0.359311	0.30637	0.695863	0.195323	0.580275	0.496418	0.566384	0.619898
AC007567	0.101068	0.104188	0.118246	0.114742	0.121727	0.122994	0.117992	0.107746	0.117273	0.111916	0.108839	0.119749	0.120831	0.124477	0.103753	0.111206	0.103311	0.109766	0.122388	0.102934	0.115134	0.116699	0.121505
AC007568	0.101068	0.104188	0.118246	0.114742	0.121727	0.122994	0.117992	0.107746	0.117273	0.111916	0.108839	0.119749	0.120831	0.124477	0.103753	0.111206	0.103311	0.109766	0.122388	0.102934	0.115134	0.116699	0.121505
AC007611	0.101068	0.104188	0.118246	0.114742	0.121727	0.122994	0.117992	0.107746	0.117273	0.111916	0.108839	0.119749	0.120831	0.124477	0.103753	0.111206	0.103311	0.109766	0.122388	0.102934	0.115134	0.116699	0.121505
AC007618	0.101068	0.104188	0.118246	0.114742	0.121727	0.122994	0.117992	0.107746	0.117273	0.111916	0.108839	0.119749	0.120831	0.124477	0.103753	0.111206	0.103311	0.109766	0.122388	0.102934	0.115134	0.116699	0.121505
AC007620	2.70982	4.3075	3.42948	4.04685	2.26823	3.80619	3.61712	0.550786	3.3252	3.45502	0.40521	4.08974	2.35443	0.426864	2.04366	2.26613	0.947556	4.01734	2.27292	4.08094	3.66639	3.83337	0.158166
AC007631	0.101068	0.104188	0.118246	0.114742	0.121727	0.122994	0.117992	0.107746	0.117273	0.111916	0.108839	0.119749	0.120831	0.124477	0.103753	0.111206	0.103311	0.109766	0.122388	0.102934	0.115134	0.116699	0.121505
AC007652	0.101068	0.104188	0.122348	0.114742	0.121727	0.122994	0.117992	0.107746	0.117273	0.111916	0.108839	0.119749	0.120831	0.124477	0.103753	0.111206	0.103311	0.109766	0.122388	0.102934	0.115134	0.116699	0.121505
AC007677	0.101068	0.104188	0.118246	0.114742	0.121727	0.122994	0.117992	0.107746	0.117273	0.111916	0.108839	0.119749	0.120831	0.124477	0.103753	0.111206	0.103311	0.109766	0.122388	0.102934	0.115134	0.116699	0.121505
AC007679	0.101068	0.104189	0.219713	0.136947	0.121727	0.131467	0.117992	0.107746	0.117273	0.111916	0.127345	0.119749	0.120832	0.237499	0.181095	0.111206	0.120943	0.122047	0.229696	0.102934	0.163395	0.116699	0.121505
AC007680	0.101068	0.104188	0.118246	0.114742	0.121727	0.122994	0.117992	0.107746	0.117273	0.111916	0.108839	0.119749	0.120831	0.124477	0.103753	0.111206	0.103311	0.109766	0.122388	0.102934	0.115134	0.116699	0.121505
AC007682	0.104568	0.106855	0.118984	0.115994	0.1226	0.123111	0.183886	0.111643	0.117936	0.11241	0.109032	0.119915	0.124822	0.124969	0.109203	0.111575	0.10403	0.112635	0.12271	0.108572	0.11554	0.11855	0.121804
AC007690	0.101068	0.104188	0.118246	0.164682	0.121727	0.122994	0.117992	0.107746	0.117273	0.121347	0.108839	0.160803	0.120831	0.124477	0.103753	0.111206	0.103311	0.109766	0.122388	0.102934	0.152026	0.116699	0.129528
AC007731	0.101068	0.104188	0.118246	0.114742	0.121727	0.122994	0.117992	0.107746	0.117273	0.111916	0.108839	0.119749	0.120831	0.124477	0.103753	0.111206	0.103311	0.109766	0.122388	0.102934	0.115134	0.116699	0.121505
AC007740	0.101068	0.104188	0.118246	0.114742	0.121727	0.122994	0.117992	0.107746	0.117273	0.111916	0.108839	0.119749	0.120831	0.124477	0.103753	0.111206	0.103311	0.109766	0.122388	0.102934	0.115134	0.116699	0.121505
AC007742	0.101068	0.104188	0.118246	0.114742	0.133038	0.122994	0.118849	0.107746	0.117273	0.111916	0.108839	0.119749	0.120831	0.124477	0.103753	0.111206	0.103311	0.109766	0.122388	0.102934	0.115134	0.116699	0.121505
AC007743	0.200704	0.164051	0.196681	0.130774	0.922764	0.125477	0.11904	0.136848	1.55386	0.719733	0.204428	0.128036	0.121169	1.65883	0.305979	0.146289	0.202523	0.368002	0.139546	0.104612	0.260209	0.197467	0.360124
AC007750	0.101068	0.104188	0.118246	0.114742	0.126516	0.122994	0.120694	0.107746	0.150543	0.113237	0.117511	0.119749	0.120831	0.124477	0.103753	0.205849	0.103311	0.111238	0.12974	0.159053	0.115134	0.116699	0.121505
AC007773	0.776407	0.704224	0.361994	0.538578	0.298674	0.460597	0.503371	0.26924	0.561532	0.250963	0.839795	0.67243	0.836949	0.187348	0.592223	0.731943	0.292981	0.503804	0.184892	0.35861	0.677331	0.396006	0.970347
AC007787	0.101068	0.104188	0.118246	0.114742	0.121727	0.122994	0.117992	0.107746	0.117273	0.119006	0.108839	0.119749	0.120831	0.124477	0.103753	0.111206	0.103311	0.109766	0.122388	0.102934	0.115134	0.116699	0.121505
AC007790	0.106758	0.104188	0.118246	0.114742	0.149278	0.122994	0.117992	0.121525	0.117273	0.209827	0.108839	0.159232	0.120831	0.124477	0.103753	0.111206	0.122606	0.128632	0.122388	0.107146	0.115134	0.116699	0.121505
AC007795	0.101068	0.104188	0.118246	0.114742	0.121727	0.122994	0.117992	0.107746	0.117273	0.131917	0.108839	0.119749	0.120831	0.124477	0.103753	0.111206	0.103311	0.109766	0.122388	0.102934	0.115134	0.116699	0.121505
AC007796	0.101068	0.107521	0.122438	0.159682	0.12263	0.122994	0.118607	0.107746	0.117273	0.111916	0.109311	0.140416	0.120831	0.134801	0.103753	0.111206	0.103534	0.109766	0.122388	0.102934	0.115134	0.118478	0.121505
AC007842	0.101068	0.104188	0.118246	0.114742	0.121727	0.122994	0.117992	0.107746	0.117273	0.111916	0.108839	0.119749	0.120831	0.124477	0.103753	0.111206	0.103311	0.109766	0.122388	0.102934	0.115134	0.116699	0.121505
AC007875	0.101068	0.104188	0.118246	0.114742	0.121727	0.122994	0.117992	0.107746	0.19842	0.111916	0.163029	0.119749	0.120831	0.124477	0.103753	0.111206	0.103311	0.109766	0.122388	0.102934	0.115134	0.116699	0.121505
AC007879	0.600933	0.567382	0.489892	2.3515	0.218044	0.226452	0.249936	2.21382	3.02581	0.182947	0.567344	0.416642	5.83213	1.19388	0.423904	1.21016	0.837902	0.446121	1.2975	3.0996	1.43926	3.9483	1.4092
AC007880	0.106077	0.116207	0.119913	0.132693	0.121727	0.123897	0.118806	0.163925	0.118157	0.111916	0.114459	0.122277	0.137922	0.143958	0.108997	0.125782	0.113035	0.110564	0.122388	0.105767	0.146342	0.116699	0.140916
AC007881	4.05811	4.07125	3.84035	3.01087	3.78524	3.36673	4.76806	3.89021	4.32741	3.7733	3.78682	3.33008	3.66258	2.85705	3.82832	3.83245	4.30993	4.83696	3.19791	3.66409	4.00743	4.00063	3.25844
AC007899	0.370637	0.143022	0.118246	0.114742	0.121727	0.122994	0.117992	0.107746	0.117273	0.142165	0.108839	0.119749	0.120831	0.388574	0.167472	0.111206	0.103311	0.109766	0.122388	0.102934	0.189847	0.116699	0.121505
AC007919	0.101068	0.104188	0.118246	0.114742	0.121727	0.122994	0.439374	0.107746	0.219167	0.206842	0.108839	0.119749	0.520668	0.124477	0.103753	0.111206	0.150185	0.109766	0.122388	0.129387	0.115134	0.116699	0.121505
AC007948	0.101068	0.106687	0.118246	0.114742	0.121727	0.122994	0.117992	0.107746	0.117273	0.111916	0.108839	0.119749	0.120831	0.124477	0.106065	0.111923	0.103311	0.109766	0.122388	0.102934	0.115134	0.116699	0.121505
AC007950	0.101068	0.104188	0.118246	0.114742	0.124141	0.122994	0.117992	0.143154	0.117273	0.114525	0.149424	0.119749	0.120831	0.124477	0.105519	0.145163	0.103311	0.143007	0.122388	0.102934	0.115134	0.116699	0.121505
AC007952	0.521184	0.564042	0.355325	0.374246	1.07938	0.540469	0.798369	0.933449	0.298966	0.496618	1.24086	0.139565	0.543885	0.291145	0.339981	1.11139	0.237261	0.521958	0.412116	0.488511	0.22688	0.119417	0.277671
AC007956	0.101068	0.402813	0.118246	0.114742	0.121727	0.122994	0.607038	0.107746	0.760358	0.111916	0.108839	1.26443	0.120831	0.124477	0.242457	0.183121	0.103311	0.109766	0.226248	0.617944	0.115134	0.304602	0.324058
AC007965	0.101068	0.104188	0.118246	0.114742	0.121727	0.122994	0.117992	0.107746	0.117273	0.111916	0.108839	0.119749	0.120831	0.124477	0.103753	0.111206	0.103311	0.109766	0.122388	0.102934	0.115134	0.116699	0.121505
AC007966	0.16042	0.104188	0.125296	0.148904	0.121727	0.158366	0.117992	0.186028	0.14801	0.11356	0.213888	0.121178	0.220532	0.124477	0.111525	0.177934	0.107814	0.127256	0.122388	0.142644	0.115134	0.120696	0.121505
AC007967	0.101068	0.104188	0.118246	0.114742	0.121727	0.122994	0.117992	0.107746	0.117273	0.111916	0.108839	0.119749	0.120831	0.124477	0.103753	0.111206	0.103311	0.109766	0.122388	0.102934	0.115134	0.116699	0.121505
AC007969	7.88255	7.96431	7.34282	7.90604	6.79463	8.17282	7.61065	7.02527	7.28479	7.0929	7.60242	7.35335	6.66171	6.21296	7.5788	6.68014	7.19254	7.28711	7.0561	7.00873	6.12641	5.16252	8.29448
AC007970	0.151777	0.10865	0.241482	0.18469	0.167824	0.129789	0.128579	0.122232	0.161509	0.249591	0.119446	0.170732	0.122612	0.364516	0.112601	0.113989	0.10669	0.113974	0.127168	0.183439	0.122581	0.128488	0.125122
AC008045	0.101068	0.104188	0.118246	0.114742	0.121727	0.122994	0.117992	0.107746	0.117273	0.111916	0.108839	0.119749	0.120831	0.124477	0.103753	0.111206	0.103311	0.109766	0.122388	0.102934	0.115134	0.116699	0.121505
AC008060	0.10592	0.105105	0.175292	0.114742	0.125203	0.123432	0.118386	0.107746	0.117273	0.114264	1.16689	0.119749	0.128508	0.124477	0.104389	0.1116	0.103311	0.109766	0.122388	0.102934	0.120217	0.116699	0.121505
AC008063	0.101068	0.143016	0.118246	0.114742	0.196044	0.122994	0.217552	1.04922	0.557458	0.152957	0.108839	0.119749	0.192136	0.124477	0.103753	1.16013	0.270512	0.253028	0.122388	1.54208	0.13045	0.220493	0.477228
AC008064	0.101068	0.104188	0.118246	0.114742	0.121727	0.122994	0.117992	0.107746	0.117273	0.111916	0.108839	0.119749	0.120831	0.124477	0.103753	0.111206	0.103311	0.109766	0.122388	0.102934	0.115134	0.116699	0.121505
AC008065	0.101068	0.104188	0.118246	0.114742	0.121727	0.122994	0.117992	0.107746	0.18968	0.111916	0.108839	0.119749	0.120831	0.124477	0.103753	0.111206	0.103311	0.179439	0.122388	0.102934	0.115134	0.116699	0.121505
AC008067	0.101068	0.104188	0.118246	0.114742	0.121727	0.122994	0.117992	0.107746	0.117273	0.111916	0.108839	0.119749	0.120831	0.124477	0.103753	0.111206	0.103311	0.111424	0.122388	0.102934	0.287094	0.116699	0.121505
AC008069	0.14995	0.104188	0.336154	0.114742	0.122518	0.122994	0.117992	0.107746	0.117273	0.111916	0.108839	0.119749	0.120831	0.124477	0.157329	0.111206	0.124296	0.109766	0.123061	0.102934	0.115134	0.119816	0.121505
AC008072	0.101068	0.104188	0.118246	0.114742	0.121727	0.122994	0.117992	0.107746	0.117273	0.111916	0.108839	0.119749	0.120831	0.124477	0.103753	0.111206	0.103311	0.109766	0.122388	0.102934	0.115134	0.116699	0.121505
AC008073	0.108791	0.107113	0.118246	0.114742	0.129065	0.122994	0.119691	0.107746	0.135739	0.111916	0.108839	0.121488	0.142901	0.165094	0.103753	0.111206	0.191748	0.109766	0.122388	0.139411	0.115134	0.116699	0.123446
AC008074	0.197834	0.164796	0.223665	0.121314	0.251702	0.18408	0.223501	0.190794	0.146779	0.269779	0.203615	0.358187	0.387784	0.127378	0.313635	0.383805	0.111427	0.262204	0.634818	0.217657	0.136318	0.609959	0.12298
AC008079	0.13676	0.106995	0.118246	0.278041	0.186214	0.124911	0.140547	0.111922	0.118074	0.112623	0.120365	0.139229	0.121382	0.124477	0.168546	0.138749	0.105617	0.11181	0.123581	0.141322	0.117946	0.127687	0.124127
AC008085	0.101068	0.104188	0.118246	0.114742	0.121727	0.122994	0.117992	0.107746	0.117273	0.111916	0.108839	0.119749	0.120831	0.124477	0.103753	0.111206	0.103311	0.109766	0.122388	0.102934	0.115134	0.116699	0.121505
AC008088	0.52007	0.553349	1.06755	0.114742	0.285149	0.172852	0.117992	0.153281	0.141519	0.111916	0.234285	0.154118	0.120831	0.228955	0.103753	0.218049	0.267992	0.120588	0.122388	0.169653	0.835503	0.116699	0.135293
AC008122	0.101068	0.104188	0.118246	0.114742	0.121727	0.122994	0.117992	0.107746	0.117273	0.111916	0.108839	0.119749	0.120831	0.124477	0.103753	0.111206	0.103311	0.109766	0.122388	0.102934	0.115134	0.116699	0.121505
AC008132	2.6348	2.93151	3.7887	3.13921	3.77839	3.28934	3.30553	2.77113	2.67004	2.37464	2.80297	2.79084	3.35901	2.76378	3.11669	3.05516	3.35986	2.95086	3.3246	1.80615	3.71236	3.07021	2.25144
AC008147	0.101068	0.104188	0.118246	0.114742	0.121727	0.122994	0.117992	0.107746	0.117273	0.111916	0.108839	0.119749	0.120831	0.124477	0.103753	0.111206	0.103311	0.109766	0.122388	0.102934	0.115134	0.116699	0.121505
AC008154	0.101068	0.175647	0.118246	0.117407	0.121727	0.122994	0.138753	0.109354	0.128627	0.111916	0.120937	0.122979	0.120831	0.124477	0.106271	0.112764	0.114777	0.119946	0.122388	0.104292	0.115134	0.116699	0.121505
AC008155	0.101068	0.104188	0.118246	0.114742	0.121727	0.122994	0.117992	0.107746	0.117273	0.111916	0.108839	0.119749	0.120831	0.124477	0.103753	0.111206	0.103311	0.109766	0.122388	0.102934	0.115134	0.116699	0.121505
AC008163	0.101068	0.104188	0.118246	0.114742	0.121727	0.122994	0.117992	0.311666	0.117273	0.111916	0.108839	0.119749	0.120831	0.124477	0.103753	0.111206	0.103311	0.14625	0.122388	0.102934	0.115134	0.116699	0.121505
AC008166	0.101068	0.104188	0.118246	0.114742	0.121727	0.122994	0.117992	0.107746	0.117273	0.111916	0.108839	0.119749	0.120831	0.124477	0.103753	0.111206	0.103311	0.109766	0.122388	0.102934	0.115134	0.116699	0.121505
AC008171	0.101068	0.104188	0.118246	0.114742	0.121727	0.122994	0.117992	0.107746	0.117273	0.111916	0.108839	0.119749	0.120831	0.124477	0.103753	0.111206	0.103311	0.109766	0.122388	0.102934	0.115134	0.116699	0.121505
AC008173	0.101068	0.104188	0.118246	0.114742	0.121727	0.122994	0.117992	0.107746	0.117273	0.111916	0.108839	0.119749	0.120831	0.124477	0.103753	0.111206	0.103311	0.109766	0.122388	0.102934	0.115134	0.116699	0.121505
AC008174	0.244577	0.106696	0.180095	0.394587	0.196707	0.124116	0.182084	0.414571	0.117274	0.113648	0.127216	0.123645	0.238959	0.124477	0.405774	0.186309	0.218519	0.138342	0.361451	0.191337	0.135236	0.116699	0.127841
AC008175	0.101068	0.104188	0.118556	0.114742	0.121727	0.122994	0.117992	0.107746	0.117273	0.111916	0.108839	0.119749	0.12116	0.124477	0.104242	0.111521	0.103311	0.109766	0.122388	0.102934	0.115134	0.116699	0.121876
AC008264	0.101068	0.104188	0.118246	0.114742	0.121727	0.122994	0.117992	0.107746	0.117273	0.111916	0.108839	0.119749	0.120831	0.124477	0.103753	0.111206	0.103311	0.109766	0.122388	0.102934	0.115134	0.116699	0.121505
AC008265	0.101068	0.104188	0.118246	0.196594	0.144763	0.122994	0.13886	0.107746	0.117273	0.111916	0.108839	0.119749	0.143308	0.124477	0.490246	0.121643	0.103311	0.109766	0.14194	0.102934	0.134656	0.147469	0.121505
AC008267	0.101068	0.104188	0.118246	0.114742	0.121727	0.122994	0.117992	0.107746	0.117273	0.111916	0.108839	0.119749	0.120831	0.124477	0.103753	0.111206	0.103311	0.109766	0.122388	0.102934	0.115134	0.116699	0.121505
AC008268	0.102751	0.362416	0.118246	0.121361	0.123233	0.12451	0.118675	1.30164	0.134081	0.115169	0.454063	0.135722	2.49475	5.85651	0.24934	0.899227	1.49432	6.34281	0.122388	2.39032	0.116395	0.131931	0.121505
AC008269	0.101068	0.104188	0.118246	0.114742	0.121727	0.122994	0.117992	0.107746	0.117273	0.150419	0.108839	0.119749	0.120831	0.124477	0.103753	0.111206	0.103311	0.109766	0.122388	0.102934	0.115134	0.116699	0.121505
AC008271	0.101718	0.104188	0.119507	0.115042	0.12289	0.122994	0.118256	0.504039	0.117273	0.11223	0.108915	0.27631	0.120831	0.146672	0.103753	0.187831	0.103598	0.109766	0.122388	0.102934	0.115134	0.146703	0.121505
AC008277	0.101068	0.104188	0.118246	0.114742	0.121727	0.122994	0.117992	0.114075	0.117273	0.111916	0.108839	0.119749	0.120831	0.124477	0.103753	0.111206	0.109587	0.122419	0.122388	0.102934	0.115134	0.116699	0.121505
AC008278	0.106544	0.107632	0.12073	0.118117	0.121727	0.12464	0.131007	0.108998	0.122101	0.112398	0.108839	0.124352	0.12346	0.124477	0.165777	0.117866	0.104634	0.109766	0.125168	0.104225	0.136884	0.116699	0.122991
AC008280	0.101068	0.104188	0.43675	0.116643	0.121727	0.122994	0.117992	0.107746	0.117273	0.111916	0.108839	0.119749	0.651743	0.149366	0.105072	0.111206	0.151407	0.152297	0.122388	0.136812	0.187855	0.116699	0.121505
AC008281	0.101068	0.104188	0.118246	0.114742	0.121727	0.122994	0.117992	0.107746	0.117273	0.111916	0.108839	0.119749	0.120831	0.124477	0.103753	0.111206	0.103311	0.109766	0.122388	0.102934	0.115134	0.116699	0.121505
AC008372	0.302738	0.300501	0.442144	0.309525	0.32588	0.228555	0.200582	0.107746	0.155457	0.594128	0.158546	0.178217	0.120831	0.124477	0.220499	0.38484	0.179319	0.249919	0.122388	0.102934	0.115134	0.116699	0.121505
AC008387	0.101068	0.104188	0.118246	0.114742	0.121727	0.122994	0.117992	0.107746	0.117273	0.132499	0.108839	0.119749	0.120831	0.124477	0.11308	0.111206	0.103311	0.109766	0.122388	0.117978	0.115134	0.116699	0.121505
AC008391	0.101068	0.104188	0.118246	0.114742	0.121727	0.122994	0.117992	0.107746	0.117273	0.111916	0.108839	0.119749	0.120831	0.124477	0.103753	0.111206	0.103311	0.109766	0.122388	0.102934	0.115134	0.116699	0.121505
AC008394	0.101068	1.43929	0.118246	0.133245	0.121727	0.122994	0.117992	0.107746	0.117273	0.197136	0.118264	0.128178	0.120831	0.124477	0.104776	0.111206	0.112238	0.109766	0.122388	0.102934	0.14544	0.116699	0.141423
AC008397	0.101068	0.104188	0.118246	0.114742	0.121727	0.122994	0.117992	0.107746	0.117273	0.111916	0.108839	0.119749	0.120831	0.124477	0.103753	0.111206	0.103311	0.109766	0.122388	0.102934	0.115134	0.116699	0.121505
AC008410	0.101068	0.104188	0.118246	0.114742	0.121727	0.122994	0.117992	0.107746	0.117273	0.111916	0.108839	0.119749	0.120831	0.124477	0.103753	0.111206	0.103311	0.109766	0.122388	0.102934	0.115134	0.116699	0.121505
AC008427	0.510511	1.02255	2.0618	2.67607	1.08271	1.24733	0.607472	0.602433	0.838727	0.372657	0.408898	0.644473	0.691847	0.971363	0.442683	0.562533	0.463728	0.507856	1.37696	1.04252	0.704899	0.210023	0.724727
AC008440	2.71116	0.846723	5.19491	2.52203	3.84929	0.761103	2.43083	1.70021	0.16147	3.45258	0.486486	2.67191	4.37646	5.58515	1.01228	3.30774	0.839183	0.281665	3.04719	1.62062	2.82588	3.9074	1.68951
AC008443	0.805882	0.818599	0.735759	1.121	0.306709	0.573395	0.699045	1.4093	0.860803	0.68548	0.109468	0.485666	0.120831	0.124477	0.715341	0.852845	0.49822	0.368678	0.499169	0.443832	2.30976	0.854941	0.452389
AC008463
AC008498	0.101068	0.104188	0.118246	0.114742	0.121727	0.122994	0.117992	0.107746	0.117273	0.111916	0.108839	0.119749	0.120831	0.124477	0.103753	0.111206	0.103311	0.109766	0.122388	0.102934	0.115134	0.116699	0.121505
AC008536	0.101068	0.104188	0.118246	0.114742	0.121727	0.122994	0.117992	0.107746	0.117273	0.111916	0.108839	0.119749	0.120831	0.124477	0.103753	0.111206	0.103311	0.109766	0.122388	0.102934	0.115134	0.116699	0.121505
AC008555	0.101068	0.104188	0.118246	0.114742	0.121727	0.122994	0.117992	0.107746	0.117273	0.111916	0.108839	0.119749	0.120831	0.124477	0.103753	0.111206	0.103311	0.135896	0.122388	0.102934	0.115134	0.116699	0.121505
AC008565	0.101068	0.106375	0.118246	0.161962	0.130024	0.122994	0.118746	0.110984	0.118639	0.111916	0.113189	0.119749	0.120831	0.124477	0.129915	0.111206	0.103311	0.11115	0.122388	0.106215	0.122102	0.116699	0.121505
AC008581	0.101068	0.104188	0.118246	0.114742	0.121727	0.122994	0.117992	0.107746	0.117273	0.111916	0.108839	0.119749	0.120831	0.124477	0.103753	0.111206	0.103311	0.109766	0.122388	0.102934	0.115134	0.116699	0.121505
AC008592	2.17704	0.948405	0.241872	1.15238	0.392253	1.11493	0.919511	0.912933	0.476571	0.802855	1.30376	0.934351	0.31661	1.26059	1.10999	0.778799	0.468632	1.36452	0.754812	0.53707	0.723796	1.2131	1.11271
AC008625	0.101068	0.104188	0.118246	0.114742	0.121727	0.122994	0.117992	0.107746	0.117273	0.111916	0.108839	0.119749	0.120831	0.124477	0.103753	0.111206	0.103311	0.109766	0.122388	0.102934	0.115134	0.116699	0.121505
AC008671	0.101068	0.104188	0.118246	0.114742	0.121727	0.122994	0.117992	0.107746	0.117273	0.111916	0.108839	0.119749	0.120831	0.124477	0.103753	0.111206	0.103311	0.109766	0.122388	0.102934	0.115134	0.116699	0.121505
AC008674	0.101068	0.104188	0.118246	0.114742	0.121727	0.122994	0.117992	0.107746	0.117273	0.111916	0.108839	0.119749	0.120831	0.124477	0.103753	0.111206	0.103311	0.109766	0.122388	0.102934	0.115134	0.116699	0.121505
AC008686	0.116791	0.127188	0.147116	0.137283	0.131126	0.135594	0.137808	0.117995	0.126533	0.122071	0.121924	0.134437	0.126993	0.144927	0.137836	0.112629	0.10951	0.111162	0.138338	0.110976	0.166817	0.12906	0.121505
AC008691	0.101068	0.105484	0.118246	0.114742	0.121727	0.122994	0.117992	0.107746	0.117273	0.111916	0.108839	0.119749	0.120831	0.124477	0.103753	0.111206	0.10574	0.109766	0.122388	0.102934	0.115134	0.116699	0.121505
AC008694	0.101068	0.104188	0.416306	0.117007	0.130483	0.122994	0.119981	0.107746	0.119435	0.111916	0.108839	0.119749	0.120831	0.124477	0.113359	0.234633	0.10548	0.109766	0.295202	0.104666	0.118808	0.116699	0.121505
AC008697	0.101068	0.284776	0.246763	0.161478	0.377793	0.146424	0.178679	0.213135	0.21534	0.136748	0.120985	0.141511	0.307064	0.623354	0.490743	0.16405	0.152283	0.160087	0.23969	0.15813	0.378687	0.261131	0.336455
AC008703	0.101068	0.127365	0.12809	0.120222	0.132327	0.122994	0.117992	0.116835	0.145809	0.111916	0.11531	0.120581	0.122572	0.124477	0.133273	0.115218	0.108555	0.114488	0.12991	0.132722	0.145947	0.119029	0.139112
AC008706	0.101068	0.104188	0.118246	0.114742	0.121727	0.122994	0.117992	0.107746	0.117273	0.111916	0.108839	0.119749	0.120831	0.124477	0.103753	0.111206	0.103311	0.109766	0.122388	0.102934	0.115134	0.116699	0.121505
AC008731	0.15588	0.538384	0.471617	0.147477	0.308004	0.123474	0.162117	0.108045	0.177275	0.131874	0.219638	0.204656	0.122198	0.130943	0.189587	0.112788	0.103651	0.206173	0.130977	0.257826	0.292062	0.127562	0.147482
AC008738	2.27592	0.635121	0.165481	0.298008	0.840688	0.771727	0.999166	0.329667	0.150779	0.111916	0.918788	0.71432	0.264349	0.28509	0.26371	0.39654	1.93784	1.84893	0.824818	1.29161	0.259397	0.116699	0.121505
AC008746	0.264132	0.172773	0.287827	2.10978	0.904945	0.48177	0.206823	0.642492	1.18439	0.270333	0.214573	1.17732	0.554718	0.124477	1.2293	0.321405	0.224445	0.195668	0.122394	0.288932	0.507415	0.382133	0.384291
AC008747	0.101068	0.104188	0.118246	0.114742	0.121727	0.122994	0.117992	0.107746	0.117273	0.111916	0.108839	0.119749	0.120831	0.124477	0.103753	0.111206	0.103311	0.109766	0.122388	0.102934	0.115134	0.116699	0.121505
AC008752	0.101068	0.104188	0.118246	0.114742	0.121727	0.122994	0.117992	0.107746	0.117273	0.111916	0.108839	0.119749	0.120831	0.124477	0.103753	0.111206	0.103311	0.109766	0.122388	0.102934	0.115134	0.116699	0.121505
AC008753	0.456355	0.111639	0.148622	0.148268	0.165809	0.133651	0.192539	0.268741	0.287892	0.345672	0.111705	0.207164	0.124864	0.176436	0.114462	0.154674	0.133148	0.25274	0.124399	0.107632	0.118597	0.116699	0.127269
AC008780	0.101068	0.104188	0.118246	0.114742	0.121727	0.122994	0.117992	0.107746	0.117273	0.111916	0.108839	0.119749	0.120831	0.124477	0.103753	0.111206	0.103311	0.109766	0.122388	0.102934	0.115134	0.116699	0.121505
AC008781	0.156021	0.164818	0.134744	0.206325	0.121727	0.246679	0.190133	0.342563	0.133002	0.203284	0.303553	0.249731	0.156943	0.566158	0.317549	0.173967	0.208189	0.26166	0.181968	0.182294	0.132364	0.258227	0.664418
AC008834	0.10143	0.104761	0.118375	0.116285	0.121727	0.123412	0.118934	0.109514	0.120611	0.112794	0.109657	0.121504	0.121648	0.125158	0.107046	0.111983	0.105503	0.110043	0.123389	0.105423	0.116927	0.122939	0.121947
AC008836	0.101068	0.104188	0.118246	0.114742	0.121727	0.122994	0.117992	0.107746	0.117273	0.111916	0.108839	0.119749	0.120831	0.124477	0.103753	0.111206	0.103311	0.109766	0.122388	0.102934	0.115134	0.116699	0.121505
AC008850	0.101068	0.227915	0.118246	0.114742	0.121727	0.122994	0.117992	0.107746	0.117273	0.111916	0.108839	0.119749	0.120831	0.124477	0.110717	0.111206	0.103311	0.109766	0.122388	0.102934	0.130911	0.116699	0.121505
AC008865	3.30799	3.32782	0.125305	2.18653	1.08454	3.33977	1.8169	3.03588	2.20968	4.27276	2.92771	2.94232	1.36729	1.22491	3.00014	3.06083	2.5697	2.14842	0.795785	2.749	2.61993	1.20091	3.30459
AC008869	0.101068	0.104188	0.118246	0.114742	0.121727	0.122994	0.117992	0.107746	0.117273	0.111916	0.108839	0.119749	0.120831	0.124477	0.103753	0.111206	0.103311	0.109766	0.122388	0.102934	0.115134	0.116699	0.121505
AC008914	0.101068	0.104188	0.118246	0.114742	0.121727	0.122994	0.117992	0.107746	0.117273	0.111916	0.108839	0.119749	0.120831	0.124477	0.103753	0.111206	0.103311	0.109766	0.122388	0.102934	0.115134	0.116699	0.121505
AC008937	0.101068	0.104188	0.118246	0.122639	0.125954	0.122994	0.12217	0.109189	0.120321	0.115636	0.115125	0.122624	0.126668	0.131172	0.10607	0.114052	0.109301	0.133738	0.130326	0.105351	0.125091	0.118886	0.123219
AC008938	0.101068	0.104188	0.118246	0.114742	0.121727	0.122994	0.117992	0.107746	0.117273	0.111916	0.108839	0.119749	0.120831	0.124477	0.103753	0.111206	0.103311	0.109766	0.122388	0.102934	0.115134	0.116699	0.121505
AC008940	0.101068	0.104188	0.118246	0.114742	0.121727	0.122994	0.142245	0.107746	0.117273	0.111916	0.108839	0.119749	0.120831	0.124477	0.103753	0.111206	0.103311	0.109766	0.122388	0.102934	0.115134	0.148526	0.121505
AC008948	0.751499	0.390533	0.35381	0.137999	0.9176	0.423741	0.117992	0.189785	0.174612	0.453052	0.230161	0.119775	0.211946	0.124483	0.103767	0.583732	0.659439	1.50591	0.141613	0.212745	0.312173	1.22275	0.121505
AC008949	0.101068	0.104188	0.118246	0.114742	0.121727	0.122994	0.117992	0.107746	0.117273	0.111916	0.108839	0.119749	0.120831	0.124477	0.103753	0.111206	0.103311	0.109766	0.122388	0.102934	0.115134	0.116699	0.121505
AC008964	0.1106	0.174119	0.149488	0.123704	3.34533	0.131745	0.141478	0.221089	0.125757	4.51592	0.126905	0.452884	2.51526	0.161893	0.389205	0.204767	0.137447	0.117105	1.82061	0.310814	0.115134	0.909257	0.130556
AC008967	0.101068	0.104188	0.118246	0.114742	0.121727	0.122994	0.117992	0.107746	0.117273	0.111916	0.108839	0.119749	0.120831	0.124477	0.103753	0.111206	0.103311	0.109766	0.122388	0.102934	0.115134	0.116699	0.121505
AC008982	0.101068	0.104188	0.927473	0.71868	0.162021	0.156668	0.117992	0.107746	0.130081	0.111916	0.108839	0.148101	0.120831	0.124477	0.103753	0.137403	0.103311	0.169828	0.122388	0.237575	0.115134	0.116699	0.121505
AC008984	0.102201	0.104771	0.11876	0.118696	0.122096	0.123272	0.11841	0.110073	0.12735	0.112514	0.109128	0.119749	0.133924	0.131867	0.105371	0.118126	0.103311	0.110094	0.123329	0.103371	0.115134	0.118701	0.122017
AC008991	0.101068	0.104188	0.158551	0.114742	0.121727	0.122994	0.117992	0.107746	0.12203	0.111916	0.108839	0.119749	0.120831	0.124477	0.103753	0.111206	0.103311	0.109766	0.122388	0.102934	0.115134	0.116699	0.121505
AC008992	0.101068	0.104188	0.118246	0.114742	0.121727	0.122994	0.117992	0.107746	0.117273	0.111916	0.108839	0.119749	0.120831	0.124477	0.103753	0.111206	0.103311	0.109766	0.122388	0.102934	0.125318	0.116699	0.121505
AC009005	4.37884	3.38609	2.52437	2.61375	1.04814	2.34112	3.5157	2.17842	1.93035	1.24007	2.19919	0.161304	1.49737	1.42169	2.48005	1.17551	2.42837	3.92483	2.37989	0.282045	1.08143	2.25211	3.60496
AC009009	0.101068	0.104188	0.118246	0.114742	0.121727	0.122994	0.117992	0.107746	0.117273	0.111916	0.108839	0.119749	0.120831	0.124477	0.103753	0.111206	0.103311	0.109766	0.122388	0.102934	0.115134	0.116699	0.121505
AC009014	0.101068	0.104188	0.118246	0.125751	0.121727	0.122994	0.117992	0.107746	0.127762	0.111916	0.108839	0.12973	0.120831	0.124477	0.103753	0.111206	0.134842	0.119176	0.122388	0.102934	0.115134	0.116699	0.133347
AC009035	0.101068	0.104188	0.118246	0.114742	0.121727	0.122994	0.117992	0.107746	0.117273	0.111916	0.108839	0.119749	0.120831	0.124477	0.103753	0.111206	0.103311	0.109766	0.122388	0.102934	0.115134	0.116699	0.121505
AC009041	0.101068	0.104188	0.118246	0.114742	0.121727	0.202205	0.64423	0.177795	0.117273	0.271301	0.762703	0.119749	0.190917	0.124477	0.213816	0.284962	0.359818	0.235729	0.122388	0.102934	0.115134	0.116699	0.121505
AC009052	0.215853	0.243262	0.175499	0.300418	0.510956	0.416562	0.193288	0.232092	0.178862	0.212436	0.31686	0.252968	0.221175	0.170363	0.165139	0.158792	0.145101	0.119192	0.122388	0.152684	0.30053	0.116699	0.213726
AC009060	0.156689	0.360835	0.164871	0.237038	0.143942	0.129833	0.123699	0.144698	0.136464	0.121768	0.115823	0.227417	0.146325	0.124477	0.157883	0.124858	0.150561	0.123069	0.291021	0.202698	0.115134	0.116699	0.149146
AC009061	0.186221	0.11184	0.13301	0.116851	0.164905	0.137057	0.118392	0.130265	0.117273	0.162557	0.108839	0.217047	0.120831	0.134534	0.20895	0.116535	0.120529	0.139521	0.218343	0.108689	0.115134	0.116699	0.156785
AC009065	0.167077	0.104188	0.118246	0.114742	0.121727	0.134172	0.117992	0.241231	0.117273	0.123437	0.108843	0.119749	0.120831	0.165294	0.103753	0.18382	0.103311	0.128446	0.204106	0.102934	0.115134	0.116699	0.121505
AC009080	0.101068	0.104188	0.118246	0.114742	0.121727	0.122994	0.117992	0.107746	0.117273	0.111916	0.108839	0.119749	0.120831	0.124477	0.103753	0.111206	0.103311	0.109766	0.122388	0.102934	0.115134	0.116699	0.121505
AC009081	0.101068	0.104188	0.118246	0.114742	0.121727	0.122994	0.117992	0.107746	0.117273	0.111916	0.108839	0.119749	0.120831	0.124477	0.103753	0.111206	0.103311	0.109766	0.122388	0.102934	0.115134	0.116699	0.121505
AC009093	0.101068	0.104188	0.118246	0.114742	0.121727	0.122994	0.117992	0.107746	0.117273	0.111916	0.11366	0.119749	0.120831	0.124477	0.103753	0.111206	0.103311	0.109766	0.122388	0.102934	0.115134	0.116699	0.131712
AC009095	0.102989	0.267398	0.118246	0.194538	0.196319	0.183119	0.176615	0.172013	0.364329	0.164059	0.211976	0.237466	0.357438	0.124477	0.228196	0.176893	0.170255	0.138058	0.122388	0.330562	0.175295	0.342468	0.305756
AC009107	0.101068	0.204556	0.118246	0.114742	0.121727	0.122994	0.117992	0.107746	0.117273	0.111916	0.108839	0.119749	0.120831	0.124477	0.103779	0.111206	0.103311	0.109766	0.122388	0.102934	0.253971	0.116699	0.121505
AC009110	0.101068	0.104188	0.118246	0.114742	0.121727	0.122994	0.117992	0.107746	0.117273	0.111916	0.108839	0.119749	0.120831	0.124477	0.103753	0.111206	0.103311	0.109766	0.122388	0.102934	0.115134	0.116699	0.121505
AC009120	0.442103	0.741707	0.464017	0.642893	0.819562	0.445585	0.222839	0.310002	0.412857	0.369437	0.478841	0.442195	0.750559	0.548492	0.483692	0.189654	0.238694	0.203289	0.293198	0.381176	0.833558	0.672972	0.30585
AC009121	0.101068	0.104188	0.118246	0.114742	0.121727	0.122994	0.117992	0.107746	0.117273	0.111916	0.108839	0.119749	0.120831	0.124477	0.103753	0.111206	0.103311	0.109766	0.122388	0.102934	0.115134	0.116699	0.121505
AC009132	0.101068	0.104188	0.118246	0.114742	0.121727	0.122994	0.117992	0.107746	0.117273	0.111916	0.108839	0.119749	0.120831	0.124477	0.103753	0.111206	0.103311	0.109766	0.122388	0.102934	0.115134	0.116699	0.121505
AC009133	1.74963	3.28542	3.17525	0.932761	3.13633	2.22134	2.56822	1.89826	2.43093	2.07446	2.49011	3.1162	3.65512	3.44895	3.56647	1.37019	1.40262	1.80251	4.31167	0.91062	1.79365	3.65588	2.83488
AC009134	0.101068	0.104188	0.118246	0.114742	0.121727	0.122994	0.117992	0.107746	0.117273	0.111916	0.108839	0.119749	0.120831	0.124477	0.103753	0.111206	0.103311	0.109766	0.122388	0.102934	0.115134	0.116699	0.121505
AC009142	0.101068	0.104188	0.118246	0.114742	0.121727	0.122994	0.117992	0.107746	0.117273	0.111916	0.108839	0.119749	0.120831	0.124477	0.103753	0.111206	0.103311	0.109766	0.122388	0.102934	0.115134	0.116699	0.121505
AC009158	0.101068	0.104188	0.118246	0.114742	0.121727	0.122994	0.117992	0.107746	0.117273	0.111916	0.108839	0.119749	0.122723	0.124477	0.103753	0.111206	0.103311	0.109766	0.122388	0.102934	0.115134	0.116699	0.121505
AC009159	0.101068	0.104188	0.118246	0.114742	0.121727	0.122994	0.117992	0.107746	0.117273	0.111916	0.108839	0.119749	0.120831	0.124477	0.103753	0.111206	0.103311	0.109766	0.122388	0.102934	0.115134	0.116699	0.121505
AC009161	0.101068	0.104188	0.118246	0.114742	0.121727	0.122994	0.117992	0.107746	0.117273	0.111916	0.108839	0.119749	0.120831	0.124477	0.103753	0.111206	0.103311	0.109766	0.122388	0.102934	0.115134	0.116699	0.121505
AC009166	0.101068	0.104188	0.179862	0.114742	0.121727	0.122994	0.167647	0.107746	0.117273	0.111916	0.133312	0.239973	0.120831	0.124477	0.103753	0.111206	0.140938	0.109766	0.122388	0.102934	0.115134	0.116699	0.121505
AC009196	0.101068	0.104188	0.118246	0.114742	0.121727	0.122994	0.117992	0.107746	0.117273	0.111916	0.108839	0.119749	0.120831	0.124477	0.103753	0.111206	0.103311	0.109766	0.122388	0.102934	0.115134	0.116699	0.121505
AC009227	0.150298	0.144277	0.218424	0.662758	0.198269	0.122994	0.170159	0.107746	0.137723	0.111916	0.124295	0.254461	0.122788	0.124477	0.157506	0.121259	0.224324	0.112545	0.127818	0.105503	0.173851	0.116699	0.12244
AC009228	0.101068	0.104188	0.118246	0.114742	0.121727	0.122994	0.117992	0.107746	0.117273	0.111916	0.108839	0.119749	0.120831	0.124896	0.103753	0.111206	0.103311	0.109766	0.122388	0.102934	0.115134	0.116699	0.121505
AC009229	0.191843	0.275005	0.208933	0.305382	0.28051	0.127754	0.203311	0.482205	0.274742	0.141589	0.120762	0.128704	0.302771	0.240071	0.346691	0.480952	0.16876	0.493012	0.170242	0.299389	0.243351	0.267811	0.366609
AC009232	0.101068	0.104188	0.118246	0.114742	0.121727	0.122994	0.117992	0.107746	0.117273	0.111916	0.108839	0.119749	0.120831	0.124477	0.103753	0.111206	0.103311	0.109766	0.122388	0.102934	0.131366	0.116699	0.121505
AC009234	0.101068	0.104188	0.118246	0.114742	0.121727	0.122994	0.117992	0.107746	0.117273	0.111916	0.108839	0.119749	0.120831	0.124477	0.103753	0.111206	0.103311	0.109766	0.122388	0.102934	0.115134	0.116699	0.121505
AC009236	0.232542	0.237114	0.119704	0.345091	0.182245	0.123191	1.06238	0.108571	0.151448	0.11234	0.709233	0.156276	0.121795	0.126832	0.150141	0.111562	0.278583	0.175204	0.341623	0.412921	0.788391	0.117214	0.121723
AC009237	1.49352	1.41262	1.4801	1.31593	0.121727	0.629966	0.933052	2.15574	3.53385	2.49696	1.20524	1.44213	1.96686	3.84746	3.17514	3.18054	2.9581	5.50259	1.05587	3.9391	3.40853	2.66818	3.21388
AC009238	0.101068	1.35204	0.118246	1.31593	0.121727	0.122994	0.117992	1.02921	3.54059	2.48163	0.108839	1.46893	1.96686	3.81063	1.1123	3.18054	0.661252	5.48768	0.122388	3.9311	3.44805	2.66818	3.2235
AC009245	6.88723	6.28006	6.24651	6.34807	7.24419	7.20445	7.03608	6.52027	5.63019	6.40768	5.99632	6.03237	6.30165	5.79565	6.69995	6.23584	6.18353	5.26866	6.19363	6.0031	6.5117	5.745	6.34432
AC009262	0.158483	0.255561	0.120101	0.114742	0.315766	0.176461	0.117992	0.201527	0.117929	0.112635	0.2165	0.213765	0.873505	0.337147	0.250664	0.200507	0.301035	0.357509	0.12635	0.103723	0.115134	0.117574	0.121505
AC009263	0.116767	0.104188	0.118246	0.114742	0.121727	0.122994	0.117992	0.107746	0.117273	0.128214	0.126428	0.119749	0.120831	0.124477	0.103753	0.111206	0.111454	0.122524	0.122388	0.102934	0.115134	0.116699	0.121505
AC009274	0.101068	0.184245	0.118246	0.114742	0.43986	0.304458	0.18817	0.176507	0.441547	0.467444	0.288485	0.158343	0.120831	0.124477	0.222231	0.328601	0.445286	0.179233	0.122388	0.102934	0.271745	0.116699	0.121505
AC009276	0.105836	0.104188	0.118246	0.114742	0.121727	0.122994	0.117992	0.107746	0.117273	0.111916	0.108839	0.127748	0.120831	0.124477	0.103753	0.111206	0.103311	0.109766	0.122388	0.102934	0.115134	0.127951	0.121505
AC009297	0.101068	0.104188	0.118246	0.114742	0.121727	0.122994	0.117992	0.107746	0.117273	0.111916	0.108839	0.119749	0.120831	0.124477	0.103753	0.111206	0.103311	0.109766	0.122388	0.102934	0.115134	0.116699	0.121505
AC009299	3.22576	3.3979	2.1919	5.38498	1.99394	3.00568	0.860279	4.56022	3.765	1.42459	2.19747	4.38042	2.70088	2.2698	3.57658	4.28391	2.4294	3.20023	3.82217	4.42255	3.93799	2.5638	3.45303
AC009302	2.93058	3.83686	5.30159	4.4145	3.85567	4.12438	5.05091	4.33054	4.72297	3.88966	4.58237	6.17828	4.28353	3.88982	4.11497	4.13216	4.35414	3.9616	3.84692	4.29923	4.41184	3.6148	4.00975
AC009303	0.101068	0.119345	0.415242	0.114742	0.264217	0.122994	0.117992	0.107746	0.117273	0.111916	0.108839	0.119749	0.120831	0.124477	0.103753	0.111206	0.103311	0.109766	0.122388	0.102934	0.132632	0.116699	0.278923
AC009305	0.101068	0.104188	0.118246	0.118353	0.121727	0.122994	0.117992	0.107746	0.117273	0.111916	0.108839	0.119749	0.120831	0.124477	0.103753	0.111206	0.103311	0.109766	0.122388	0.102934	0.121523	0.116699	0.121505
AC009310	0.101068	0.104188	0.118246	0.114742	0.121727	0.122994	0.117992	0.107746	0.117273	0.111916	0.108839	0.119749	0.120831	0.124477	0.103753	0.111206	0.103311	0.109766	0.122388	0.102934	0.115134	0.116699	0.121505
AC009312	0.103091	0.108444	0.118246	0.119378	0.122563	0.12323	0.154298	0.121786	0.117602	0.113045	0.110876	0.120377	0.131295	0.136835	0.108409	0.112789	0.390106	0.112325	0.135601	0.104775	0.117649	0.125681	0.167256
AC009313	0.101904	0.105478	0.118246	0.114742	0.121727	0.122994	0.117992	0.109575	0.117514	0.112186	0.118332	0.119749	0.121314	0.124477	0.103753	0.111874	0.103551	0.111299	0.122388	0.102934	0.116767	0.116699	0.121505
AC009336	1.2341	0.918929	0.534461	0.114742	0.121727	0.122994	0.117992	0.855596	0.117273	0.372457	1.5853	1.60656	0.120831	1.16192	0.103753	1.52132	1.9778	0.109766	0.122388	0.102934	0.141838	0.116699	0.149009
AC009362	0.101068	0.141752	0.426502	0.114742	0.356243	0.122994	0.117992	0.151625	0.117273	0.111916	0.108839	0.138866	0.120831	0.238433	0.287294	0.144145	0.128909	0.162683	0.383626	0.32699	0.469588	0.276985	0.121505
AC009365	0.101309	0.104559	0.122939	0.115846	0.125111	0.122994	0.119286	0.10866	0.200359	0.112646	0.109973	0.120187	0.122272	0.124477	0.104505	0.111418	0.104383	0.110112	0.122498	0.1034	0.11611	0.118232	0.12198
AC009403	1.74765	2.09751	1.62849	3.2851	3.29819	2.0899	2.00474	2.082	1.43142	2.02583	2.9656	2.69742	2.07903	1.51251	1.49683	2.6662	1.58444	3.15238	3.41495	2.42218	2.34833	2.85674	3.48111
AC009404	0.272091	0.691457	1.16197	0.564621	0.566756	0.573394	0.388012	0.788066	0.406713	0.678957	0.211745	0.291204	0.481658	0.507358	0.304213	0.542281	0.710873	0.50293	0.3978	0.327805	0.373457	0.44391	0.50427
AC009410	2.21429	0.105092	0.118471	0.182822	0.123142	0.123181	0.118375	0.258347	0.117496	0.112243	0.997854	0.580816	0.12385	0.124963	0.10928	0.506762	0.113497	0.339681	1.43844	0.944978	0.171588	1.85449	0.121917
AC009411	0.101068	0.104188	0.118246	0.114742	0.121727	0.122994	0.117992	0.107746	0.117273	0.213925	0.108839	0.119749	0.125137	0.124477	0.103753	0.111206	0.103311	0.109766	0.122388	0.102934	0.115134	0.136758	0.121505
AC009413	0.101068	0.466667	0.18699	0.277872	0.121727	0.207462	0.223459	0.145498	0.117273	0.281285	0.108839	0.193946	0.920629	0.124477	0.103753	0.215042	0.303084	0.17812	0.371301	0.283333	0.115134	0.116699	0.121505
AC009414	0.101068	0.104188	0.118246	0.114742	0.121727	0.122994	0.117992	0.107746	0.117273	0.111916	0.108839	0.119749	0.120831	0.124477	0.103753	0.111206	0.103311	0.109766	0.122388	0.102934	0.115134	0.116699	0.121505
AC009469	2.03797	0.304889	0.16533	0.114742	1.69193	0.309325	0.140228	0.152803	0.90157	0.173328	0.627616	0.365497	0.258678	1.62261	0.103753	1.54024	0.60997	0.974605	0.122388	0.81955	0.499413	0.903668	0.286675
AC009473	0.516499	0.205123	0.134971	0.114742	0.187745	0.122994	0.175798	1.15848	0.306871	0.236865	0.138316	0.150643	0.259811	0.72358	0.429813	0.316746	0.414967	0.482454	0.48738	0.225689	0.784158	0.116699	0.423986
AC009474	0.101068	0.104188	0.118246	0.114742	0.121727	0.122994	0.117992	0.107746	0.117273	0.111916	0.108839	0.119749	0.120831	0.124477	0.103753	0.111206	0.103311	0.109766	0.122388	0.102934	0.115134	0.116699	0.121505
AC009477	0.101068	0.104188	0.118246	0.114742	0.121727	0.122994	0.117992	0.107746	0.117273	0.111916	0.108839	0.119749	0.120831	0.124477	0.103753	0.111206	0.103311	0.109766	0.122388	0.102934	0.115134	0.116699	0.121505
AC009478	0.10152	0.104403	0.118485	0.115273	0.121727	0.123415	0.118389	0.110928	0.117527	0.112055	0.109287	0.119809	0.280557	0.12504	0.108868	0.11144	0.146869	0.110126	0.262622	0.10524	0.115188	0.117375	0.121934
AC009480	0.162497	0.118899	0.118246	0.114742	0.200229	0.122994	0.117992	0.114617	0.117273	0.111916	0.108839	0.119749	0.120831	0.124477	0.109243	0.111206	0.103311	0.109766	0.122388	0.15205	0.16045	0.116699	0.121505
AC009487	0.139966	0.104188	0.195879	0.114742	0.121727	0.122994	0.117992	0.107746	0.117273	0.111916	0.108839	0.119749	0.120831	0.124477	0.103753	0.111206	0.103311	0.131606	0.122388	0.102934	0.115134	0.116699	0.121505
AC009492	0.443728	0.202818	0.118246	0.114921	0.129159	0.219728	0.122434	0.107746	0.431541	0.422374	0.109233	0.120451	0.120831	0.129623	0.104961	0.112166	0.103572	0.11142	0.122388	0.104936	0.120883	0.614528	0.123021
AC009494	0.101068	0.104188	0.118246	0.114742	0.121727	0.122994	0.117992	0.107746	0.117273	0.111916	0.108839	0.119749	0.120831	0.124477	0.103753	0.111206	0.103311	0.109766	0.122388	0.102934	0.115134	0.116699	0.121505
AC009495	1.1786	0.117874	0.13593	0.144579	0.227407	0.125324	0.119379	0.32043	0.225444	0.424486	0.113853	0.442052	0.601155	0.223086	0.497672	0.414581	0.673205	0.340804	0.330065	0.10428	0.146364	0.68176	0.957178
AC009498	0.101068	0.329112	0.118246	0.114742	0.121727	0.122994	0.117992	0.107746	0.162798	0.111916	0.108839	0.119749	0.120831	0.129577	0.103753	0.111206	0.103311	0.109766	0.122388	0.102934	0.115134	0.244841	0.121505
AC009499	0.10113	0.104481	0.118726	0.11497	0.121911	0.123118	0.118102	0.107982	0.117508	0.112104	0.109008	0.119795	0.245463	0.124937	0.724695	0.111504	0.103423	0.109921	0.123117	1.07603	0.115222	0.519305	0.12153
AC009500	0.101068	0.104188	0.118246	0.114742	0.121727	0.122994	0.117992	0.107746	0.117273	0.111916	0.108839	0.119749	0.120831	0.124477	0.103753	0.111206	0.103311	0.109766	0.122388	0.102934	0.115134	0.116699	0.121505
AC009501	0.180322	0.509853	0.314565	0.237509	0.293511	0.256933	0.285943	0.212673	0.328913	0.228356	0.207709	0.354879	0.253879	0.19755	0.255166	0.15967	0.230271	0.161601	0.167627	0.212293	0.370484	0.152644	0.14663
AC009502	0.187903	0.188901	0.120998	1.66768	0.121727	0.151542	0.117992	1.01679	0.342255	0.511996	0.109149	0.334682	1.56143	0.199881	0.144553	0.807114	0.112086	0.11003	0.122388	0.249987	0.162664	0.624627	0.217134
AC009505	0.751355	0.221671	0.118246	0.114742	0.121727	0.122994	0.117992	0.122354	0.236527	0.111916	0.108839	0.148227	0.125978	0.124477	0.103753	0.111206	0.226937	0.114836	0.122388	0.197509	0.287975	0.146751	0.121505
AC009506	1.6281	1.8837	2.57012	2.12064	1.30465	1.68562	1.72795	2.41386	1.8709	1.56041	1.49838	1.35232	1.24072	2.53602	2.20937	2.23287	1.97042	2.00183	1.83768	1.27195	1.70492	1.04817	2.3277
AC009508	0.101068	0.104188	0.118246	0.114742	0.127443	0.122994	0.117992	0.107746	0.117273	0.111916	0.108839	0.119749	0.126441	0.124477	0.103753	0.113797	0.103311	0.109766	0.122388	0.102934	0.115134	0.116699	0.121505
AC009517	0.101068	0.104188	0.118246	0.114742	0.121727	0.122994	0.117992	0.107746	0.117273	0.111916	0.108839	0.119749	0.120831	0.124477	0.103753	0.111206	0.103311	0.109766	0.122388	0.102934	0.115134	0.230732	0.121505
AC009518	0.101068	0.104508	0.118246	0.11482	0.121727	0.122994	0.117992	0.107746	0.16073	0.111916	0.108839	0.138116	0.120831	0.12514	0.104271	0.111757	0.103311	0.10982	0.122388	0.103174	0.55631	0.116699	0.121505
AC009531	0.218583	0.104188	0.118246	0.158242	0.121727	0.122994	0.117992	0.107746	0.117273	0.111916	0.108839	0.119749	0.120831	0.124477	0.103753	0.111206	0.103311	0.109766	0.122388	0.102934	0.115134	0.116699	0.121505
AC009541	0.101068	0.104188	0.118246	0.114742	0.121727	0.122994	0.117992	0.107746	0.117273	0.111916	0.108839	0.119749	0.120831	0.124477	0.103753	0.111206	0.103311	0.109766	0.122388	0.102934	0.115134	0.116699	0.121505
AC009542	0.101068	0.104188	0.118246	0.114742	0.121727	0.122994	0.117992	0.107746	0.117273	0.111916	0.108839	0.119749	0.152112	0.124477	0.103753	0.111206	0.103311	0.109766	0.122388	0.102934	0.115134	0.116699	0.121505
AC009677	0.101068	0.104188	0.118246	0.114742	0.121727	0.122994	0.117992	0.107746	0.117273	0.111916	0.108839	0.119749	0.120831	0.124477	0.103753	0.111206	0.103311	0.109766	0.122388	0.102934	0.115134	0.116699	0.121505
AC009695	0.101068	0.104188	0.118246	0.114742	0.121727	0.122994	0.117992	0.107746	0.117273	0.111916	0.108839	0.119749	0.120831	0.124477	0.103753	0.111206	0.103311	0.109766	0.122388	0.102934	0.115134	0.116699	0.121505
AC009779	0.101068	0.104188	0.118246	0.114742	0.121727	0.122994	0.117992	0.107746	0.117273	0.111916	0.108839	0.119749	0.120831	0.124477	0.103753	0.111206	0.103311	0.109766	0.122388	0.102934	0.115134	0.116699	0.121505
AC009784	0.10239	0.105726	0.118884	0.162171	0.122417	0.123814	0.118656	0.216888	0.434631	0.194406	0.109455	0.408335	0.209233	0.125596	0.108331	0.259893	0.132856	0.149413	0.124386	0.207799	0.116582	0.916081	0.121767
AC009800	0.101068	0.104188	0.118246	0.114742	0.121727	0.122994	0.117992	0.107746	0.117273	0.111916	0.108839	0.119749	0.120831	0.124477	0.103753	0.111206	0.103311	0.109766	0.122388	0.102934	0.115134	0.116699	0.121505
AC009802	0.103427	0.110848	0.118246	0.114742	0.121727	0.122994	0.117992	0.107746	0.117273	0.115014	0.108839	0.119749	0.120831	0.124477	0.103753	0.111206	0.103311	0.109766	0.122388	0.102934	0.115134	0.116699	0.121505
AC009831	0.101068	0.104188	0.118246	0.114742	0.121727	0.122994	0.117992	0.107746	0.117273	0.111916	0.108839	0.119749	0.120831	0.124477	0.103753	0.111206	0.103311	0.109766	0.122388	0.102934	0.115134	0.116699	0.121505
AC009835	0.101068	0.104188	0.118246	0.114742	0.121727	0.122994	0.117992	0.107746	0.117273	0.111916	0.108839	0.119749	0.120831	0.124477	0.103753	0.111206	0.103311	0.109766	0.122388	0.102934	0.115134	0.116699	0.121505
AC009878	0.122798	0.104188	0.118806	0.114742	0.121727	0.122994	0.117992	0.107746	0.117273	0.111916	0.108839	0.119749	0.120831	0.124477	0.103753	0.111206	0.103311	0.109766	0.122388	0.102934	0.115134	0.118282	0.121505
AC009892	0.101068	0.104188	0.118246	0.114742	0.121727	0.122994	0.117992	0.107746	0.117273	0.111916	0.108839	0.119749	0.120831	0.124477	0.103753	0.111206	0.103311	0.109766	0.122388	0.102934	0.141349	0.116699	0.121505
AC009941	0.101068	0.104188	0.118246	0.114742	0.121727	0.122994	0.117992	0.107746	0.117273	0.111916	0.108839	0.119749	0.120831	0.124477	0.103753	0.111206	0.103311	0.109766	0.122388	0.102934	0.115134	0.116699	0.121505
AC009945	0.101068	0.104188	0.118246	0.114742	0.121727	0.122994	0.252009	0.107746	0.117273	0.111916	0.108839	0.387086	0.120831	0.443116	0.103753	0.363372	0.103311	0.109766	0.122388	0.220749	0.115134	0.116699	0.121505
AC009947	0.101068	0.104188	0.118246	0.114742	0.121727	0.122994	0.117992	0.107746	0.117273	0.111916	0.108839	0.119749	0.12164	0.124477	0.103753	0.111206	0.103311	0.109766	0.122388	0.102934	0.115134	0.116699	0.121505
AC009948	4.00258	4.09269	3.81038	4.16286	3.08486	2.04482	1.39357	4.42921	3.52874	1.84875	3.94168	3.73312	3.69468	2.36967	3.21806	3.34043	3.69474	2.44874	3.2419	3.86751	4.88632	4.04201	4.29895
AC009950	0.108399	0.466983	0.134733	0.77273	0.761844	0.306304	0.698574	0.955729	0.558181	0.74536	0.30482	0.214987	1.10592	0.768376	0.68374	0.177252	0.66786	0.355711	0.160274	0.220715	0.219607	0.473372	0.629323
AC009951	0.101068	0.104188	0.156992	0.133163	0.121727	0.122994	0.117992	0.107746	0.117273	0.111916	0.108839	0.128071	0.120831	0.124477	0.103753	0.111206	0.103311	0.109766	0.122388	0.102934	0.128906	0.116699	0.126609
AC009955	0.113236	0.104188	0.118246	0.125999	0.121727	0.122994	0.127834	0.117913	0.117273	0.146948	0.108839	0.119749	0.120831	0.124477	0.119677	0.28776	0.103311	0.109766	0.122388	0.102934	0.115134	0.116699	0.121505
AC009960	0.101068	0.104188	0.212635	0.114742	0.121727	0.122994	0.117992	0.138991	0.117273	0.111916	0.144378	0.119749	0.120831	0.124477	0.152318	0.111206	0.164923	0.109766	0.122388	0.102934	0.280946	0.116699	0.121505
AC009961	2.90016	2.71364	1.62558	1.38431	0.957454	1.28986	1.95699	1.30008	1.23871	1.20654	1.11177	1.04958	0.462488	0.812681	0.629532	1.41493	1.6053	2.09269	1.21752	1.50046	0.949269	0.895159	1.52158
AC009963	1.64328	1.95129	1.65663	1.29573	0.70068	0.833823	1.43919	0.928401	1.15744	0.970676	1.18248	1.21973	1.24807	0.248052	1.11857	1.60788	1.33095	1.39015	1.03789	1.70423	0.984325	0.43179	1.31164
AC009965	0.101068	0.104188	0.118246	0.114742	0.121727	0.122994	0.117992	0.107746	0.117273	0.111916	0.108839	0.119749	0.120831	0.124477	0.103753	0.111206	0.103311	0.109766	0.123764	0.102934	0.115134	0.116699	0.121505
AC009967	0.101068	0.104188	0.118246	0.114742	0.121727	0.122994	0.117992	0.107746	0.117273	0.140706	0.108839	0.119749	0.120831	0.124477	0.103753	0.111206	0.103311	0.133038	0.122388	0.102934	0.115134	0.116699	0.121505
AC009969	0.101068	0.104188	0.118246	0.114742	0.121727	0.122994	0.117992	0.107746	0.117273	0.111916	0.108839	0.119749	0.120831	0.124477	0.103753	0.111206	0.103311	0.109766	0.122388	0.102934	0.115134	0.116699	0.121505
AC009970	0.101068	0.104188	0.118246	0.114742	0.121727	0.122994	0.117992	0.107746	0.117273	0.1796	0.108839	0.134568	0.120831	0.138551	0.103753	0.111206	0.103311	0.109766	0.122388	0.102934	0.115134	0.116699	0.121505
AC009974	0.101068	0.104188	0.118246	0.114742	0.121727	0.122994	0.117992	0.107746	0.117273	0.111916	0.108839	0.119749	0.120831	0.124477	0.103753	0.111206	0.103311	0.109766	0.122388	0.102934	0.115134	0.116699	0.121505
AC009977	0.101068	0.104188	0.118246	0.114742	0.121727	0.122994	0.117992	0.107746	0.117273	0.111916	0.108839	0.119749	0.120831	0.124477	0.103753	0.111206	0.103311	0.109766	0.122388	0.102934	0.115134	0.116699	0.121505
AC009987	0.101068	0.104188	0.118246	0.114742	0.121727	0.122994	0.117992	0.107746	0.117273	0.111916	0.108839	0.119749	0.120831	0.124477	0.103753	0.111206	0.103311	0.109766	0.122388	0.102934	0.115134	0.116699	0.121505
AC009994	0.101068	0.104188	0.118246	0.114742	0.121727	0.122994	0.117992	0.107746	0.117273	0.111916	0.108839	0.119749	0.120831	0.124477	0.103753	0.111206	0.103311	0.109766	0.122388	0.102934	0.115134	0.116699	0.121505
AC009997	0.101068	0.104188	0.118246	0.114742	0.121727	0.122994	0.117992	0.107746	0.117273	0.111916	0.108839	0.119749	0.120831	0.124477	0.103753	0.111206	0.103311	0.109766	0.122388	0.102934	0.115134	0.116699	0.121505
AC010082	0.101068	0.104188	0.118246	0.114742	0.121727	0.122994	0.117992	0.107746	0.117273	0.111916	0.108839	0.119749	0.120831	0.124477	0.103753	0.111206	0.103311	0.109766	0.122388	0.102934	0.115134	0.116699	0.121505
AC010084	0.101068	0.104188	0.118699	0.114742	0.121727	0.123239	0.168022	0.107746	0.117273	0.111916	0.108839	0.119749	0.120831	0.124477	0.103753	0.111206	0.103793	0.109766	0.122388	0.102934	0.115134	0.116699	0.121776
AC010086	0.101068	0.104188	0.118246	0.151029	0.121727	0.122994	0.117992	0.107746	0.117273	0.111916	0.108839	0.119749	0.120831	0.124477	0.103753	0.111206	0.103311	0.109766	0.122388	0.102934	0.115134	0.116699	0.121505
AC010090	0.101068	0.104188	0.12499	0.114742	0.121727	0.122994	0.117992	0.107746	0.117273	0.111916	0.108839	0.119749	0.120831	0.124477	0.103753	0.111206	0.103311	0.109766	0.122388	0.102934	0.115134	0.116699	0.121505
AC010091	0.105243	0.108141	0.458513	0.785367	0.14399	0.122994	0.117992	3.68324	0.176599	0.111916	0.108839	1.09719	0.128151	0.156792	0.351394	0.201515	0.127779	0.114488	0.122388	0.105883	0.821171	0.116699	0.121505
AC010092	0.101068	0.104188	0.118246	0.114742	0.121727	0.122994	0.117992	0.107746	0.117273	0.111916	0.108839	0.119749	0.120831	0.124477	0.103753	0.111206	0.103311	0.109766	0.122388	0.102934	0.115134	0.116699	0.121505
AC010095	0.119498	0.108849	0.118246	0.190079	0.121727	0.184472	0.138729	0.120074	0.163687	0.151185	0.120336	0.159085	0.120831	0.151558	0.137673	0.17223	0.145149	0.161675	0.132335	0.140874	0.195701	0.129666	0.191329
AC010096	0.101068	0.104188	0.122609	0.114742	0.121727	0.122994	0.117992	0.107746	0.117273	0.111916	0.108839	0.146396	0.120831	0.124477	0.103753	0.111206	0.103311	0.111076	0.122388	0.102934	0.115134	0.120574	0.133014
AC010105	0.101068	0.104188	0.118732	0.115012	0.12225	0.122994	0.117992	0.107746	0.11753	0.111916	0.10893	0.119749	0.120831	0.124477	0.103753	0.111206	0.103569	0.110231	0.122388	0.102934	0.115134	0.116699	0.121505
AC010127	0.101068	0.260385	0.144099	1.34027	0.133137	0.123058	0.117992	0.228373	0.131281	0.111916	1.34665	0.119749	0.667552	0.153353	0.104075	0.116459	0.125304	0.109917	0.82239	0.11694	0.171923	0.860334	0.123583
AC010132	0.225892	0.240278	0.120225	0.168165	0.123858	0.146102	0.179112	0.107746	0.401439	0.207033	0.432971	0.198487	0.120831	0.124477	0.302565	0.330479	0.167983	0.148877	0.266886	0.232495	0.115134	0.363748	0.192758
AC010136	0.205739	0.104188	0.118246	0.114742	0.121727	0.12337	0.117992	0.11052	0.117273	0.111916	0.110367	0.124411	0.120831	0.124477	0.103753	0.149495	0.104126	0.150728	0.12417	0.104662	0.120545	0.118774	0.121505
AC010139	0.101068	0.104188	0.118246	0.114742	0.121727	0.122994	0.117992	0.107746	0.117273	0.111916	0.108839	0.119749	0.120831	0.124477	0.103753	0.111206	0.103311	0.109766	0.122388	0.102934	0.115134	0.116699	0.121505
AC010141	0.101068	0.104188	0.118246	0.114742	0.121727	0.122994	0.117992	0.107746	0.117273	0.111916	0.108839	0.119749	0.120831	0.124477	0.103753	0.111206	0.103311	0.109766	0.122388	0.102934	0.115134	0.116699	0.121505
AC010145	0.101068	0.104188	0.118246	0.114742	0.1222	0.122994	0.117992	0.107967	0.117273	0.11732	0.109086	0.119749	0.120831	0.124477	0.103753	0.111206	0.103645	0.110556	0.122388	0.102934	0.115134	0.11732	0.121505
AC010146	0.101068	0.104188	0.118246	0.114742	0.121727	0.122994	0.117992	0.107746	0.117273	0.111916	0.108839	0.119749	0.120831	0.124477	0.103753	0.111206	0.103311	0.109766	0.122388	0.102934	0.115134	0.116699	0.121505
AC010148	0.10372	0.115391	0.197438	0.125605	0.929654	0.123744	1.06489	1.18915	0.127688	0.400809	0.345973	0.465992	0.878632	0.430462	0.117045	0.812274	0.296188	0.771816	0.463991	0.376972	1.15951	0.174014	0.249955
AC010149	0.172686	0.507151	0.387601	0.2873	0.365933	0.260612	0.331267	0.856396	0.668537	0.529162	0.501111	0.544908	0.478464	0.349315	0.402382	0.319346	0.460683	0.26339	0.264809	0.187609	0.889369	0.556881	0.884585
AC010150	0.101068	0.104188	0.118246	0.150821	0.537637	0.344504	0.117992	0.137596	0.117273	0.215276	0.198864	0.119749	0.120831	0.124477	0.15924	0.111206	0.184459	0.132471	0.122388	0.151296	0.115134	0.220374	0.121505
AC010153	0.101068	0.104188	0.118246	0.114742	0.121727	0.122994	0.117992	0.107746	0.117273	0.111916	0.108839	0.119749	0.120831	0.124477	0.103753	0.111206	0.103311	0.109766	0.122388	0.102934	0.115134	0.116699	0.121505
AC010154	0.101068	0.104188	0.118246	0.114742	0.121727	0.122994	0.117992	0.107746	0.117273	0.111916	0.108839	0.119749	0.120831	0.124477	0.103753	0.111206	0.103311	0.109766	0.122388	0.102934	0.115134	0.116699	0.121505
AC010170	0.101068	0.104188	0.118246	0.114742	0.121727	0.122994	0.117992	0.107746	0.117273	0.111916	0.108839	0.119749	0.120831	0.124477	0.103753	0.111206	0.103311	0.109766	0.122388	0.102934	0.115134	0.116699	0.121505
AC010196	0.101068	0.104188	0.118246	0.114742	0.121727	0.122994	0.117992	0.107746	0.117273	0.111916	0.108839	0.119749	0.120831	0.124477	0.103753	0.111206	0.103311	0.109766	0.122388	0.102934	0.115134	0.116699	0.121505
AC010203	0.101068	0.104188	0.118246	0.114742	0.121727	0.122994	0.117992	0.107746	0.117273	0.111916	0.108839	0.119749	0.120831	0.124477	0.103753	0.111206	0.103311	0.109766	0.122388	0.102934	0.115134	0.116699	0.121505
AC010207	0.101068	0.104188	0.118246	0.114742	0.121727	0.122994	0.117992	0.107746	0.117273	0.111916	0.108839	0.119749	0.120831	0.124477	0.103753	0.111206	0.103311	0.109766	0.122388	0.102934	0.115134	0.116699	0.121505
AC010209	0.101068	0.104188	0.118246	0.114742	0.121727	0.122994	0.117992	0.107746	0.117273	0.111916	0.108839	0.119749	0.120831	0.124477	0.103753	0.111206	0.103311	0.109766	0.122388	0.102934	0.115134	0.116699	0.121505
AC010226	1.06047	0.635699	0.681019	1.04521	1.77565	1.83766	1.63502	1.1189	0.952745	0.701955	1.48333	1.56895	1.34839	0.982015	1.07614	1.52218	1.26799	0.963781	0.485272	1.73601	1.40056	1.80769	1.13663
AC010235	0.101068	0.104188	0.118246	0.114742	0.121727	0.122994	0.117992	0.107746	0.117273	0.111916	0.108839	0.119749	0.120831	0.124477	0.103753	0.111206	0.103311	0.109766	0.122388	0.102934	0.115134	0.116699	0.121505
AC010240	0.135943	0.226236	0.695853	0.514741	0.454891	0.249167	0.172982	0.122296	0.17815	0.152942	0.174917	0.177033	0.811271	0.188546	0.319659	0.165447	0.105025	0.263308	0.489222	0.151312	0.170019	0.287518	0.121505
AC010243	0.695075	0.120143	0.118246	0.863775	0.121727	0.501394	0.375771	0.336934	0.311404	0.778419	0.132222	0.642114	0.120831	0.275666	0.13168	0.401577	0.437045	0.109766	0.228885	0.162088	0.363861	0.116699	0.121505
AC010247	0.101068	0.104188	0.118246	0.114742	0.121727	0.122994	0.117992	0.107746	0.117273	0.111916	0.108839	0.119749	0.120831	0.124477	0.103753	0.111206	0.103311	0.109766	0.122388	0.102934	0.115134	0.116699	0.121505
AC010295	0.101068	0.104188	0.118246	0.114742	0.121727	0.122994	0.117992	0.107746	0.117273	0.111916	0.108839	0.119749	0.120831	0.124477	0.103753	0.111206	0.103311	0.109766	0.122388	0.102934	0.115134	0.116699	0.121505
AC010296	0.141724	0.104188	0.118246	0.114742	0.121727	0.122994	0.135868	0.107746	0.13441	0.111916	0.108839	0.119749	0.120831	0.124477	0.103753	0.133468	0.103311	0.109766	0.122388	0.102934	0.115135	0.116699	0.121505
AC010297	0.101068	0.104188	0.118246	0.114742	0.121727	0.122994	0.117992	0.107746	0.117273	0.111916	0.108839	0.119749	0.120831	0.124477	0.103753	0.111206	0.103311	0.109766	0.122388	0.102934	0.115134	0.116699	0.121505
AC010311	0.101068	0.104188	0.118246	0.114742	0.121727	0.122994	0.117992	0.107746	0.117273	0.111916	0.108839	0.119749	0.120831	0.124477	0.103753	0.111206	0.103311	0.109766	0.122388	0.102934	0.115134	0.116699	0.121505
AC010319	0.101068	0.104188	0.118246	0.114742	0.121727	0.122994	0.117992	0.107746	0.117273	0.111916	0.108839	0.119749	0.120831	0.124477	0.103753	0.111206	0.103311	0.109766	0.122388	0.102934	0.115134	0.116699	0.121505
AC010323	0.101068	0.104188	0.118246	0.114742	0.121727	0.122994	0.117992	0.107746	0.117273	0.111916	0.108839	0.119749	0.120831	0.124477	0.103753	0.111206	0.103311	0.109766	0.122388	0.102934	0.115134	0.116699	0.121505
AC010327	0.11605	0.10454	1.03873	0.189164	0.401994	0.3023	0.160362	0.108453	0.695438	0.117854	0.259708	0.146916	0.120874	0.549007	0.10381	0.301133	0.274533	0.459671	0.262908	0.112803	0.677747	1.06856	0.360858
AC010329	0.101068	0.104188	0.118246	0.114742	0.121727	0.122994	0.117992	0.107746	0.117273	0.111916	0.108839	0.119749	0.120831	0.124477	0.103753	0.111206	0.103311	0.109766	0.122388	0.102934	0.115134	0.116699	0.121505
AC010335	0.101068	0.104188	0.118246	0.114742	0.121727	0.122994	0.117992	0.107746	0.117273	0.111916	0.108839	0.119749	0.120831	0.124477	0.103753	0.111206	0.103311	0.109766	0.122388	0.102934	0.115134	0.277696	0.121505
AC010336	0.324955	0.351175	0.410686	0.417863	0.201984	0.172931	0.351328	0.366262	0.262031	0.379335	0.462564	0.361721	0.18326	0.216545	0.250326	0.343893	0.232031	0.279626	0.254322	0.196311	0.48312	0.621206	0.299242
AC010368	0.101068	0.104188	0.118246	0.114742	0.121727	0.122994	0.117992	0.107746	0.117273	0.111916	0.108839	0.119749	0.120831	0.124477	0.103753	0.111206	0.103311	0.109766	0.122388	0.102934	0.115134	0.116699	0.121505
AC010376	0.101068	0.104188	0.118246	0.114742	0.121727	0.122994	0.117992	0.107746	0.117273	0.111916	0.108839	0.119749	0.120831	0.124477	0.103753	0.111206	0.103311	0.109766	0.122388	0.102934	0.115134	0.116699	0.121505
AC010422	0.101068	0.104188	0.118246	0.114742	0.121727	0.122994	0.117992	0.107746	0.117273	0.111916	0.108839	0.119749	0.120831	0.124477	0.103753	0.111206	0.103311	0.109766	0.122388	0.102934	0.115134	0.116699	0.121505
AC010423	0.101068	0.104188	0.119447	0.117243	0.121727	0.122994	0.117992	0.107897	0.12778	0.112614	0.108839	0.120204	0.120831	0.124477	0.103989	0.111499	0.103311	0.10991	0.122938	0.110713	0.116485	0.116699	0.121505
AC010441	3.09914	4.08244	1.22133	2.33571	1.85324	5.40366	1.41686	0.328976	2.64486	1.91666	2.15738	4.57354	2.32435	2.42474	2.19193	4.3051	2.06808	3.67674	1.94147	3.17845	2.16685	2.64531	2.29012
AC010455	0.101068	0.104188	0.118246	0.114742	0.121727	0.122994	0.117992	0.107746	0.117273	0.111916	0.108839	0.119749	0.120831	0.124477	0.103753	0.111206	0.103311	0.109766	0.122388	0.102934	0.115134	0.116699	0.121505
AC010458	0.101068	0.104188	0.118246	0.114742	0.121727	0.122994	0.117992	0.107746	0.117273	0.111916	0.108839	0.119749	0.120831	0.124477	0.103753	0.111206	0.103311	0.109766	0.122388	0.102934	0.115134	0.116699	0.121505
AC010468	4.56587	5.90735	4.36702	5.18993	6.41705	4.81168	5.71966	5.4662	5.29405	5.2201	5.28853	4.36687	6.04961	5.12663	5.62379	5.6541	5.44025	5.16009	6.55055	5.99791	5.65225	4.63567	5.2208
AC010492	0.522549	0.766505	1.06808	0.289262	0.974648	0.546283	0.376312	0.254015	0.264787	0.224043	0.222838	0.479244	0.856599	0.749548	0.21743	0.286068	0.231037	0.517019	0.646163	0.334912	0.784452	0.688856	0.125902
AC010504	1.21941	1.66478	0.145303	0.681047	0.318136	0.371066	0.43725	0.512307	0.267232	0.370957	0.787166	0.31685	0.137596	0.147661	0.434624	0.280084	0.301576	0.405315	0.370845	0.364374	0.269933	0.22239	0.497532
AC010518	0.101068	0.104188	0.118246	0.114742	0.121727	0.122994	0.117992	0.107746	0.117273	0.111916	0.108839	0.119749	0.120831	0.124477	0.103753	0.111206	0.103311	0.109766	0.122388	0.102934	0.115134	0.116699	0.121505
AC010522	0.101068	0.104188	0.958709	0.114742	0.121727	0.122994	0.117992	0.107746	0.117273	0.111916	0.108839	0.119749	0.120831	0.124477	0.103753	0.111206	0.103311	0.109766	0.122388	0.102934	0.115134	0.116699	0.121505
AC010524	1.571	0.610398	1.6532	0.129231	0.150579	0.146343	2.40029	0.111596	0.156545	0.160625	0.735078	0.135435	1.59297	0.124477	3.26426	0.112873	0.2508	0.679567	0.122388	1.18068	0.115134	0.12596	0.161029
AC010525	0.306157	0.175587	0.332234	0.510778	0.328979	0.127965	0.172568	0.197433	0.201942	0.145577	0.163003	0.171612	0.120831	0.124477	0.14834	0.351143	0.193692	0.273017	0.189203	0.276577	0.457196	0.858686	0.420725
AC010528	0.101068	0.104188	0.118246	0.114742	0.121727	0.122994	0.117992	0.107746	0.117273	0.111916	0.108839	0.119749	0.120831	0.124477	0.103753	0.111206	0.103311	0.109766	0.122388	0.102934	0.115134	0.116699	0.121505
AC010536	0.409809	0.337714	0.319448	0.368027	0.142344	0.216437	0.223412	0.318375	0.28807	0.319675	0.229216	0.43509	0.381236	0.155613	0.52303	0.44106	0.143504	0.142464	0.170011	0.23204	0.136388	0.363459	0.174092
AC010543	0.101068	0.104188	0.118246	0.114742	0.121727	0.122994	0.117992	0.107746	0.117273	0.111916	0.108839	0.119749	0.120831	0.124477	0.103753	0.111206	0.103311	0.109766	0.122388	0.102934	0.115134	0.116699	0.121505
AC010546	0.101068	0.104188	0.118246	0.114742	0.121727	0.122994	0.117992	0.107746	0.117273	0.111916	0.108839	0.119749	0.120831	0.124477	0.103753	0.111206	0.103311	0.109766	0.122388	0.102934	0.115134	0.116699	0.121505
AC010547	0.941541	0.597836	0.154291	0.722133	0.369585	0.318878	0.469338	0.658683	0.558898	0.407742	0.409987	0.548011	0.507195	0.171212	0.613909	0.282535	0.364587	0.231193	0.140611	0.334193	0.20992	0.150506	0.398495
AC010595	0.101068	0.104188	0.118246	0.114742	0.121727	0.122994	0.117992	0.107746	0.117273	0.111916	0.108839	0.119749	0.120831	0.124477	0.103753	0.111206	0.103311	0.109766	0.122388	0.102934	0.115134	0.116699	0.121505
AC010609	0.101068	0.104188	0.118246	0.114742	0.121727	0.122994	0.117992	0.107746	0.117273	0.111916	0.108839	0.119749	0.120831	0.124477	0.103753	0.111206	0.103311	0.109766	0.122388	0.102934	0.115134	0.116699	0.121505
AC010614
AC010620	0.272969	0.104188	0.118246	1.23333	2.23929	1.39879	0.117992	0.852548	0.117273	0.111916	0.108839	0.119749	0.120831	0.124477	0.103753	0.111206	0.103311	0.109766	0.122388	0.102934	0.115134	0.116699	0.127136
AC010641	0.101068	0.104188	0.118246	0.114742	0.121727	0.122994	0.117992	0.107746	0.117273	0.111916	0.108839	0.119749	0.120831	0.124477	0.103753	0.111206	0.103311	0.109766	0.122388	0.102934	0.138034	0.116699	0.121505
AC010642	1.49553	0.611087	1.21766	1.68491	0.805861	0.698265	0.991952	0.722566	0.955834	0.80302	1.02827	1.04581	1.02598	0.663394	1.14158	0.846967	1.12202	1.14768	0.763769	0.420415	1.72155	0.608647	0.515746
AC010646	0.10706	0.104188	0.118246	0.116122	0.121727	0.12442	0.117992	0.109205	0.117273	0.116969	0.114612	0.119749	0.121274	0.128071	0.254988	0.186729	0.104433	0.111202	0.122388	0.105799	0.117807	0.116699	0.121505
AC010649	0.114771	0.106898	0.537884	0.114742	0.475423	0.138853	0.117992	0.110184	0.117273	0.111916	0.11157	0.119749	0.543555	0.124477	0.107517	0.111209	0.105856	0.109766	0.122388	0.104977	0.115134	0.116699	0.121505
AC010677	0.143682	0.104188	0.118246	0.114742	0.121727	0.122994	0.117992	0.107746	0.117273	0.153443	0.108839	0.119749	0.120831	0.124477	0.103753	0.111206	0.103311	0.109766	0.122388	0.102934	0.115134	0.116699	0.121505
AC010723	0.101068	0.104188	0.118246	0.114742	0.121727	0.122994	0.117992	0.107746	0.117273	0.111916	0.108839	0.119749	0.120831	0.124477	0.103753	0.111206	0.103311	0.109766	0.122388	0.102934	0.115134	0.116699	0.121505
AC010724	0.101068	0.104188	0.118246	0.114742	0.121727	0.122994	0.117992	0.107746	0.117273	0.111916	0.108839	0.119749	0.120831	0.124477	0.103753	0.111206	0.103311	0.109766	0.122388	0.102934	0.115134	0.116699	0.121505
AC010729	0.102866	0.104188	0.200941	0.114742	0.121727	0.122994	0.117992	0.107746	0.117273	0.111916	0.108839	0.190636	0.123443	0.164016	0.103753	0.111206	0.423831	0.180616	0.122388	0.102934	0.115134	0.123687	0.121505
AC010731	0.103907	0.286055	0.278215	0.43025	0.13127	0.142414	0.145653	0.107746	0.162804	0.12401	0.108839	0.416771	0.120831	0.124477	0.103753	0.128218	0.114051	0.109766	0.510863	0.102934	0.152857	0.116699	0.121505
AC010733	0.862909	0.945829	1.62261	0.731342	1.12667	0.851036	0.966821	1.14333	0.649968	1.00968	1.21944	1.18832	0.99942	0.705374	1.27688	0.484822	1.3373	0.851953	0.369054	0.75509	0.975937	0.116699	0.674422
AC010739	0.101068	0.104188	0.118246	0.114742	0.121727	0.122994	0.117992	0.107746	0.117273	0.111916	0.108839	0.119749	0.120831	0.124477	0.103753	0.111206	0.103311	0.109766	0.122388	0.102934	0.115134	0.116699	0.121505
AC010740	0.101068	0.104188	0.118246	0.139111	0.121727	0.183063	0.117992	0.107746	0.117273	0.111916	0.108839	0.119749	0.120831	0.124477	0.103753	0.111206	0.103311	0.109766	0.122388	0.102934	0.115134	0.116699	0.121505
AC010744	0.101068	0.104188	0.118246	0.268917	0.121727	0.122994	0.117992	0.107746	0.117273	0.111916	0.108839	0.119749	0.120831	0.124477	0.103753	0.111206	0.103311	0.109766	0.122388	0.102934	0.115134	0.116699	0.121505
AC010745	0.344057	0.104188	0.118246	0.114742	0.121727	0.122994	0.117992	0.107746	0.117273	0.111916	0.108839	0.119749	0.120831	0.124477	0.103753	0.111206	0.103311	0.109766	0.122388	0.102934	0.115134	0.116699	0.121505
AC010746	0.101068	0.104188	0.118246	0.114742	0.121727	0.122994	0.117992	0.107746	0.117273	0.111916	0.108839	0.119749	0.120831	0.124477	0.103753	0.123472	0.103311	0.12179	0.122388	0.102934	0.115134	0.116699	0.121505
AC010747	0.101068	0.104188	0.118246	0.114742	0.121727	0.122994	0.117992	0.107746	0.117273	0.111916	0.108839	0.119749	0.120831	0.124477	0.103753	0.111206	0.103311	0.109766	0.122388	0.102934	0.115134	0.116699	0.121505
AC010754	0.101068	0.104188	0.118246	0.114742	0.121727	0.122994	0.117992	0.107746	0.117273	0.111916	0.108839	0.119749	0.120831	0.124477	0.103753	0.111206	0.103311	0.109766	0.122388	0.102934	0.115134	0.116699	0.121505
AC010760	0.101068	0.104188	0.118246	0.114742	0.121727	0.122994	0.117992	0.107746	0.117273	0.111916	0.108839	0.119749	0.120831	0.124477	0.103753	0.111206	0.103311	0.109766	0.122388	1.74342	0.115134	0.116699	0.121505
AC010761	0.237871	1.15247	2.27676	1.79551	1.1926	0.604126	1.15116	0.479684	2.52816	0.481975	1.08758	1.43889	1.02568	0.743863	2.00345	1.55556	1.01758	0.704128	1.5182	1.47436	3.27098	1.02358	1.11941
AC010874	0.101068	0.104188	0.118246	0.114742	0.121727	0.122994	0.117992	0.107746	0.117273	0.111916	0.108839	0.119749	0.120831	0.124477	0.103753	0.111206	0.103311	0.109766	0.122388	0.102934	0.115134	0.116699	0.121505
AC010877	0.101068	0.104188	0.118246	0.114742	0.121727	0.122994	0.117992	0.107746	0.117273	0.111916	0.108839	0.119749	0.120831	0.124477	0.103753	0.111206	0.103311	0.109766	0.122388	0.102934	0.115134	0.116699	0.121505
AC010878	0.426546	0.660627	0.650567	0.378741	0.552479	0.50435	0.499742	0.590941	0.563935	0.370015	0.138002	0.514154	0.619488	0.894607	0.577611	0.432244	0.335301	0.650159	0.406903	0.525969	0.490103	0.327363	0.395218
AC010880	0.101733	0.104188	0.118246	0.114742	0.122123	0.122994	0.117992	0.107746	0.117273	0.111916	0.108839	0.119749	0.120831	0.124477	0.103753	0.111386	0.103311	0.109766	0.122388	0.102934	0.115134	0.116699	0.121725
AC010883	0.157527	0.291103	0.480752	0.900869	0.280121	0.727088	0.283779	0.218543	0.212096	0.918578	0.540707	0.242059	0.368615	0.954043	0.241578	0.28008	0.204828	0.221377	0.51893	0.601581	0.394509	0.116699	0.461206
AC010884	0.10267	0.107433	0.120525	0.115544	0.236762	0.124394	0.118553	0.161974	0.119237	0.113585	0.109953	0.120903	0.123326	0.12685	0.105535	0.112311	0.104213	0.256486	0.126531	0.104296	0.401817	0.555774	0.187324
AC010886	0.101068	0.104188	0.118246	0.114742	0.121727	0.122994	0.117992	0.107746	0.128	0.111916	0.108839	0.119749	0.120831	0.124477	0.103753	0.111206	0.103311	0.109766	0.122388	0.102934	0.115134	0.123268	0.121505
AC010887	0.101068	0.104188	0.118246	0.114742	0.121727	0.122994	0.117992	0.107746	0.117273	0.111916	0.108839	0.119749	0.120831	0.124477	0.103753	0.111206	0.103311	0.109766	0.122388	0.102934	0.115134	0.116699	0.121505
AC010890	0.105477	0.164451	0.278877	0.94394	2.44776	0.122994	0.117992	0.107746	0.205377	0.111916	1.24517	0.119749	0.120831	0.124477	0.103753	0.111206	0.414955	0.308233	0.204721	0.102934	0.118593	0.124462	0.121505
AC010891	0.101068	0.104188	0.118246	0.114742	0.121727	0.122994	0.117992	0.107746	0.117273	0.111916	0.108839	0.119749	0.120831	0.124477	0.103753	0.111206	0.103311	0.109766	0.122388	0.102934	0.115134	0.116699	0.121505
AC010894	2.68077	2.57486	1.41798	0.946047	1.80941	0.794807	1.89838	1.42272	1.27543	2.93487	3.0032	1.16932	1.83305	1.13448	1.63953	1.7086	0.990855	2.3318	1.55592	1.72021	2.31319	1.56484	0.965176
AC010900	0.29079	0.23254	0.295059	0.181992	0.170589	0.29822	0.157823	0.163588	0.156372	0.216025	0.223168	0.120314	0.240558	0.437847	0.237169	0.111206	0.103311	0.275413	0.13519	0.398369	0.149212	0.24298	0.21599
AC010904	0.248145	0.104188	0.118246	0.114742	0.121727	0.122994	0.117992	0.107746	0.117273	0.111916	0.108839	0.119749	0.120831	0.839785	0.103753	0.111206	0.103311	0.109766	0.122388	0.102934	0.115134	0.116699	0.121505
AC010907	0.203925	0.104188	0.118246	0.114742	0.121727	0.122994	0.117992	0.107746	0.117273	0.111916	0.108839	0.119749	0.120831	0.124477	0.103753	0.111206	0.103311	0.127999	0.122388	0.102934	0.115134	0.116699	0.121505
AC010928	0.101068	0.104188	0.118246	0.114742	0.121727	0.122994	0.117992	0.107746	0.117273	0.111916	0.108839	0.119749	0.120831	0.124477	0.103753	0.111206	0.103311	0.109766	0.122388	0.102934	0.115134	0.116699	0.121505
AC010930	0.101068	0.104188	0.118246	0.114742	0.121727	0.122994	0.117992	0.107746	0.117273	0.111916	0.108839	0.119749	0.120831	0.124477	0.103753	0.111206	0.103311	0.109766	0.122388	0.102934	0.115134	0.116699	0.121505
AC010967	0.101332	0.105161	0.119421	0.530128	0.245825	0.123015	0.118029	0.108611	0.180166	1.79994	0.179943	0.235156	0.497229	0.125292	0.497606	0.632195	0.169618	0.109902	0.122598	0.103107	0.115134	0.293037	0.193797
AC010969	0.684133	0.104188	0.118246	0.114742	0.121727	0.122994	0.117992	0.107746	0.117273	0.111916	0.108839	0.119749	0.120831	0.139818	0.114058	0.111206	0.103311	0.109766	0.122388	0.102934	0.115134	0.116699	0.121505
AC010970	0.101068	0.104188	0.118246	0.114742	0.121727	0.122994	0.117992	0.144806	0.117273	0.111916	0.108839	0.119749	0.120831	0.124477	0.218019	0.111206	0.103311	0.144336	0.122388	0.253026	0.115134	0.116699	0.121505
AC010971	0.101068	0.104271	0.118246	0.114905	0.122995	0.122994	0.117992	0.10782	0.117273	0.111916	0.108839	0.119749	0.120831	0.12517	0.105277	0.111206	0.103311	0.109766	0.122388	0.102934	0.115134	0.125014	0.121505
AC010974	0.101068	0.104188	0.118246	0.114749	0.121727	0.122994	0.117992	0.107746	0.117277	0.111916	0.22375	0.119749	0.120831	0.124477	0.103753	0.111206	0.103311	0.109766	0.181291	0.102934	0.115134	0.116699	0.121505
AC010975	0.101068	0.138903	0.118246	0.114742	0.121727	0.122994	0.117992	0.107746	0.117273	0.111916	0.108839	0.119749	0.120831	0.124477	0.103753	0.111206	0.103311	0.109766	0.122388	0.102934	0.115134	0.116699	0.121505
AC010976	0.174964	0.227927	0.367852	0.402305	0.251105	0.259568	0.218318	0.269068	0.269817	0.216579	0.225477	0.220615	0.484622	0.533983	0.169472	0.209993	0.240432	0.21291	0.308146	0.161175	0.293537	0.218151	0.179921
AC010980	0.603757	0.345586	0.599028	0.114742	0.249733	0.122994	0.675317	0.341607	0.157115	0.323507	0.14784	0.119749	0.120831	0.511712	0.186167	0.196356	0.302985	0.190132	0.239539	1.2248	1.23551	0.161078	0.443015
AC010982	0.101068	0.104782	0.323933	0.120653	0.125107	0.123561	0.161542	0.129965	0.210969	0.260245	0.134514	0.142243	0.17079	0.124477	0.111977	0.115797	0.106451	0.130251	0.132905	0.106455	0.155735	0.182473	0.146915
AC010983	0.101068	0.104188	0.120812	0.134373	0.121727	0.122994	0.117992	0.107746	0.117273	0.111916	0.108839	0.119749	0.120831	0.124477	0.103753	0.111206	0.103311	0.109766	0.122388	0.102934	0.115134	0.116699	0.121505
AC010984	0.106683	0.104188	0.328348	0.293929	0.173624	0.404511	0.132807	0.107746	0.117273	0.153649	0.202047	0.392454	0.120831	0.275136	0.103753	0.172281	0.103311	0.152013	0.198301	0.102934	0.115134	0.152831	0.121505
AC010987	0.101333	0.195041	0.119465	0.115092	0.121989	0.122994	0.171591	0.108022	0.204784	0.111916	0.172051	0.11989	0.121872	0.124764	0.387587	0.111736	0.19236	0.908806	0.123289	0.103007	0.310547	0.117043	0.312862
AC010999	0.101068	0.104188	0.118246	0.114742	0.121727	0.122994	0.117992	0.107746	0.117273	0.111916	0.108839	0.119749	0.120831	0.124477	0.103753	0.111206	0.103311	0.109766	0.122388	0.102934	0.115134	0.116699	0.121505
AC011043
AC011073	0.101068	0.104188	0.118246	0.114742	0.121727	0.122994	0.117992	0.107746	0.117273	0.111916	0.108839	0.119749	0.120831	0.124477	0.103753	0.111206	0.103311	0.109766	0.122388	0.102934	0.115134	0.116699	0.121505
AC011193	0.101068	0.104188	0.118246	0.114742	0.121727	0.122994	0.117992	0.107746	0.117273	0.111916	0.108839	0.119749	0.120831	0.124477	0.103753	0.111206	0.103311	0.109766	0.122388	0.102934	0.115134	0.116699	0.121505
AC011196	0.101068	0.104188	0.118246	0.114742	0.121727	0.122994	0.117992	0.107746	0.117273	0.111916	0.108839	0.119749	0.120831	0.124477	0.103753	0.111206	0.103311	0.109766	0.122388	0.102934	0.115134	0.116699	0.121505
AC011225	0.101068	0.104188	0.118246	0.114742	0.121727	0.122994	0.117992	0.107746	0.117273	0.111916	0.108839	0.119749	0.120831	0.124477	0.103753	0.111206	0.103311	0.109766	0.122388	0.102934	0.115134	0.116699	0.121505
AC011233	0.101068	0.104188	0.118246	0.114742	0.121727	0.122994	0.117992	0.107746	0.117273	0.111916	0.108839	0.119749	0.120831	0.124477	0.103753	0.111206	0.103311	0.109766	0.122388	0.102934	0.115134	0.116699	0.121505
AC011239	0.101068	0.334449	0.118247	0.114742	0.121727	0.122994	0.117992	0.175477	0.117273	0.149518	0.108839	0.119749	0.120832	0.124477	0.103998	0.111206	0.103311	0.109766	0.122388	0.102934	0.115134	0.116699	0.121505
AC011242	1.35826	1.14615	0.118246	0.790635	1.47274	1.6399	0.117992	2.06741	1.91109	0.683578	2.06816	1.34782	0.307815	1.83349	2.0932	0.858247	1.98773	1.76744	1.44826	1.5977	3.54718	1.22457	0.634579
AC011243	0.101068	0.104188	0.118246	0.114742	0.121727	0.122994	0.117992	0.107746	0.117273	0.111916	0.108839	0.119749	0.120831	0.124477	0.103753	0.111206	0.103311	0.109766	0.122388	0.102934	0.120281	0.116699	0.121505
AC011247	0.101068	0.290056	0.118246	0.172334	0.121727	0.122994	0.185889	0.107746	0.117273	0.111916	0.136553	0.266034	0.120831	0.124477	0.157512	0.111206	0.103311	0.110108	0.122388	0.102934	0.115134	0.116699	0.1866
AC011284	0.101068	0.104188	0.118246	0.114742	0.165451	0.122994	0.117992	0.107746	0.117273	0.111916	0.108839	1.11986	0.120831	0.124477	0.103753	0.179996	0.123743	0.170018	0.122388	0.102934	0.13754	0.116699	0.132634
AC011286	0.101068	0.104188	0.118246	0.153819	0.121727	0.122994	0.117992	0.107746	0.140015	0.111916	0.786509	0.224905	0.125231	0.124477	0.103753	0.335658	0.103311	0.109766	0.122388	0.189734	0.196275	0.175764	0.121505
AC011288	0.148356	0.153595	0.12004	1.7167	0.122092	0.123221	0.11816	0.143605	0.117469	0.112094	0.109102	0.165111	0.212891	0.124955	0.10442	0.111306	0.834508	0.151873	0.122607	0.108939	0.115601	0.117287	0.121612
AC011290	0.110399	0.140963	0.589042	0.498935	0.621641	0.311482	0.249867	0.304445	0.293526	0.505168	0.174163	0.120464	0.125315	0.373654	0.160999	0.414019	0.570448	0.351152	0.308943	0.265639	0.25231	0.206146	0.338291
AC011293	0.101068	0.104188	0.118246	0.114742	0.121727	0.122994	0.117992	0.107746	0.117273	0.111916	0.108839	0.119749	0.120831	0.124477	0.103753	0.111206	0.103311	0.109766	0.122388	0.102934	0.115134	0.116699	0.121505
AC011294	0.132003	0.13209	0.118918	0.114742	0.269171	0.122994	0.119795	4.22492	0.134817	0.751527	0.217444	0.18352	0.212714	2.72035	1.846	2.36699	1.03936	0.946967	0.781574	0.109984	0.159804	0.116699	0.891179
AC011298	0.101068	0.104188	0.118246	0.114742	0.121727	0.122994	0.117992	0.107746	0.117273	0.111916	0.108839	0.119749	0.120831	0.124477	0.103753	0.111206	0.277196	0.250649	0.122388	0.102934	0.115134	0.116699	0.121505
AC011306	0.101068	0.104188	0.121742	0.13742	0.121727	0.122994	0.117992	0.107746	0.138757	0.111916	0.109694	0.160984	0.120831	0.124477	0.103753	0.111206	0.103311	0.109766	0.122388	0.102934	0.115134	0.116699	0.121505
AC011308	0.101068	0.104188	0.118246	0.114742	0.121727	0.122994	0.117992	0.107746	0.117273	0.111916	0.108839	0.119749	0.120831	0.124477	0.103753	0.111206	0.103311	0.109766	0.122388	0.102934	0.115134	0.116699	0.121505
AC011313	0.101068	0.104188	0.118246	0.114742	0.121727	0.122994	0.117992	0.107746	0.117273	0.111916	0.108839	0.119749	0.120831	0.124477	0.103753	0.111206	0.103311	0.109766	0.122388	0.102934	0.115134	0.116699	0.121505
AC011322	0.365537	0.151117	0.118246	0.133188	0.121727	0.170072	0.117992	0.264286	0.164414	0.121597	0.118214	0.119749	0.573107	0.477255	0.42324	0.115264	0.216736	0.179776	0.371833	0.102934	0.130139	0.14027	0.290869
AC011330	5.04536	5.66488	2.06397	4.86112	1.99561	4.06913	3.95502	5.10696	4.89562	4.49577	6.73616	4.78874	2.8304	2.55067	5.07732	4.85724	5.75344	6.66332	2.54522	5.83983	2.96035	4.19221	5.44404
AC011343	0.101251	0.113235	0.120383	0.11479	0.127472	0.123159	0.118439	0.115797	0.120105	0.112129	0.114849	0.119903	0.121801	0.124477	0.116363	0.111554	0.103311	0.109766	0.124345	0.105213	0.115134	0.120581	0.121627
AC011357	0.101068	0.104188	0.118246	0.114742	0.121727	0.122994	0.117992	0.107746	0.117273	0.111916	0.108839	0.119749	0.120831	0.124477	0.103753	0.111206	0.103311	0.109766	0.122388	0.102934	0.115134	0.116699	0.121505
AC011363	0.101068	0.104188	0.118246	0.114742	0.121727	0.122994	0.117992	0.107746	0.117273	0.111916	0.108839	0.119749	0.120831	0.124477	0.103753	0.111206	0.103311	0.109766	0.122388	0.102934	0.115134	0.116699	0.121505
AC011366	0.101068	0.104188	0.159628	0.114742	0.121727	0.122994	0.117992	0.118398	0.117273	0.111916	0.108839	0.119749	0.142966	0.124477	0.172986	0.111206	0.159177	0.109766	0.122388	0.102934	0.134353	0.116699	0.121505
AC011379	0.101068	0.104188	0.118246	0.114742	0.121727	0.122994	0.117992	0.107746	0.117273	0.111916	0.108839	0.119749	0.120831	0.124477	0.103753	0.111206	0.103311	0.109766	0.122388	0.102934	0.115134	0.116699	0.121505
AC011385	0.230974	0.15272	0.324932	0.209378	0.274994	0.163512	0.142176	0.228584	0.219953	0.224313	0.257056	0.193713	0.120831	0.26484	0.254027	0.170701	0.303943	0.202014	0.294381	0.134497	0.182131	0.187362	0.194786
AC011406	0.101068	0.104188	0.118246	0.114742	0.160382	0.122994	0.117994	0.107746	0.117273	0.111916	0.108839	0.119749	0.120831	0.124477	0.103753	0.111206	0.103311	0.109766	0.122388	0.102934	0.115134	0.116699	0.121505
AC011407	0.101068	0.104188	0.118246	0.114742	0.121727	0.122994	0.117992	0.107746	0.117273	0.111916	0.108839	0.119749	0.120831	0.124477	0.103753	0.111206	0.103311	0.109766	0.122388	0.102934	0.115134	0.116699	0.121505
AC011410	0.101068	0.104188	0.118246	0.114742	0.121727	0.122994	0.117992	0.107746	0.117273	0.111916	0.108839	0.119749	0.120831	0.124477	0.103753	0.111206	0.103311	0.109766	0.122388	0.102934	0.115134	0.116699	0.121505
AC011416	0.101068	0.104188	0.118246	0.114742	0.121727	0.122994	0.117992	0.107746	0.117273	0.111916	0.108839	0.119749	0.120831	0.124477	0.103753	0.111206	0.103311	0.109766	0.122388	0.102934	0.115134	0.116699	0.121505
AC011431	0.101068	0.104188	0.118246	0.114742	0.121727	0.122994	0.117992	0.107746	0.117273	0.111916	0.108839	0.119749	0.120831	0.124477	0.103753	0.111206	0.103311	0.109766	0.122388	0.102934	0.115134	0.116699	0.121505
AC011450	0.101068	0.104188	0.118246	0.114742	0.121727	0.122994	0.117992	0.107746	0.117273	0.111916	0.108839	0.119749	0.120831	0.124477	0.103753	0.111206	0.103311	0.109766	0.122388	0.102934	0.115134	0.116699	0.121505
AC011453	0.101068	0.104188	0.118246	0.114742	0.121727	0.122994	0.117992	0.107746	0.117273	0.111916	0.108839	0.119749	0.120831	0.124477	0.103753	0.111206	0.103311	0.109766	0.122388	0.102934	0.115134	0.116699	0.121505
AC011456	0.101068	0.104188	0.118246	0.114742	0.121727	0.122994	0.117992	0.107746	0.117273	0.111916	0.108839	0.119749	0.120831	0.124477	0.103753	0.111206	0.103311	0.109766	0.122388	0.102934	0.115134	0.116699	0.121505
AC011465	0.101068	0.104188	0.118246	0.114742	0.121727	0.122994	0.117992	0.107746	0.117273	0.111916	0.108839	0.119749	0.120831	0.124477	0.103753	0.111206	0.103311	0.109766	0.122388	0.102934	0.115134	0.116699	0.121505
AC011467	0.101068	0.104188	0.118246	0.114742	0.121727	0.122994	0.117992	0.107746	0.117273	0.111916	0.108839	0.119749	0.120831	0.124477	0.103753	0.111206	0.103311	0.109766	0.122388	0.102934	0.115134	0.116699	0.121505
AC011475	0.159898	0.104188	0.118246	0.114742	0.121727	0.122994	0.117992	0.107746	0.220362	0.111916	0.199137	0.119749	0.120831	0.124477	0.213686	0.111206	0.103311	0.190042	0.234614	0.102934	0.115134	0.116699	0.201808
AC011477	0.101068	0.104188	0.118246	0.114742	0.121727	0.122994	0.117992	0.107746	0.117273	0.111916	0.108839	0.119749	0.120831	0.124477	0.103753	0.111206	0.103311	0.109766	0.122388	0.102934	0.115134	0.116699	0.121505
AC011478	0.101068	0.104188	0.118246	0.114742	0.121727	0.122994	0.117992	0.107746	0.117273	0.111916	0.108839	0.119749	0.120831	0.124477	0.103753	0.111206	0.103311	0.109766	0.122388	0.102934	0.115134	0.116699	0.121505
AC011484	0.101068	0.104188	0.118246	0.114742	0.121727	0.122994	0.117992	0.115159	0.117273	0.111916	0.214461	0.150214	0.120831	0.124477	0.111857	0.111206	0.103311	0.109766	0.122388	0.102934	0.115134	0.116699	0.121505
AC011495
AC011498	0.101068	0.114118	0.118246	0.114742	0.121727	0.122994	0.117992	0.10782	0.120925	0.111916	0.108839	0.119749	0.120831	0.124477	0.103753	0.111206	0.103311	0.109766	0.122388	0.102934	0.115134	0.116699	0.121505
AC011499	0.101068	0.104188	0.118246	0.114742	0.121727	0.122994	0.117992	0.107746	0.117273	0.111916	0.108839	0.119749	0.120831	0.124477	0.103753	0.111206	0.103311	0.109766	0.122388	0.102934	0.115134	0.116699	0.121505
AC011500	0.101068	0.104188	0.118246	0.114742	0.121727	0.122994	0.158575	0.107746	0.117273	0.111916	0.108839	0.119749	0.120831	0.124477	0.212053	0.111206	0.103311	0.109766	0.122388	0.102934	0.214587	0.116699	0.158646
AC011513	0.101068	0.104188	0.118246	0.116658	0.309081	0.122994	0.131286	1.0479	0.119251	0.111916	0.217658	0.119749	0.120831	1.75042	0.115603	0.113334	0.831473	0.175796	0.162563	0.102934	0.115134	0.116699	0.133588
AC011515	0.101068	0.104188	0.118246	0.114742	0.121727	0.122994	0.117992	0.107746	0.117273	0.111916	0.108839	0.119749	0.120831	0.124477	0.103753	0.111206	0.103311	0.109766	0.122388	0.102934	0.115134	0.116699	0.121505
AC011516	0.101068	0.104188	0.118246	0.114742	0.121727	0.122994	0.117992	0.107746	0.117273	0.111916	0.108839	0.119749	0.120831	0.124477	0.103753	0.111206	0.103311	0.109766	0.122388	0.102934	0.115134	0.116699	0.121505
AC011518	0.101068	0.104188	0.118246	0.114742	0.121727	0.122994	0.117992	0.107746	0.117273	0.111916	0.108839	0.119749	0.120831	0.124477	0.103753	0.111206	0.103311	0.109766	0.122388	0.102934	0.143571	0.116699	0.121505
AC011523	0.105667	0.104188	0.118246	0.114742	0.121727	0.122994	0.117992	0.109171	0.117273	0.113605	0.108839	0.119749	0.120831	0.124477	0.104125	0.111206	0.104117	0.109992	0.122388	0.230657	0.11641	0.122704	0.121505
AC011524	0.101068	0.104188	0.118246	0.114972	0.121727	0.123218	0.117992	0.107746	0.117959	0.222715	0.109072	0.119749	0.120831	0.124477	0.103753	0.11161	0.103751	0.109964	0.122768	0.102934	0.115507	0.118455	0.121505
AC011525	0.101068	0.104188	0.118246	0.114742	0.121727	0.122994	0.117992	0.107746	0.117273	0.111916	0.108839	0.119749	0.120831	0.124477	0.103753	0.111206	0.103311	0.109766	0.122388	0.102934	0.115134	0.116699	0.121505
AC011526	0.102785	0.172472	0.118246	0.115088	0.125077	0.123416	0.118398	0.111317	0.117603	0.112278	0.11382	0.120232	0.121051	0.12521	0.502067	0.111358	0.649191	0.123132	0.182374	0.131749	0.115134	0.478561	0.121505
AC011530	0.399319	2.43795	0.757349	1.05063	0.799769	0.681258	0.491113	0.370257	1.29356	0.659969	0.711093	0.806842	0.989037	0.343184	0.42379	1.52495	0.650202	0.368639	0.264622	0.623612	0.905725	0.475816	0.477604
AC011551	0.161555	0.164494	0.119951	0.125123	0.128104	0.391966	0.172549	0.216108	0.175073	0.233514	0.114468	0.173333	0.41735	0.124477	0.341888	0.169008	0.157845	0.334303	0.125487	0.145944	0.127394	0.12286	0.652968
AC011558	3.57245	4.40673	3.33854	4.55691	0.151802	4.7451	3.43321	2.42632	4.55205	3.72155	2.83272	4.2904	0.120831	3.97318	4.4257	2.92833	3.81951	5.69086	0.122388	3.33288	3.45792	0.116699	4.01407
AC011591	0.101068	0.104188	0.118246	0.114742	0.121727	0.122994	0.117992	0.107746	0.117273	0.111916	0.108839	0.119749	0.120831	0.124477	0.103753	0.111206	0.103311	0.109766	0.122388	0.102934	0.115134	0.116699	0.121505
AC011625	0.108096	0.104188	0.119711	0.114742	0.121727	0.122994	0.117992	0.107746	0.119201	0.111916	0.110653	0.119749	0.120831	0.124477	0.103753	0.111206	0.103311	0.109766	0.122388	0.102934	0.115134	0.119179	0.121505
AC011626	0.101068	0.104188	0.118246	0.114742	0.121727	0.122994	0.117992	0.107746	0.117273	0.111916	0.108839	0.119749	0.120831	0.124477	0.103753	0.111206	0.103311	0.109766	0.122388	0.102934	0.115134	0.116699	0.121505
AC011648	0.101068	0.104188	0.118246	0.114742	0.121727	0.122994	0.117992	0.107746	0.128734	0.111916	0.207059	0.119749	0.120831	0.124477	0.758167	0.111206	0.103311	0.109766	0.122388	0.107534	0.124917	0.116699	0.121505
AC011652	0.101068	0.104188	0.118246	0.114742	0.121727	0.122994	0.117992	0.107746	0.117273	0.111916	0.108839	0.119749	0.120831	0.124477	0.103753	0.111206	0.103311	0.109766	0.122388	0.102934	0.115134	0.116699	0.121505
AC011718	0.267281	0.10615	0.126009	0.950948	0.27244	0.156244	0.191654	0.240492	0.117404	0.118776	0.267328	0.163936	0.128475	0.169892	0.412562	0.39859	0.314864	0.546345	0.165496	0.239173	0.115579	0.137281	0.125731
AC011737	8.1117	8.63341	8.05172	8.54526	8.53186	8.72349	8.11473	8.87361	8.58126	8.42378	8.81184	7.96188	8.96001	7.92	8.6106	8.07276	8.3633	7.61862	8.73907	7.72559	7.83725	7.11265	8.73234
AC011738	0.181293	0.173969	0.128002	1.63775	0.145256	0.273667	0.19405	0.138107	0.661596	0.135806	0.108839	0.24111	0.57132	0.124477	0.116892	0.282246	0.118644	0.119731	0.122388	1.22653	0.116745	1.60515	0.127198
AC011742	0.101068	0.104188	0.118246	0.184506	0.121727	0.157671	0.117992	0.123756	0.117273	0.111916	0.14472	0.215424	0.120831	0.124477	0.1324	0.111206	0.142228	0.143982	0.122388	0.118361	0.115134	0.116699	0.121505
AC011747	1.11926	0.439871	0.459807	0.120575	1.18196	1.22153	0.820266	0.361971	0.282423	0.622837	1.95635	0.386114	0.134899	0.151815	0.114144	0.720301	0.154269	0.324091	0.372537	0.54966	1.06459	1.90073	0.123092
AC011748	0.101068	0.104188	0.118246	0.114742	0.121727	0.122994	0.117992	0.107746	0.117273	0.111916	0.108839	0.119749	0.120831	0.124477	0.103753	0.111206	0.103311	0.109766	0.122388	0.102934	0.115134	0.116699	0.121505
AC011752	0.101068	0.104188	0.118563	0.115183	0.122426	0.122994	0.117994	0.107746	0.117278	0.111916	0.108969	0.119749	0.120831	0.124477	0.103753	0.111207	0.103489	0.109837	0.122388	0.102945	0.115134	0.116699	0.121613
AC011753	0.101068	0.104188	0.118246	0.114742	0.121727	0.122994	0.117992	0.107746	0.117273	0.111916	0.108839	0.119749	0.120831	0.124477	0.103753	0.111206	0.103311	0.109766	0.122388	0.102934	0.115134	0.116699	0.121505
AC011754	0.101068	0.104188	0.118246	0.114742	0.121727	0.122994	0.117992	0.107746	0.117273	0.111916	0.110043	0.119749	0.120831	0.124477	0.103753	0.111206	0.103311	0.109766	0.122388	0.102934	0.115134	0.116699	0.121505
AC011755	0.101068	0.104188	0.118246	0.114742	0.121727	0.122994	0.117992	0.107746	0.117273	0.111916	0.108839	0.119749	0.120831	0.124477	0.103753	0.111206	0.103311	0.1139	0.122388	0.102934	0.127531	0.116699	0.121505
AC011816	0.101068	0.104188	0.118246	0.114742	0.121727	0.122994	0.117992	0.134349	0.156102	0.111916	0.195055	0.119749	0.120831	0.124477	0.164646	0.111206	0.103311	0.14479	0.122388	0.131615	0.115134	0.116699	0.121505
AC011841
AC011891	0.101068	0.104188	0.118246	0.114742	0.246807	0.201906	0.117992	0.354037	0.89606	0.186775	0.108839	0.119749	0.120831	0.477807	0.817921	0.223688	2.04041	0.176925	0.472541	0.984302	0.243893	0.116699	0.178871
AC011893	0.101068	0.217092	0.167965	0.198431	0.121727	0.122994	0.117992	0.107746	0.117273	0.111916	0.108839	0.119749	0.120831	0.124477	0.103753	0.111206	0.103311	0.109766	0.122388	0.103772	0.115134	0.116699	0.121505
AC011897	2.3492	0.104188	0.126631	0.114742	0.388257	0.122994	0.11903	0.114414	0.117273	1.32933	0.221358	0.119749	0.125325	1.49039	1.31846	0.111206	2.60496	0.124668	0.145898	0.102934	0.483923	0.463649	0.515886
AC011899	0.101068	0.104188	0.118246	0.114742	0.121727	0.122994	0.117992	0.107746	0.117273	0.163437	0.108839	0.119749	0.120831	0.136873	0.103753	0.114454	0.140721	0.109766	0.122388	0.102934	0.115134	0.116699	0.121505
AC011901	0.101068	0.104188	0.118246	0.114742	0.121727	0.122994	0.117992	0.107942	0.117273	0.111916	0.108839	0.119749	0.120831	0.124477	0.104521	0.111206	0.104089	0.109766	0.122388	0.102934	0.115134	0.117389	0.121505
AC011933	2.8911	3.4104	3.26028	1.80768	3.61586	1.88444	2.3552	3.02022	2.72128	2.84867	1.57979	2.06606	4.74199	3.3702	3.27511	2.69491	3.10025	2.37994	3.48375	2.92609	2.81649	2.53531	2.06934
AC011994	0.101068	0.104188	0.118246	0.114742	0.121727	0.122994	0.117992	0.107746	0.117273	0.111916	0.108839	0.119749	0.120831	0.124477	0.103753	0.111206	0.103311	0.109766	0.122388	0.102934	0.115134	0.116699	0.121505
AC011995	0.101068	0.104188	0.118246	0.114742	0.121727	0.122994	0.117992	0.107746	0.117273	0.111916	0.108839	0.119749	0.120831	0.124477	0.103753	0.111206	0.103311	0.109766	0.122388	0.102934	0.115134	0.116699	0.121505
AC011997	0.148124	0.627717	0.220692	0.289754	0.225412	0.219832	0.727463	1.31055	0.143828	0.134824	0.67141	0.163656	0.299102	0.315152	0.157392	0.130249	0.295881	0.130316	0.402427	0.12062	0.168551	0.239328	0.135854
AC011998	0.107939	0.108074	0.118359	0.122328	0.123463	0.123288	0.120316	0.122157	0.117273	0.112121	0.118575	0.119782	0.12225	0.128705	0.14088	0.111206	0.114201	0.118261	0.130399	0.103842	0.116319	0.118947	0.12309
AC011999	0.101068	0.104188	0.118246	0.114742	0.121727	0.122994	0.117992	0.107746	0.117273	0.111916	0.108839	0.119749	0.120831	0.124477	0.103753	0.111206	0.103311	0.109766	0.122388	0.102934	0.115134	0.116699	0.121505
AC012003	0.101068	0.104188	0.118246	0.114742	0.121727	0.122994	0.117992	0.107746	0.117273	0.111916	0.108839	0.119749	0.120831	0.124477	0.103753	0.111206	0.103311	0.109766	0.122388	0.102934	0.115134	0.116699	0.121505
AC012005	0.102987	0.104188	0.118246	0.114742	0.121727	0.124733	0.117992	0.107746	0.117273	0.115626	0.108839	0.121357	0.155194	0.124477	0.106414	0.111206	0.103311	0.109766	0.122388	0.102934	0.115134	0.116699	0.121505
AC012047	0.101068	0.104188	0.118246	0.114742	0.121727	0.122994	0.117992	0.107746	0.117273	0.111916	0.108839	0.119749	0.120831	0.124477	0.103753	0.111206	0.103311	0.109766	0.122388	0.102934	0.115134	0.116699	0.121505
AC012050	0.101068	0.104188	0.118246	0.114742	0.121727	0.122994	0.117992	0.107746	0.117273	0.111916	0.108839	0.119749	0.120831	0.124477	0.103753	0.111206	0.103311	0.109766	0.122388	0.102934	0.115134	0.116699	0.121505
AC012065	0.296912	0.229192	0.155068	0.218275	0.635006	0.225237	0.185215	0.107746	0.156527	0.154673	0.589986	0.397032	0.699402	0.124477	0.21089	0.386759	0.235155	0.420604	0.164717	0.102934	0.587313	0.116699	0.162674
AC012066	0.720382	1.2265	1.60722	0.77675	1.03294	1.11311	1.01268	0.544653	0.704502	0.582809	0.336437	0.822796	0.939635	1.50878	1.04196	0.537674	0.365744	0.74993	0.829941	0.877349	1.78844	1.10936	0.619962
AC012067	0.101068	0.104188	0.118246	0.114742	0.121727	0.122994	0.117992	0.107746	0.117273	0.111916	0.108839	0.119749	0.120831	0.124477	0.103753	0.111206	0.103311	0.109766	0.122388	0.102934	0.115134	0.116699	0.121505
AC012074	0.174375	0.116785	0.466883	0.151491	0.535415	0.223469	0.214063	0.125606	0.13375	0.248919	0.172744	0.139918	0.12554	0.150482	0.283047	0.173494	0.273447	0.137252	0.150706	0.119905	0.29648	0.148032	0.195801
AC012075	0.101068	0.104188	0.118246	0.114742	0.121727	0.122994	0.117992	0.107746	0.117273	0.111916	0.108839	0.119749	0.120831	0.124477	0.103753	0.111206	0.103311	0.119964	0.122388	0.102934	0.115134	0.116699	0.121505
AC012078	0.101068	0.104188	0.118246	0.114742	0.121727	0.122994	0.117992	0.107746	0.117273	0.111916	0.108839	0.119749	0.120831	0.124477	0.103753	0.111206	0.103311	0.109766	0.122388	0.102934	0.115134	0.116699	0.121505
AC012119	0.101068	0.104188	0.118246	0.114742	0.121727	0.122994	0.117992	0.107746	0.117273	0.111916	0.108839	0.119749	0.120831	0.124477	0.103753	0.111206	0.103311	0.109766	0.122388	0.102934	0.115134	0.116699	0.121505
AC012123	0.10855	0.158222	0.12226	0.114742	0.142995	0.122994	0.117992	0.107746	0.117273	0.115646	0.108839	0.181718	0.120831	0.124477	0.103753	0.111206	0.110151	0.109766	0.122388	0.102934	0.139517	0.142656	0.121505
AC012146	4.03072	4.12568	3.57436	2.80551	3.45817	3.30079	6.03863	2.95689	4.21646	0.340859	4.72198	4.30246	3.86437	3.44868	4.21581	2.16477	1.6737	3.57746	1.8915	4.62984	3.98607	1.27713	2.36053
AC012150	0.101068	0.104188	0.118246	0.114742	0.121727	0.122994	0.117992	0.107746	0.117273	0.111916	0.108839	0.119749	0.120831	0.124477	0.103753	0.111206	0.103311	0.109766	0.122388	0.102934	0.115134	0.116699	0.121505
AC012175	0.101068	0.104188	0.118246	0.114742	0.121727	0.122994	0.117992	0.107746	0.117273	0.111916	0.108839	0.119749	0.120831	0.124477	0.103753	0.111206	0.103311	0.109766	0.122388	0.102934	0.115134	0.116699	0.121505
AC012181	0.101068	0.104188	0.118246	0.114742	0.121727	0.122994	0.117992	0.107746	0.117273	0.111916	0.108839	0.119749	0.120831	0.124477	0.103753	0.111206	0.103311	0.109766	0.122388	0.102934	0.115134	0.116699	0.121505
AC012215	0.101068	0.144843	0.118246	0.114742	0.534759	0.122994	2.46904	0.107746	0.117273	0.111916	4.14653	0.119749	0.120831	0.124477	0.103753	0.111206	0.166198	0.109766	0.122388	0.102934	0.24293	0.116699	0.121505
AC012305	0.101068	0.104188	0.118246	0.114742	0.121727	0.122994	0.117992	0.107746	0.117273	0.111916	0.108839	0.119749	0.120831	0.124477	0.103753	0.111206	0.103311	0.109766	0.122388	0.102934	0.115134	0.116699	0.121505
AC012306	0.101068	0.104188	0.118246	0.114742	0.121727	0.122994	0.117992	0.107746	0.117273	0.111916	0.108839	0.119749	0.120831	0.124477	0.103753	0.111206	0.103311	0.109766	0.122388	0.102934	0.115134	0.116699	0.121505
AC012307	2.26731	1.65382	2.17577	1.25479	1.32392	2.16336	1.13559	1.47119	1.54843	1.19309	1.6783	1.90901	1.72403	0.872128	1.51538	1.48234	2.04143	1.29417	2.03326	1.73921	1.6957	1.61318	1.33444
AC012309	0.105588	1.71124	1.31543	0.318281	0.12404	1.23114	2.91551	2.42621	1.79098	0.111916	2.32963	0.152002	1.26719	0.654629	3.60622	0.65687	0.188422	1.27642	0.501063	1.6251	1.0608	1.74702	0.121505
AC012313	0.101068	0.104188	0.118246	0.136419	0.121727	0.122994	0.117992	0.127267	0.117273	0.111916	0.108839	0.119749	0.120831	0.124477	0.103753	0.148475	0.224713	0.316208	0.122388	0.102934	0.115134	0.116699	0.256087
AC012314	0.157136	0.155185	0.233778	0.358795	0.121727	0.122994	0.143952	0.120534	0.166717	0.183571	0.125927	0.119749	0.120831	0.150365	0.177154	0.155489	0.147504	0.15533	0.131222	0.111617	0.115134	0.116699	0.145419
AC012317	0.101068	0.104188	0.118246	0.130807	0.121727	0.122994	0.117992	0.107746	0.117273	0.111916	0.114864	0.119749	0.127284	0.124477	0.103753	0.111206	0.103311	0.109766	0.122388	0.106828	0.115134	0.116699	0.121505
AC012318	4.74509	6.50104	7.94105	5.41515	6.66789	4.61434	6.11771	5.20494	5.84734	4.16444	4.80677	5.69564	6.81471	4.56588	5.40017	5.30068	5.33832	5.71799	6.82944	5.6384	5.80441	3.62785	4.89737
AC012322	0.102963	0.10557	0.120538	0.117287	0.122497	0.124854	0.118412	0.10998	0.117653	0.113582	0.11053	0.121487	0.124012	0.126327	0.104993	0.112534	0.104833	0.110589	0.12383	0.10403	0.116681	0.120338	0.122104
AC012353	0.101068	0.104188	0.118246	0.114742	0.121727	0.122994	0.117992	0.107746	0.117273	0.111916	0.108839	0.119749	0.120831	0.124477	0.103753	0.111206	0.103311	0.109766	0.122388	0.102934	0.115134	0.116699	0.121505
AC012354	4.75524	4.35903	5.19958	4.01429	4.53287	4.45735	5.74954	4.88767	4.23638	4.62842	5.68755	4.76556	4.6245	3.52679	5.1731	5.07935	4.29971	4.2308	3.79806	3.90436	4.85528	3.74224	4.63763
AC012358	1.05103	0.515117	0.294491	0.655411	0.882288	0.342525	0.626383	1.6931	0.776074	0.502755	1.29627	0.30638	1.1749	0.793968	1.30239	0.382822	1.16941	0.669085	0.627848	0.564622	0.735788	0.476457	0.510303
AC012360	0.343674	0.171847	0.534419	0.397972	0.165268	0.222102	0.392472	0.22755	0.216271	0.27054	0.537931	0.21055	0.188812	0.162127	0.245977	0.375999	0.15903	0.249775	0.28226	0.211332	0.205123	0.160875	0.184725
AC012361	0.101068	0.104188	0.118246	0.114742	0.121727	0.122994	0.117992	0.107746	0.117273	0.111916	0.108839	0.119749	0.120831	0.124477	0.103753	0.111206	0.103311	0.109766	0.122388	0.102934	0.115134	0.116699	0.121505
AC012362	0.101068	0.104188	0.118246	0.114742	0.121727	0.122994	0.117992	0.107746	0.117273	0.111916	0.108839	0.119749	0.120831	0.124477	0.103753	0.111206	0.103311	0.109766	0.122388	0.102934	0.115134	0.116699	0.121505
AC012363	0.1016	0.134651	0.127386	0.119241	0.303062	0.283685	0.118893	0.157399	0.213645	0.133501	0.122982	0.123515	0.162516	0.194779	0.185673	0.247666	0.152403	0.154555	0.154074	0.105952	0.385082	0.127676	0.124805
AC012365	0.101068	0.104188	0.118246	0.114742	0.121727	0.122994	0.117992	0.107746	0.117273	0.111916	0.108839	0.119749	0.120831	0.124477	0.103753	0.111206	0.103311	0.109766	0.122388	0.102934	0.115134	0.116699	0.121505
AC012368	0.101068	0.11382	0.184526	0.114742	0.121727	0.122994	0.134582	0.116336	0.117273	0.141542	0.108839	0.136946	0.120831	0.124477	0.117204	0.111206	0.139509	0.109766	0.122388	0.135834	0.115134	0.211798	0.13173
AC012370	0.127662	0.108428	0.118262	0.188712	0.121735	0.122994	0.125781	0.111394	0.117273	0.113099	0.12702	0.119749	0.20962	0.127618	0.103753	0.111206	0.188343	0.151523	0.13213	0.110466	0.193379	0.116699	0.136584
AC012379	3.36613	4.50638	0.118258	3.39392	0.121735	3.13943	3.68442	0.107753	2.27592	3.37597	4.30155	4.5024	0.120831	0.124477	5.80776	0.111212	1.4934	3.16747	0.122404	3.4637	0.115134	0.116706	3.602
AC012391	0.101068	0.104188	0.118246	0.114742	0.121727	0.122994	0.117992	0.107746	0.117273	0.111916	0.108839	0.119749	0.120831	0.124477	0.103753	0.111206	0.103311	0.109766	0.122388	0.102934	0.115134	0.116699	0.121505
AC012414	1.70559	0.104188	0.118246	0.114742	0.121727	0.122994	0.117992	0.107746	0.117273	0.111916	0.108839	0.119749	0.355316	0.124477	0.103753	0.140502	0.103311	0.109766	0.122388	2.7982	0.115134	0.162001	0.139998
AC012441	0.101068	0.104188	0.118246	0.114742	0.121727	0.122994	0.117992	0.107746	0.117273	0.111916	0.108839	0.119749	0.120831	0.124477	0.103753	0.111206	0.18369	0.143217	0.122388	0.102934	0.115134	0.116699	0.121505
AC012442	0.177568	0.218503	0.356961	0.444515	0.492065	0.294603	0.491271	0.284049	0.187167	0.403307	0.254142	0.241269	0.301258	0.633635	0.211973	0.405436	0.255233	0.208857	0.238675	0.405323	0.252693	0.595206	0.150281
AC012445	0.458688	0.104188	0.118246	0.114742	0.121727	0.122994	0.117992	0.107746	0.117273	0.111916	0.108839	0.119749	0.120831	0.124477	0.41767	0.114826	0.291074	0.109766	0.122388	0.102934	0.115134	0.116699	0.121505
AC012451	0.101068	0.104188	0.118246	0.114742	0.121727	0.122994	0.117992	0.107746	0.117273	0.111916	0.108839	0.119749	0.120831	0.124477	0.103753	0.111206	0.103311	0.109766	0.122388	0.102934	0.115134	0.116699	0.121505
AC012454	0.101068	0.104188	0.118246	0.133918	0.121727	0.122994	0.117992	0.126176	0.117273	0.111916	0.108839	0.119749	0.120831	0.235854	0.103753	0.111206	0.103311	0.109766	0.122388	0.102934	0.115134	0.116699	0.121505
AC012456	0.143754	0.166487	0.118246	0.153703	0.121727	0.122994	0.403896	0.244461	0.117273	0.112264	0.108839	0.119749	0.122699	0.124477	0.103753	0.221842	0.270752	0.109766	0.138945	0.102934	0.115134	0.116699	0.121527
AC012457	0.300192	0.104188	0.118246	0.114742	0.121727	0.122994	0.117992	0.107746	0.117273	0.111916	0.108839	0.119749	0.120831	0.124477	0.103753	0.112207	0.103311	0.109766	0.122388	0.102934	0.115134	0.116699	0.121505
AC012462	0.128987	0.134362	0.118246	0.114742	0.121727	0.122994	0.117992	0.107746	0.17434	0.111916	0.108839	0.14706	0.129993	0.124477	0.103753	0.111206	0.103311	0.160431	0.122388	0.148611	0.21328	0.116699	0.154151
AC012467	0.101068	0.104188	0.118246	0.114742	0.121727	0.122994	0.117992	0.107746	0.117273	0.111916	0.108839	0.119749	0.120831	0.124477	0.103753	0.111206	0.103311	0.109766	0.122388	0.102934	0.115134	0.116699	0.121505
AC012485	0.111262	0.104188	0.118246	0.12417	0.759238	0.122994	0.155065	0.107746	0.117273	0.159445	0.108839	0.200257	0.120831	0.124477	0.103753	0.111206	0.156833	0.109766	0.122388	0.102934	0.115134	0.116699	0.121505
AC012487	0.332118	0.591976	0.328964	0.869237	0.187446	0.490598	0.718771	0.470556	0.571808	0.978698	0.380496	0.363313	0.148297	0.158087	0.673459	0.265127	0.497473	0.298692	0.19818	0.440425	0.382495	0.141291	0.706088
AC012493	0.101068	0.133289	0.309452	0.143976	0.121727	0.137499	0.143337	0.107746	0.117273	0.111916	0.108839	0.119749	0.371081	0.124477	0.387685	0.111206	0.131679	0.134409	0.122388	0.168494	0.186635	0.155244	0.183742
AC012494	0.101068	0.107973	0.118246	0.143716	0.121727	0.122994	0.129897	0.152599	0.117273	0.111916	0.108839	0.122747	0.166431	0.13057	0.103753	0.111206	0.103311	0.118266	0.122388	0.120175	0.115134	0.126114	0.121505
AC012497	0.101068	0.104188	0.118246	0.114742	0.121727	0.122994	0.117992	0.107746	0.117273	0.111916	0.108839	0.119749	0.120831	0.124477	0.103753	0.111206	0.103311	0.109766	0.122388	0.102934	0.115134	0.116699	0.121505
AC012499	0.101068	0.104188	0.118246	0.114742	0.121727	0.122994	0.117992	0.107746	0.117273	0.111916	0.108839	0.119749	0.120831	0.124477	0.103753	0.111206	0.103311	0.109766	0.122388	0.102934	0.116646	0.116699	0.121505
AC012501	0.130935	0.134249	0.120468	1.38515	0.124278	0.123282	0.141415	3.08975	0.310558	0.324505	0.183391	0.220895	0.176304	0.216793	2.74348	2.05696	3.40286	0.146478	2.54511	1.85607	0.124252	0.199785	0.171718
AC012506	0.101068	0.205707	0.118246	0.114742	0.121727	0.122994	0.159774	0.152275	0.117273	0.262357	0.161271	0.122235	0.373339	0.124477	0.103753	0.153505	0.108543	0.109766	0.180576	0.102934	0.145888	0.132159	0.1731
AC012507	0.101068	0.994148	0.118246	0.265669	0.121727	0.220852	0.117992	0.210842	0.280044	0.111916	0.272184	0.119749	0.195443	0.124477	0.209519	0.266819	0.378036	0.109766	0.230199	0.184931	0.339318	0.116699	0.121505
AC012512	0.13519	3.02398	4.19921	0.666569	0.181817	0.244297	0.756195	0.218256	0.117273	0.357237	0.505928	0.20357	0.339735	0.124477	1.64848	0.138407	0.222601	0.262688	0.173187	0.150563	0.487257	0.116699	0.221379
AC012513	0.101068	0.134358	0.192825	0.351267	0.122652	0.148748	0.117992	0.107746	0.161554	0.13366	0.108956	0.13387	0.132683	0.124477	0.157283	0.111206	0.103311	0.111167	0.122388	0.102934	0.115143	0.219906	0.121506
AC012531	2.954	0.104223	0.796776	0.211195	0.121727	0.658763	0.879121	0.293834	0.123729	0.114954	0.140011	0.119749	0.143665	2.16503	0.115047	0.366395	0.228099	0.113159	0.134233	0.102934	0.115134	0.403703	0.121505
AC012564	0.101068	0.104188	0.118246	0.114742	0.121727	0.122994	0.117992	0.107746	0.117273	0.111916	0.108839	0.119749	0.120831	0.124477	0.103753	0.111206	0.103311	0.109766	0.122388	0.102934	0.115134	0.116699	0.121505
AC012593	0.101275	0.104941	0.118994	0.161605	0.122545	0.123126	0.11821	0.109092	0.117769	0.112267	0.109299	0.119958	0.12273	0.125879	0.105454	0.111592	0.105007	0.110059	0.122457	0.103205	0.115515	0.117211	0.121854
AC012594	0.102839	0.104188	0.118246	0.114742	0.121727	0.122994	0.117992	0.107746	0.117273	0.111916	0.109615	0.119749	0.120831	0.124477	0.104152	0.111206	0.103311	0.140853	0.122388	0.103363	0.115134	0.116699	0.121505
AC012603	0.101068	0.104188	0.118246	0.114742	0.121727	0.122994	0.117992	0.107746	0.117273	0.111916	0.108839	0.119749	0.120831	0.124477	0.103753	0.111206	0.103311	0.109766	0.122388	0.102934	0.115134	0.116699	0.121505
AC012613	0.101068	0.104188	0.118246	0.114742	0.121727	0.122994	0.117992	0.107746	0.117273	0.111916	0.108839	0.119749	0.120831	0.132157	0.103753	0.111206	0.103925	0.109766	0.122388	0.102934	0.115134	0.116699	0.121505
AC012615	3.74385	2.98112	2.9523	1.67657	1.3616	3.90775	2.79362	2.56148	2.51425	2.50606	2.88128	3.00154	2.57509	2.35837	2.31643	2.72251	2.10796	3.19013	2.09314	2.5007	2.11197	2.58244	3.06836
AC012616
AC012627	0.101068	0.104188	0.118246	0.114742	0.121727	0.122994	0.117992	0.107746	0.117273	0.111916	0.108839	0.119749	0.120831	0.124477	0.103753	0.111206	0.103311	0.109766	0.122388	0.102934	0.115134	0.116699	0.121505
AC012667	0.101068	0.104188	0.118246	0.114742	0.121727	0.122994	0.117992	0.107746	0.117273	0.111916	0.108839	0.119749	0.120831	0.124477	0.103753	0.111206	0.103311	0.109766	0.122388	0.102934	0.115134	0.116699	0.121505
AC012668	0.101311	0.104307	0.118246	0.114867	0.122889	0.122994	0.118674	0.412664	0.145262	0.111979	0.108839	0.208726	0.163016	0.124477	0.120039	0.174572	0.186857	0.28655	0.123064	0.159839	0.154953	0.117538	0.133486
AC012671	0.101068	0.104188	0.118246	0.114742	0.121727	0.122994	0.117992	0.107746	0.117273	0.111916	0.108839	0.119749	0.120831	0.124477	0.103753	0.111206	0.103311	0.109766	0.122388	0.102934	0.115134	0.116699	0.121505
AC013248	0.101068	0.104188	0.118246	0.114742	0.121727	0.122994	0.117992	0.107746	0.117273	0.111916	0.108839	0.119749	0.120831	0.124477	0.103753	0.111206	0.111496	0.11344	0.122388	0.102934	0.115134	0.116699	0.121505
AC013262	0.101068	0.104188	0.118246	0.114742	0.121727	0.122994	0.117992	0.107746	0.117273	0.111916	0.108839	0.119749	0.120831	0.124477	0.103753	0.111206	0.103311	0.109766	0.122388	0.102934	0.115134	0.116699	0.121505
AC013264	0.101068	0.104188	0.118246	0.114742	0.121727	0.122994	0.117992	0.107746	0.117273	0.111916	0.108839	0.119749	0.120831	0.124477	0.103753	0.111206	0.103311	0.109766	0.122388	0.102934	0.115134	0.116699	0.121505
AC013267	0.101068	0.104188	0.118246	0.114742	0.469995	0.122994	0.423164	0.107746	0.117273	0.111916	0.108839	0.267272	0.120831	0.124477	0.103753	0.111206	0.103311	0.109766	0.122388	0.102934	0.115134	0.116699	0.121505
AC013268	1.14371	2.3642	2.04092	1.67134	1.52276	1.66494	2.14541	4.2718	1.99613	2.41202	2.38498	3.38561	3.35172	2.15904	3.59924	3.04678	2.00948	2.32179	3.4137	1.53951	2.28882	2.55176	2.27849
AC013269	1.75723	1.71243	2.01768	1.55831	0.84542	0.862901	1.71488	1.35783	1.55959	2.46999	0.884301	2.59401	0.926181	1.17065	2.2845	2.26559	0.72241	2.46311	0.603436	2.32862	1.22715	0.915927	1.49988
AC013271	0.148085	0.110002	0.118618	0.142144	0.121927	0.124924	0.117992	0.234148	0.11822	0.145174	0.117187	1.71139	0.170671	0.5965	0.111287	0.247194	0.103903	0.190107	0.188219	0.102934	0.117879	0.195622	0.171121
AC013275	0.101068	0.105443	0.224621	0.114742	0.253445	0.128083	0.118189	0.204766	0.117273	0.12905	0.108839	0.216708	0.127853	0.124477	0.103753	0.111206	0.103311	0.116031	0.122388	0.121369	0.293695	0.116699	0.121505
AC013283	0.101068	0.104188	0.118246	0.114742	0.121727	0.122994	0.117992	0.107746	0.117273	0.111916	0.108839	0.119749	0.120831	0.124477	0.103753	0.111206	0.103311	0.109766	0.122388	0.102934	0.115134	0.116699	0.121505
AC013394	5.25142	5.46672	5.03553	4.72026	5.93153	5.26169	5.90083	5.75869	4.73375	4.8039	3.46496	4.51178	5.28975	4.62921	5.55707	6.07726	5.20448	4.97966	5.45626	5.86446	5.95609	5.63966	6.59766
AC013399	0.101068	0.104188	0.118246	0.114742	0.121727	0.122994	0.117992	0.107746	0.117273	0.111916	0.108839	0.119749	0.120831	0.124477	0.103753	0.111206	0.103311	0.109766	0.122388	0.102934	0.115134	0.116699	0.121505
AC013401	0.101068	0.213854	0.118246	0.117825	0.270663	0.200688	0.117992	0.108677	0.117273	0.111916	0.108839	0.119749	0.19827	0.124477	0.103753	0.181604	0.103311	0.109766	0.122388	0.102934	0.115134	0.121932	0.121505
AC013402	0.101068	0.104188	0.118246	0.114742	0.121727	0.122994	0.117992	0.107746	0.117273	0.111916	0.108839	0.119749	0.12118	0.124477	0.103753	0.111206	0.103311	0.109766	0.25818	0.102934	0.116025	0.243115	0.121505
AC013403	0.101068	0.104188	0.118246	0.114742	0.121727	0.122994	0.117992	0.107746	0.117273	0.111916	0.108839	0.119749	0.120831	0.124477	0.103753	0.111206	0.103311	0.109766	0.122388	0.102934	0.115134	0.116699	0.358158
AC013404	0.101068	0.104188	0.118246	0.114742	0.121727	0.122994	0.117992	0.107746	0.117273	0.111916	0.108839	0.119749	0.120831	0.124477	0.103753	0.111206	0.103311	0.109766	0.122388	0.102934	0.115134	0.116699	0.121505
AC013406	0.101068	0.104188	0.118246	0.114742	0.121727	0.122994	0.117992	0.107746	0.117273	0.111916	0.108839	0.119749	0.120831	0.124477	0.103753	0.111206	0.103311	0.109766	0.122388	0.102934	0.115134	0.116699	0.121505
AC013410	0.101068	0.135665	0.118246	0.114742	0.121727	0.122994	0.117992	0.107746	0.117273	0.111916	0.108839	0.119749	0.872206	0.124477	0.103753	0.111206	0.103311	0.109766	0.122388	0.102934	0.115134	0.116699	0.121505
AC013429	0.101068	0.104188	0.166562	0.114742	0.121727	0.135367	0.142353	0.107746	0.117273	0.111916	0.279783	0.119749	0.120831	0.124477	0.103753	0.111206	0.103311	0.109766	0.122388	0.102934	0.115134	0.116699	0.121505
AC013436	0.109401	0.104188	0.172294	0.114742	0.121727	0.122994	0.117992	0.114712	0.139196	0.111916	0.147488	0.119749	0.120831	0.124477	0.204687	0.117938	0.125389	0.116368	0.135009	0.102934	0.212431	0.116699	0.121505
AC013437	0.101068	0.104188	0.118246	0.114742	0.121727	0.122994	0.117992	0.107746	0.117273	0.111916	0.108839	0.119749	0.120831	0.124477	0.103753	0.111206	0.103311	0.109766	0.122388	0.102934	0.115134	0.116699	0.121505
AC013439	0.117917	0.116632	0.118246	0.114742	0.121727	0.122994	0.158442	0.163136	0.117273	0.12479	0.155866	0.152968	0.120831	0.124477	0.125803	0.111206	0.103311	0.109766	0.147762	0.102934	0.115134	0.116699	0.121505
AC013442	0.101068	0.104188	0.118246	0.114742	0.121727	0.122994	0.117992	0.107746	0.117273	0.111916	0.108839	0.119749	0.120831	0.124477	0.103753	0.111206	0.103311	0.109766	0.122388	0.102934	0.115134	0.116699	0.121505
AC013444	0.101068	0.104188	0.135035	0.133615	0.13996	0.132257	3.18745	0.13326	0.117273	0.131652	0.108839	0.136875	0.120831	0.124477	0.103753	0.111206	0.103311	0.109766	0.122388	0.102934	0.115134	0.116699	0.141799
AC013448	0.101068	0.131956	0.164644	0.114742	0.121727	0.122994	0.117992	0.115463	0.120186	0.111916	0.111722	0.122338	0.120831	0.124477	0.103753	0.113883	0.106037	0.109766	0.122388	0.102934	0.115134	0.116699	0.121505
AC013449	4.558	4.57372	5.55917	5.10623	5.93115	4.70112	4.62145	3.7176	4.3538	4.1755	3.00602	4.49465	6.0319	5.44066	6.13974	3.11167	3.76501	4.66397	5.82066	4.93562	4.72685	5.29193	4.04555
AC013460	0.109547	0.104188	0.118246	0.114742	0.121727	0.124079	0.117992	0.107746	0.117273	0.181427	0.108839	0.119749	0.120831	0.124477	0.103753	0.111206	0.104375	0.159055	0.122388	0.102934	0.115134	0.116699	0.121505
AC013463	0.141107	0.104622	0.121009	0.115104	0.122706	0.122994	0.118191	0.109495	0.117353	0.151159	0.109003	0.120044	0.122907	0.126243	0.105186	0.111253	0.10581	0.111863	0.123853	0.104192	0.115409	0.117135	0.121596
AC013467	0.101068	0.104188	0.118246	0.114742	0.121727	0.122994	0.117992	0.107746	0.117273	0.111916	0.108839	0.119749	0.120831	0.124477	0.103753	0.111206	0.103311	0.109766	0.122388	0.102934	0.115134	0.116699	0.121505
AC013468	0.101068	0.104188	0.118246	0.114742	0.121727	0.122994	0.117992	0.107746	0.117273	0.111916	0.108839	0.119749	0.120831	0.124477	0.103753	0.111206	0.103311	0.109766	0.122388	0.102934	0.115134	0.116699	0.121505
AC013469	0.109559	0.120158	0.154547	0.156612	0.130842	0.127588	0.137211	0.137362	0.130722	0.126663	0.112022	0.157891	0.156316	0.124477	0.162727	0.130408	0.146336	0.12593	0.17332	0.114915	0.179982	0.124701	0.190879
AC013470	0.83536	0.80555	2.17062	1.04667	1.15097	1.47838	0.918496	1.36201	1.05009	0.69051	0.826247	0.862697	0.965514	1.53092	0.756316	0.928008	0.665815	0.912767	1.63133	0.572701	1.30004	1.00996	0.765741
AC013472	0.103377	0.130636	0.140634	0.12656	0.152662	0.125969	0.121657	0.107746	0.118276	0.112317	0.115463	0.121113	0.125363	0.12764	0.107386	0.114026	0.10804	0.110385	0.122388	0.103306	0.116172	0.117397	0.127491
AC013474	0.101068	0.104188	0.118246	0.114742	0.121727	0.122994	0.117992	0.107746	0.117273	0.111916	0.108839	0.119749	0.120831	0.124477	0.103753	0.111206	0.103311	0.109766	0.122388	0.102934	0.115134	0.116699	0.121505
AC013476	0.101068	0.104188	0.118246	0.114742	0.121727	0.122994	0.117992	0.107746	0.117273	0.111916	0.108839	0.119749	0.120831	0.124477	0.103753	0.111206	0.103311	0.109766	0.122388	0.102934	0.115134	0.116699	0.121505
AC013477	0.101068	0.104188	0.118246	0.114742	0.121727	0.122994	0.117992	0.107746	0.117273	0.111916	0.108839	0.119749	0.120831	0.124477	0.103753	0.111206	0.103311	0.109766	0.122388	0.102934	0.115134	0.116699	0.121505
AC013480	0.101068	0.105915	0.118246	0.114742	0.121727	0.122994	0.117992	0.107746	0.117273	0.111916	0.112264	0.119749	0.120831	0.124477	0.103753	0.111206	0.106549	0.288773	0.122388	0.102934	0.115134	0.116699	0.121505
AC013489	0.101068	0.104188	0.118246	0.114742	0.121727	0.122994	0.117992	0.107746	0.117273	0.111916	0.108839	0.119749	0.120831	0.124477	0.103753	0.111206	0.103311	0.109766	0.122388	0.102934	0.115134	0.116699	0.121505
AC013558	0.101068	0.104188	0.118246	0.114742	0.121727	0.122994	0.117992	0.107746	0.117273	0.111916	0.108839	0.119749	0.120831	0.124477	0.103753	0.111206	0.103311	0.109766	0.122388	0.102934	0.115134	0.116699	0.121505
AC013717	0.178661	0.192781	0.159003	0.114742	0.149675	0.122994	0.117992	0.159685	0.172343	0.127309	0.108839	0.119749	0.224075	0.185369	0.103753	0.111206	0.117836	0.125979	0.213899	0.146745	0.212254	0.116699	0.214375
AC013718	0.256513	1.26711	0.118246	0.191891	0.12173	0.174077	0.117992	0.160323	0.117273	0.305111	0.294689	1.2466	0.622556	0.124477	0.103753	0.111206	0.418779	0.109766	0.130483	0.102942	0.115261	0.492004	0.12151
AC013727	0.101068	0.104188	0.118246	0.114742	0.121727	0.122994	0.117992	0.107746	0.117273	0.111916	0.108839	0.119749	0.120831	0.124477	0.103753	0.111206	0.103311	0.109766	0.122388	0.102934	0.115134	0.116699	0.121505
AC013731	0.101068	0.104188	0.118246	0.114742	0.121727	0.122994	0.117992	0.107746	0.117273	0.111916	0.108839	0.119749	0.120831	0.124477	0.103753	0.111206	0.103311	0.109766	0.122388	0.102934	0.115134	0.116699	0.121505
AC013733	0.235779	0.196679	0.868206	0.53948	0.843696	0.365187	0.251727	0.107746	0.17815	0.419626	0.268684	0.385818	0.697131	0.540653	0.435221	0.387072	0.342012	0.357282	0.271088	0.391777	0.416907	0.287518	0.224076
AC013737	0.101068	0.104188	0.118246	0.114742	0.121727	0.122994	0.117992	0.107746	0.117273	0.111916	0.108839	0.119749	0.120831	0.124477	0.103753	0.111206	0.103311	0.109766	0.122388	0.102934	0.115134	0.116699	0.121505
AC013751	0.101068	0.104188	0.118246	0.114742	0.121727	0.122994	0.117992	0.107746	0.117273	0.111916	0.108839	0.119749	0.120831	0.124477	0.103753	0.111206	0.103311	0.109766	0.122388	0.102934	0.115134	0.116699	0.121505
AC013759
AC013791	0.101068	0.104188	0.118246	0.114742	0.121727	0.122994	0.117992	0.107746	0.117273	0.111916	0.108839	0.119749	0.120831	0.124477	0.103753	0.111206	0.103311	0.109766	0.122388	0.102934	0.115134	0.116699	0.121505
AC015600	0.101068	0.104188	0.118246	0.114742	0.121727	0.122994	0.117992	0.107746	0.117273	0.111916	0.108839	0.119749	0.120831	0.124477	0.103753	0.111206	0.103311	0.109766	0.122388	0.102934	0.115134	0.116699	0.121505
AC015660	0.101068	0.104188	0.118246	0.114742	0.121727	0.122994	0.117992	0.107746	0.117273	0.111916	0.108839	0.119749	0.120831	0.124477	0.103753	0.111206	0.103311	0.109766	0.122388	0.102934	0.115134	0.116699	0.121505
AC015688	0.101068	0.104188	0.129633	0.125201	0.145911	0.129431	0.124659	0.934049	0.17902	1.06579	0.321584	0.138117	0.128769	0.228246	0.111651	0.272564	0.535439	0.549107	1.06748	0.116578	0.117287	0.402459	0.600881
AC015691	0.118616	0.104188	0.137079	0.172476	0.122506	0.122994	0.12191	0.152526	0.119883	0.492154	0.122359	0.137817	0.263675	0.124511	0.103753	0.140879	0.209779	0.168437	0.190681	0.140293	0.11584	0.116699	0.169679
AC015726	0.120037	0.104188	0.118246	0.114742	0.121727	0.122994	0.117992	0.107746	0.117273	0.111916	0.108839	0.119749	0.120831	0.124477	0.103753	0.111206	0.103311	0.109766	0.122388	0.102934	0.115134	0.116699	0.121505
AC015815	0.101068	0.205269	0.604831	0.336212	0.121727	0.187025	0.155784	0.13957	0.162758	0.193725	0.244671	0.206689	0.255975	0.199832	0.640203	0.176797	0.194647	0.205601	0.285511	0.288816	0.798411	0.276228	0.227802
AC015818	0.120485	0.104188	0.118246	0.114742	0.121727	0.12413	0.118504	0.16315	0.117273	0.111916	0.261244	0.120279	0.121663	0.124477	0.105817	0.129278	0.128238	0.112274	0.122388	0.102934	0.115134	0.116699	0.129617
AC015820	0.101068	0.104188	0.118246	0.114742	0.121727	0.122994	0.117992	0.107746	0.117273	0.111916	0.108839	0.119749	0.120831	0.124477	0.103753	0.111206	0.103311	0.109766	0.122388	0.102934	0.115134	0.116699	0.121505
AC015849	3.3446	3.10988	3.93254	4.26192	5.23726	4.48797	3.03535	3.39748	1.98517	4.29488	2.6633	3.49483	4.75257	4.52739	3.38409	2.36004	4.09747	1.85172	4.01247	2.79904	3.30661	3.1719	3.71976
AC015871	0.101068	0.104188	0.118246	0.114742	0.121727	0.122994	0.117992	0.107746	0.117273	0.111916	0.108839	0.119749	0.120831	0.124477	0.103753	0.111206	0.103311	0.109766	0.122388	0.102934	0.115134	0.116699	0.121505
AC015884	0.101068	0.104188	0.118246	0.114742	0.121727	0.122994	0.117992	0.107746	0.117273	0.111916	0.108839	0.119749	0.120831	0.124477	0.103753	0.111206	0.103311	0.109766	0.122388	0.102934	0.115134	0.116699	0.121505
AC015922	0.491012	0.104188	0.134575	0.115205	0.121727	1.44337	0.45198	0.110262	0.120365	0.112401	0.551506	0.468085	0.121714	0.124477	1.53511	0.116329	0.88642	0.111818	0.150183	0.118564	0.122622	0.127515	0.122999
AC015923	0.104227	0.104188	0.118246	0.136804	0.12173	0.122994	0.117992	0.110421	0.117273	0.111916	0.108839	0.119749	0.120831	0.124477	0.103753	0.111206	0.103311	0.109766	0.122388	0.102934	0.115134	0.116699	0.121505
AC015933	0.102922	0.781045	0.728921	1.52271	0.121727	0.328123	0.117992	0.107746	2.11706	0.678289	0.499116	3.36247	0.127208	0.406588	0.475653	0.453914	0.103311	0.109766	0.241014	1.00705	1.21582	2.45899	0.123428
AC015936	0.122554	0.197701	0.947846	1.04244	1.18747	0.138368	0.879886	1.55869	0.425789	0.295774	0.279116	0.153354	1.08179	0.454163	1.45458	0.795359	0.536862	0.109766	0.998657	0.102939	1.16775	0.753462	0.628369
AC015969	0.101068	0.104188	0.118246	0.114742	0.121727	0.136035	0.117992	0.107746	0.117273	0.111916	0.108839	0.119749	0.120831	0.124477	0.103753	0.111206	0.110683	0.113076	0.141295	0.102934	0.115134	0.116699	0.121505
AC015971	0.157347	0.156099	0.118246	0.114742	0.249871	0.122994	0.211021	0.108567	0.117273	0.167941	0.127598	0.178246	0.254347	0.207046	0.123089	0.184188	0.122315	0.144107	0.162008	0.212251	0.229372	0.336191	0.258757
AC015977	0.101068	0.104188	0.118246	0.114742	0.121727	0.122994	0.117992	0.107746	0.117273	0.111916	0.108839	0.119749	0.201973	0.124477	0.103753	0.111206	0.103311	0.109766	0.122388	0.102934	0.115134	0.116699	0.301256
AC015987	5.34759	5.19538	5.25133	5.07852	4.64602	5.62567	4.65483	5.24898	5.43428	5.69443	5.53529	6.05698	4.65373	5.9351	5.61986	6.80268	5.32851	5.47155	5.2617	5.62469	5.49571	6.4845	5.35911
AC015989	0.101068	0.104188	0.118246	0.114742	0.121727	0.122994	0.117992	0.107746	0.117273	0.111916	0.108839	0.119749	0.120831	0.124477	0.103753	0.111206	0.112382	0.205251	0.135208	0.102934	0.115134	0.116699	0.121505
AC016113	0.101068	0.104188	0.118246	0.114742	0.121727	0.122994	0.117992	0.107746	0.117273	0.111916	0.108839	0.119749	0.120831	0.124477	0.103753	0.111206	0.103311	0.109766	0.122388	0.102934	0.115134	0.116699	0.121505
AC016178	0.101068	0.104188	0.118246	0.114742	0.121727	0.122994	0.117992	0.107746	0.117273	0.111916	0.108839	0.119749	0.120831	0.124477	0.103753	0.111206	0.103311	0.109766	0.122388	0.102934	0.115134	0.116699	0.121505
AC016194	0.101068	0.104188	0.118246	0.114742	0.121727	0.122994	0.117992	0.107746	0.117273	0.111916	0.108839	0.119749	0.120831	0.124477	0.103753	0.111206	0.103311	0.109766	0.122388	0.102934	0.115134	0.116699	0.121505
AC016251	0.162886	0.104188	0.118246	0.114742	0.121727	0.122994	0.117992	0.107746	0.117273	0.111916	0.108839	0.119749	0.120831	0.124477	0.103753	0.111206	0.103311	0.109766	0.122388	0.102934	0.115134	0.116699	0.121505
AC016292	4.12513	3.46583	4.32817	4.65132	3.92315	4.31509	4.76926	4.54836	3.97747	4.05189	4.89809	4.15097	3.63541	4.11591	4.87485	4.64076	3.77086	4.30337	3.71667	3.40553	4.61903	3.55218	4.50736
AC016405	0.101068	0.128279	0.159975	0.114742	0.121727	0.122994	0.117992	0.107746	0.117273	0.137077	0.108839	0.119749	0.120831	0.124477	0.103753	0.162671	0.103311	0.1602	0.161291	0.102934	0.115134	0.116699	0.121505
AC016489
AC016543	0.101068	0.104188	0.118246	0.114742	0.121727	0.122994	0.117992	0.107746	0.117273	0.111916	0.108839	0.119749	0.120831	0.124477	0.103753	0.111206	0.103311	0.109766	0.122388	0.102934	0.115134	0.116699	0.121505
AC016553	0.101068	0.104188	0.118246	0.114742	0.121727	0.122994	0.117992	0.107746	0.117273	0.111916	0.108839	0.119749	0.120831	0.124477	0.103753	0.111206	0.103311	0.109766	0.122388	0.102934	0.115134	0.116699	0.121505
AC016559	0.101068	0.104188	0.118246	0.114742	0.121727	0.122994	0.117992	0.107746	0.117273	0.111916	0.108839	0.119749	0.120831	0.124477	0.103753	0.111206	1.08334	0.109766	0.122388	0.102934	0.115134	0.116699	0.121505
AC016561	0.101915	0.104987	0.121002	0.115045	0.122232	0.123026	0.118393	0.111993	0.117335	0.111967	0.109927	0.121026	0.121541	0.127027	0.105345	0.112237	0.116924	0.12498	0.125782	0.104061	0.115715	0.117047	0.122153
AC016575	0.101068	0.104188	0.118246	0.114742	0.121727	0.122994	0.117992	0.107746	0.117273	0.111916	0.108839	0.119749	0.120831	0.124477	0.103753	0.111206	0.103311	0.109766	0.122388	0.102934	0.115134	0.116699	0.121505
AC016582	0.6998	0.165168	0.124717	0.121274	0.128635	0.125421	0.1206	1.88711	0.118209	0.112367	0.116425	0.121143	1.77543	0.215806	1.58973	0.11433	0.115167	0.178017	0.135036	1.08624	0.132387	0.281777	0.123095
AC016586	0.166548	0.113131	0.209748	0.183844	0.204771	0.1572	0.125713	0.123646	0.199216	0.244476	0.187433	0.18257	0.120831	0.124477	0.128611	0.126568	0.153419	0.13974	0.165265	0.155932	0.185495	0.161548	0.159085
AC016597	0.101068	0.104188	0.118246	0.114742	0.121727	0.122994	0.117992	0.107746	0.117273	0.111916	0.108839	0.119749	0.120831	0.124477	0.103753	0.111206	0.103311	0.109766	0.122388	0.102934	0.115134	0.116699	0.121505
AC016626	0.319722	0.106174	0.121425	0.252523	0.138629	0.1415	0.125412	0.109107	0.154335	0.11676	0.177399	0.123207	0.151187	0.124477	0.114245	0.114852	0.128267	0.124005	0.134873	0.103746	0.125137	0.119402	0.14622
AC016629	2.74348	0.635446	0.823811	2.43399	0.871155	0.309348	1.4554	1.17106	0.919644	1.61961	1.74272	0.567643	0.754203	2.48093	1.0061	0.500646	1.32823	1.34924	0.423853	0.495454	0.605748	1.28007	1.72703
AC016644	0.101068	0.104188	0.118246	0.114742	0.121727	0.122994	0.117992	0.107746	0.117273	0.111916	0.108839	0.119749	0.120831	0.124477	0.103753	0.111206	0.116714	0.109766	0.122388	0.102934	0.115134	0.116699	0.121505
AC016670	0.101068	0.104188	0.118246	0.114742	0.121727	0.122994	0.117992	0.107746	0.117273	0.111916	0.108839	0.119749	0.120831	0.124477	0.103753	0.111206	0.103311	0.109766	0.122388	0.102934	0.115134	0.116699	0.121505
AC016682	0.101135	0.104188	0.118469	0.114922	0.122374	0.123145	0.118062	0.109139	0.117285	0.111916	0.108934	0.119749	0.122154	0.126042	0.10437	0.112184	0.103533	0.11011	0.123981	0.103048	0.115134	0.117958	0.121638
AC016683	0.169617	2.59266	3.44061	4.97184	0.288496	0.142793	0.176258	4.6609	0.371452	4.44363	0.406026	3.75893	4.25314	3.44906	0.339264	0.176197	0.258134	3.25635	3.97856	4.73637	5.03245	3.54122	5.04012
AC016691	0.101068	0.104188	0.118246	0.114742	0.121727	0.122994	0.117992	0.107746	0.117273	0.111916	0.108839	0.119749	0.120831	0.124477	0.103753	0.111206	0.103311	0.109766	0.122388	0.102934	0.115134	0.116699	0.121505
AC016694	0.101068	0.104188	0.118246	0.114742	0.121727	0.122994	0.117992	0.107746	0.117273	0.111916	0.108839	0.119749	0.120831	0.124477	0.103753	0.111206	0.103311	0.109766	0.122388	0.102934	0.115134	0.116699	0.121505
AC016696	0.101068	0.104188	0.118246	0.114742	0.121727	0.122994	0.117992	0.107746	0.117273	0.111916	0.108839	0.119749	0.120831	0.124477	0.103753	0.111206	0.103311	0.109766	0.122388	0.102934	0.115134	0.116699	0.121505
AC016697	0.101068	0.104188	0.121985	0.114742	0.169588	0.122994	0.117992	0.108689	0.198541	0.111916	0.108839	0.119749	0.120831	0.124477	0.103753	0.111206	0.103311	0.122797	0.122388	0.103253	0.115134	0.116699	0.121505
AC016700	5.0913	5.75029	6.6201	4.44373	6.84426	5.43846	5.21298	6.17427	5.34322	6.18089	5.33792	5.22818	8.13814	6.76926	6.36602	5.60717	5.1707	5.13163	6.05372	7.29934	6.57135	5.80471	5.83687
AC016706	0.101068	0.104188	0.118246	0.114742	0.121727	0.122994	0.117992	0.107746	0.117273	0.111916	0.108839	0.119749	0.120831	0.124477	0.103753	0.111206	0.103311	0.109766	0.122388	0.102934	0.115134	0.116699	0.121505
AC016708	1.81761	2.34331	0.489663	1.58455	1.05867	1.23655	1.18971	1.72108	1.51567	1.27677	0.794738	1.45867	1.54775	1.16967	0.942855	1.08329	1.74333	1.99667	0.840805	3.34202	0.572332	0.452376	1.55887
AC016710	0.101068	0.104188	0.121951	0.949374	0.121727	0.122994	0.117992	0.111481	0.117273	0.111916	0.108839	0.119749	0.120831	0.124477	0.103753	0.132786	0.105287	0.109766	0.122388	0.192722	0.115134	0.800572	0.121505
AC016712	0.366587	0.603092	0.504759	0.338156	1.36488	0.429679	0.444306	0.696338	0.512673	0.505391	0.421323	0.566734	0.536142	1.11077	0.598869	0.389276	0.656104	0.830726	1.39608	0.659173	0.525546	0.287684	0.360152
AC016716	1.88879	1.81148	2.28513	2.02996	1.90847	2.28965	1.88186	1.95457	1.67469	1.36428	0.755095	1.23653	1.99737	2.33091	1.29401	1.96301	1.50261	1.21333	2.08755	1.83338	1.79901	1.75051	2.18932
AC016717	0.101068	0.104188	0.118246	0.114742	0.121727	1.35875	0.117992	0.107746	0.117273	0.111916	0.108839	0.119749	0.120831	2.83179	0.554187	0.389393	0.103311	2.13436	1.61788	0.102934	0.115134	0.116699	0.121505
AC016722	0.567864	0.782461	0.567858	1.6475	0.37867	0.418998	0.903511	0.500198	2.28514	0.401168	0.73196	0.608286	0.395342	0.721711	0.806137	0.895352	0.345734	0.826631	0.512086	0.862206	0.510038	2.28442	0.442102
AC016723	0.101068	0.105086	0.118246	3.31967	0.121727	0.122994	0.11819	0.141816	0.118964	0.421933	0.147768	0.153898	0.121216	0.124477	0.159666	0.111796	0.106319	0.172492	0.123877	0.103624	0.118768	0.770491	0.121749
AC016724	0.101068	0.104188	0.240328	0.114742	0.121727	0.122994	0.117992	0.107746	0.117273	0.111916	0.108839	0.119749	0.120831	0.124477	0.103753	0.111206	0.103311	0.109766	0.122388	0.102934	0.115134	0.116699	0.121505
AC016725	1.08597	2.08018	0.728535	1.66553	1.01825	1.01298	1.08718	0.740197	0.98025	1.03542	0.474821	0.98704	0.721981	0.640667	1.08913	0.676979	0.675403	1.02013	1.02968	0.824716	1.23061	0.762018	1.28553
AC016727	0.101068	0.104188	0.118246	0.114742	0.121727	0.122994	0.117992	0.107746	0.117273	0.111916	0.108839	0.119749	0.120831	0.124477	0.103753	0.111206	0.103311	0.109766	0.122388	0.102934	0.115134	0.116699	0.121505
AC016730	0.103799	0.109535	0.119643	0.122279	0.127058	0.123517	0.11987	0.113813	0.117555	0.192597	0.110336	0.210567	0.125389	0.135823	0.120303	0.112478	0.119165	0.111237	0.126627	0.105122	0.118308	0.365431	0.121613
AC016732	1.29295	1.56297	2.13806	0.910209	1.65852	2.15014	0.735938	1.80854	0.813593	1.30105	0.783089	1.51235	2.30708	1.4728	1.30969	2.16134	1.01813	0.703682	1.6026	1.70654	1.91457	1.35954	1.83164
AC016734	5.40649	6.23642	5.33163	5.43574	4.72679	5.37078	5.35213	4.66948	5.05171	5.09103	5.16959	5.45895	4.84936	5.04517	5.3724	5.59241	4.29134	4.68412	5.84426	5.46753	5.48402	3.63552	5.36878
AC016735	0.328479	0.14577	0.118246	0.121478	0.121727	0.122994	0.117992	0.109009	0.118604	0.188292	0.15469	0.125866	0.120831	0.124477	0.103753	0.111206	0.103311	0.116863	0.122388	0.169908	0.210785	0.116699	0.121505
AC016737	0.101068	0.104188	0.118246	0.114742	0.121727	0.122994	0.139053	0.107746	0.117273	0.111916	0.108839	0.119749	0.120831	0.124477	0.103753	0.111206	0.103311	0.109766	0.122388	0.102934	0.115134	0.116699	0.121505
AC016738	0.107286	0.104188	0.146898	0.114742	0.157992	0.201712	0.130102	0.12987	0.125428	0.144229	0.512354	0.125288	0.120831	0.148576	0.14101	0.326447	0.231756	0.119866	0.126123	0.136665	0.312796	0.116699	0.182558
AC016739	8.75575	8.45023	6.73175	7.42629	8.72532	8.55884	7.92499	7.26503	7.49657	8.49973	8.15637	7.95783	7.92303	7.12114	8.76586	7.12374	7.40291	6.66187	10.4199	7.87547	7.0825	6.13526	8.57834
AC016745	0.101068	0.207582	0.207683	0.114742	0.121727	0.122994	0.117992	0.247	0.356297	0.640443	0.16412	0.119749	0.472087	0.124477	0.251601	0.133567	0.256734	0.154476	0.207474	0.498531	0.585572	0.116699	0.179529
AC016747	3.88266	4.60591	2.80729	2.49653	3.28965	3.33426	4.40202	3.73568	2.46476	3.50033	2.93732	3.20036	3.53131	3.40188	3.68727	2.98454	2.51859	1.87332	0.122388	0.102934	2.21293	1.42131	3.19084
AC016751	0.101068	0.121705	0.126831	0.114742	0.121727	0.122994	0.117992	0.107746	0.117273	0.111916	0.108839	0.121928	0.123109	0.124477	0.103753	0.111206	0.103311	0.109766	0.122388	0.103087	0.115134	0.116699	0.124082
AC016752	0.101068	0.104188	0.118246	0.114742	0.121727	0.122994	0.117992	0.107746	0.117273	0.111916	0.108839	0.119749	0.120831	0.124477	0.103753	0.111206	0.103311	0.109766	0.122388	0.102934	0.115134	0.116699	0.121505
AC016753	0.101068	0.104188	0.118246	0.114742	0.121727	0.122994	0.117992	0.107746	0.117273	0.111916	0.108839	0.119749	0.120831	0.124477	0.103753	0.111206	0.103311	0.109766	0.122388	0.15934	0.115134	0.116699	0.121505
AC016757	0.925329	0.697122	0.550763	1.09792	0.121727	0.132346	0.117992	0.109843	0.155835	1.75786	0.557656	0.119749	0.334998	0.222082	0.169534	0.111206	0.260549	0.11176	0.122388	0.102934	0.115134	0.116699	0.123996
AC016764	0.101068	0.104188	0.118246	0.114742	0.121727	0.122994	0.117992	0.107746	0.117273	0.111916	0.108839	0.119749	0.120831	0.124477	0.103753	0.111206	0.103311	0.109766	0.122388	0.102934	0.115134	0.116699	0.121505
AC016768	1.12439	0.104188	0.118406	0.114742	0.121898	0.122994	0.117992	0.107906	0.117358	0.111931	0.159795	0.120152	0.121	0.124852	0.104004	0.111362	0.103311	0.109766	0.12268	0.102934	0.115852	0.117826	0.121505
AC016772	0.101068	0.104188	0.118246	0.114742	0.121727	0.122994	0.117992	0.107746	0.117273	0.111916	0.108839	0.119749	0.120831	0.124477	0.103753	0.111206	0.103311	0.109766	0.122388	0.102934	0.115134	0.116699	0.121505
AC016773	0.143492	0.454275	0.118246	0.208487	0.121727	0.122994	0.117992	0.107747	0.117273	0.412041	0.108839	0.119749	0.120831	0.124477	0.114718	0.129566	0.103311	0.109766	0.122388	0.107834	0.115134	0.140857	0.135253
AC016821	0.101068	0.104188	0.118246	0.114742	0.121727	0.122994	0.117992	0.107746	0.117273	0.111916	0.108839	0.119749	0.120831	0.124477	0.103753	0.111206	0.103311	0.109766	0.122388	0.102934	0.115134	0.116699	0.121505
AC016831	0.193278	1.49232	0.502842	0.349993	0.621362	0.173933	0.564478	0.622651	0.217933	1.77988	1.01794	0.219463	0.342645	0.19931	0.34359	1.42477	0.468731	0.402362	0.828704	0.598831	0.386853	0.257229	0.629678
AC016885	0.101068	0.150146	0.118246	0.114742	0.121727	0.122994	0.117992	0.107746	0.117273	0.111916	0.15487	0.119749	0.120831	0.124477	0.103753	0.111206	0.103311	0.109766	0.122388	0.215887	0.115134	0.116699	0.121505
AC016894	0.101068	0.104188	0.118246	0.114742	0.121727	0.122994	0.117992	0.107746	0.117273	0.111916	0.108839	0.119749	0.120831	0.124477	0.103753	0.111206	0.103311	0.109766	0.122388	0.102934	0.115134	0.116699	0.121505
AC016903	0.101068	0.104697	0.118246	0.114742	0.121727	0.122994	0.117992	0.107746	0.121078	0.112438	0.108839	0.120203	0.120831	0.124477	0.103753	0.115158	0.103788	0.109766	0.123211	0.103697	0.11675	0.116699	0.121505
AC016906	0.101068	0.104188	0.118246	0.114742	0.121727	0.122994	0.117992	0.107746	0.117273	0.111916	0.108839	0.119749	0.120831	0.124477	0.103753	0.111206	0.103311	0.109766	0.122388	0.102934	0.115134	0.116699	0.121505
AC016907	0.12193	0.109056	0.118246	0.115434	0.122062	0.123331	0.122184	0.112384	0.121825	0.126871	0.109189	0.119906	0.315357	0.124477	0.103998	0.115374	0.1217	0.117965	0.122388	0.10558	0.130714	0.141035	0.121505
AC016908	0.101068	0.104188	0.118246	0.114742	0.121727	0.122994	0.117992	0.107746	0.117273	0.111916	0.108839	0.119749	0.120831	0.124477	0.103753	0.111206	0.103311	0.109766	0.122388	0.102934	0.115134	0.116699	0.121505
AC016909	0.116839	0.104188	0.118246	0.126747	0.157442	0.12345	0.117992	0.107746	0.123704	0.111916	0.156979	0.129152	0.120831	0.124477	0.103753	0.111206	0.114395	0.124052	0.123877	0.103667	0.128096	0.116699	0.121505
AC016910	0.124273	0.10422	0.163434	0.13595	0.14036	0.123078	0.118388	0.130485	0.133586	0.373864	0.108839	0.125488	0.120873	0.125189	0.114007	0.114765	0.137114	0.150159	0.125936	0.118074	0.124506	0.127202	0.130513
AC016912	0.149144	0.104188	0.118246	0.202815	0.121727	0.122994	0.117992	0.107746	0.126474	0.111916	0.118635	0.119749	0.349998	0.124477	0.103753	0.111206	0.11259	0.109766	0.122388	0.102934	0.115134	0.116699	0.121505
AC016970	0.101068	0.104188	0.118246	0.114742	0.121727	0.122994	0.117992	0.107746	0.117273	0.111916	0.108839	0.119749	0.120831	0.124477	0.103753	0.111206	0.103311	0.109766	0.122388	0.102934	0.115134	0.116699	0.121505
AC016994	0.101068	0.104188	0.118246	0.114742	0.121727	0.122994	0.117992	0.107746	0.117273	0.111916	0.108839	0.119749	0.120831	0.124477	0.103753	0.113357	0.103311	0.109766	0.122388	0.102934	0.115134	0.124645	0.121505
AC016995	0.109477	0.105413	0.129162	0.117632	0.138547	0.178573	0.12491	0.16566	0.243697	0.125598	0.118195	0.121234	0.161837	0.133812	0.165879	0.495623	0.126223	0.124081	0.128614	0.663735	0.304911	0.172304	0.156882
AC016999	0.101068	0.104188	0.118246	0.206693	0.121727	0.122994	0.117992	0.107746	0.318855	0.111916	0.212957	0.119749	0.120831	0.124477	0.242532	0.117519	0.103311	0.141087	0.122388	0.102934	0.135833	0.116699	0.203279
AC017002	0.141208	0.111836	0.220593	0.123482	0.129811	0.161729	0.236085	0.221473	0.711435	0.149991	0.119712	0.204662	0.135656	0.219965	0.201905	0.364703	0.202038	0.115926	0.174559	0.124761	0.27598	0.125851	0.193086
AC017006	0.101068	0.218159	0.118246	0.141773	0.121727	0.220871	0.117992	0.260285	0.136955	0.111916	0.108839	0.119749	0.714125	0.124477	0.103753	0.111206	0.103311	0.109766	0.532703	0.102934	0.115134	0.116699	0.121505
AC017019	0.101068	0.104188	0.118246	0.114742	0.121727	0.122994	0.117992	0.107746	0.117273	0.111916	0.108839	0.119749	0.120831	0.124477	0.103753	0.111206	0.103311	0.109766	0.122388	0.102934	0.115134	0.116699	0.121505
AC017020	0.101068	0.104188	0.118246	0.114742	0.121727	0.122994	0.117992	0.107746	0.117273	0.111916	0.108839	0.119749	0.120831	0.124477	0.103753	0.111206	0.103311	0.109766	0.122388	0.102934	0.115134	0.116699	0.121505
AC017028	0.101068	0.104188	0.118246	0.247835	0.121727	0.122994	0.117992	0.107746	0.117273	0.111916	0.108839	0.119749	0.120831	0.124477	0.103753	0.111206	0.103311	0.109766	0.122388	0.102934	0.115134	0.116699	0.121505
AC017035	0.101068	0.104188	0.118246	0.114742	0.121727	0.122994	0.117992	0.107746	0.117273	0.111916	0.108839	0.119749	0.120831	0.124477	0.103753	0.111206	0.103311	0.109766	0.122388	0.102934	0.115134	0.116699	0.121505
AC017040	0.101068	0.104188	0.118246	0.114742	0.121727	0.122994	0.117992	0.107746	0.117273	0.111916	0.108839	0.119749	0.120831	0.124477	0.103753	0.111206	0.103311	0.109766	0.122388	0.102934	0.115134	0.116699	0.121505
AC017048	1.60585	3.10507	3.32815	0.128147	1.64844	6.39847	0.163726	0.52662	3.96821	2.01329	0.576128	4.31435	1.09619	2.24094	2.72976	0.853843	0.287032	0.178917	0.17484	4.08354	3.53689	0.249946	2.28506
AC017053	0.101068	0.104188	0.118246	0.114742	0.121727	0.122994	0.117992	0.107746	0.117273	0.111916	0.108839	0.119749	0.120831	0.124477	0.103753	0.111206	0.103311	0.109766	0.122388	0.102934	0.115134	0.116699	0.121505
AC017060	0.101068	0.10436	0.435151	0.11508	1.76981	0.122994	0.288445	6.14522	0.120168	0.185693	4.36191	0.119902	0.120831	4.06471	1.47898	2.50817	3.44817	5.44068	4.49836	0.102934	1.11579	0.116699	1.26692
AC017074	0.149993	0.148239	0.158452	0.770159	0.149927	0.333039	0.171339	0.143876	0.239573	0.245287	0.198186	0.383574	0.918167	0.208947	0.164745	0.457205	0.769479	0.414151	0.7603	0.16846	0.185116	0.168773	0.167107
AC017076	0.101068	0.104188	0.120698	0.114742	0.121727	0.122994	0.14121	0.199008	0.117273	0.126135	0.3338	0.168233	0.588058	0.124477	0.186515	0.111206	0.107225	0.11446	0.122388	0.10502	0.119554	0.582657	0.125903
AC017078	0.101068	0.104188	0.118246	0.114742	0.121727	0.122994	0.117992	0.107746	0.117273	0.111916	0.108839	0.119749	0.120831	0.124477	0.103753	0.111206	0.103311	0.109766	0.122388	0.102934	0.115134	0.116699	0.121505
AC017079	0.163693	0.502544	0.118246	0.266113	0.121727	0.122994	0.117992	0.107746	0.117273	0.111916	0.108839	0.119749	0.120831	0.124477	0.212313	0.111206	0.103311	0.23408	0.122388	0.161073	0.115134	0.116699	0.121505
AC017080	0.101068	0.104188	0.118246	0.114742	0.121727	0.122994	0.117992	0.107746	0.117273	0.111916	0.108839	0.119749	0.120831	0.124477	1.25154	0.111206	0.103311	0.109766	0.122388	0.102934	0.115134	0.116699	0.121505
AC017081	0.561687	0.368856	0.468604	0.638585	0.289442	0.651019	0.435878	0.935185	0.703758	0.89306	0.494741	0.234242	0.699643	0.574092	0.466443	0.475261	0.552866	0.769904	0.562988	0.612819	0.411266	0.400558	0.239988
AC017083	0.101068	0.104188	0.118246	0.114742	0.121727	0.122994	0.117992	0.107746	0.117273	0.111916	0.108839	0.119749	0.120831	0.124477	0.103753	0.111206	0.103311	0.109766	0.122388	0.102934	0.115134	0.116699	0.121505
AC017084	0.101068	0.104188	0.118246	0.114742	0.121727	0.122994	0.117992	0.107746	0.117273	0.111916	0.108839	0.119749	0.120831	0.124477	0.103753	0.111206	0.103311	0.109766	0.122388	0.102934	0.115134	0.116699	0.121505
AC017099	1.96528	1.31208	1.66788	0.468686	0.251595	0.702199	0.680003	0.67908	1.03837	0.757737	0.734055	0.413278	1.02906	0.88543	1.27477	0.756452	0.694727	0.39901	0.789055	0.826148	1.6302	0.285256	0.533336
AC017101	0.10186	0.104188	0.140847	0.164259	0.127552	0.163203	0.214328	0.128489	0.121698	0.132562	0.240718	0.152664	0.507304	0.14676	0.139738	0.123261	0.104978	0.112305	0.332566	0.10588	0.168726	0.128359	0.149057
AC017104	2.63913	0.319955	0.15555	0.277992	4.17982	0.558083	0.334593	0.306743	0.262131	0.411397	0.179773	0.285355	0.439829	0.801306	0.496423	0.173475	0.320112	0.316592	0.157099	0.435255	0.44369	0.565848	0.189638
AC017116	0.303625	0.227128	0.118246	0.69471	0.121727	0.239096	0.372709	0.318663	0.206813	1.02332	1.22762	0.119749	0.120831	0.366971	0.635609	0.1685	0.804277	0.162655	0.122388	0.36791	0.115134	0.643359	0.188883
AC018359	0.102244	0.10452	0.120021	0.115165	0.12226	0.123011	0.118394	0.110449	0.117445	0.112108	0.109056	0.120129	0.123533	0.125908	0.107105	0.111526	0.104168	0.11028	0.122919	0.103145	0.115488	0.118176	0.12159
AC018442	0.102049	0.104188	0.118246	0.114742	0.121727	0.122994	0.117992	0.107746	0.117273	0.115262	0.108839	0.119749	0.120831	0.124477	0.103753	0.111206	0.103311	0.115945	0.122388	0.102934	0.136676	0.116699	0.12213
AC018445	0.101068	0.104188	0.118246	0.114742	0.121727	0.122994	0.117992	0.107746	0.117273	0.111916	0.108839	0.119749	0.120831	0.124477	0.103753	0.111206	0.103311	0.109766	0.122388	0.102934	0.115134	0.116699	0.121505
AC018450	0.101068	0.104188	0.118246	0.114742	0.121727	0.122994	0.117992	0.107746	0.117273	0.111916	0.108839	0.119749	0.120831	0.124477	0.103753	0.111206	0.103311	0.109766	0.122388	0.102934	0.115134	0.116699	0.121505
AC018462	3.0192	2.00895	2.40579	2.96687	3.2696	3.33847	2.73995	2.62665	3.02254	2.32743	3.42712	2.39849	2.84284	1.3102	3.57676	2.28844	2.41904	0.936567	2.4832	2.18768	2.63674	2.3666	3.00599
AC018463	2.38759	3.01107	3.74279	3.37249	2.41343	2.96189	3.16641	3.1055	3.66507	1.92846	1.89345	2.9157	3.28969	3.38151	2.30523	3.4045	2.23223	2.86688	2.8105	2.56778	3.0412	2.47987	3.70829
AC018464	0.101068	0.10499	0.125301	0.250887	0.121727	0.12376	0.118682	0.107746	1.16965	0.111957	0.108839	0.120464	0.121579	0.125308	0.103753	0.111206	0.104438	0.119801	0.122388	0.341439	0.115134	0.879479	0.121505
AC018470	0.294533	0.130861	0.276243	0.182873	0.184278	0.1339	0.414879	0.124128	0.117273	0.111916	0.108839	0.129954	0.120831	0.148141	0.103753	0.114393	0.167156	0.197386	0.122388	0.102934	0.115134	0.116699	0.121505
AC018495	0.101068	0.104188	0.118246	0.114742	0.129385	0.122994	0.117992	0.107746	0.117273	0.111916	0.108839	0.119749	0.120831	0.124477	0.103753	0.111206	0.103311	0.109766	0.122388	0.102934	0.115134	0.116699	0.121505
AC018506	0.101068	0.104188	0.118246	0.114742	0.121727	0.122994	0.117992	0.107746	0.117273	0.111916	0.108839	0.119749	0.120831	0.124477	0.103753	0.111206	0.103311	0.109766	0.122388	0.102934	0.115134	0.116699	0.121505
AC018512	0.101068	0.104188	0.118246	0.114742	0.121727	0.122994	0.117992	0.107746	0.117273	0.111916	0.108839	0.119749	0.120831	0.124477	0.103753	0.111206	0.103311	0.109766	0.122388	0.102934	0.115134	0.116699	0.121505
AC018607	0.101068	0.104188	0.118246	0.114742	0.121727	0.122994	0.117992	0.107746	0.117273	0.111916	0.108839	0.119749	0.120831	0.124477	0.103753	0.111206	0.103311	0.109766	0.122388	0.102934	0.115134	0.116699	0.121505
AC018618	0.101068	0.104188	0.118246	0.114742	0.121727	0.122994	0.117992	0.107746	0.117273	0.111916	0.108839	0.119749	0.120831	0.124477	0.103753	0.111206	0.103311	0.109766	0.122388	0.102934	0.115134	0.116699	0.121505
AC018628	0.101068	0.104188	0.118246	0.114742	0.121727	0.122994	0.117992	0.107746	0.117273	0.111916	0.108839	0.119749	0.120831	0.124477	0.103753	0.111206	0.103311	0.109766	0.122388	0.102934	0.115134	0.116699	0.121505
AC018630	0.101068	0.104188	0.118246	0.114742	0.835203	0.122994	0.117992	0.107746	0.117273	0.111916	0.108839	0.119749	0.120831	0.124477	0.103753	0.111206	0.103311	0.255987	0.122388	0.102934	0.115134	0.116699	0.121505
AC018634	0.101068	0.104188	0.118246	0.114742	0.121727	0.122994	0.117992	0.107746	0.117273	0.111916	0.108839	0.119749	0.120831	0.124477	0.103753	0.111206	0.103311	0.109766	0.122388	0.102934	0.115134	0.116699	0.121505
AC018635	0.101068	0.104188	0.118246	0.114742	0.121727	0.122994	0.117992	0.107746	0.117273	0.111916	0.108839	0.119749	0.120831	0.124477	0.103753	0.111206	0.103311	0.109766	0.122388	0.102934	0.115134	0.116699	0.121505
AC018638	1.26287	1.00569	2.05156	0.594625	1.18121	1.28111	0.682567	0.626457	1.30788	1.04799	1.72129	1.12139	0.120831	0.625177	1.49253	1.2844	1.1113	0.783189	1.60341	1.51213	3.45874	2.0882	1.16941
AC018641	0.547385	0.210611	0.21128	0.19552	0.365706	0.202706	0.117992	0.692726	0.117273	0.111916	0.34278	0.119749	0.120831	0.340558	0.142465	0.391868	1.13324	0.109766	0.977092	0.261705	0.115134	0.382907	0.121505
AC018643	0.101068	0.104188	0.118246	0.114742	0.121727	0.125256	0.117992	0.107746	0.117273	0.111916	0.108839	0.119749	0.120831	0.124477	0.103753	0.111206	0.103311	0.109766	0.122388	0.102934	0.115179	0.116699	0.121505
AC018647	0.213742	0.133656	0.119713	0.121253	0.129608	0.128548	0.144293	0.135819	0.117273	0.115327	0.114608	0.120491	0.227103	0.136508	0.11297	0.116925	0.133732	0.125838	0.122388	0.104181	0.13091	0.118775	0.129379
AC018685	0.101068	0.104188	0.120242	0.114742	0.211446	0.122994	0.117992	0.107746	0.117273	0.111916	0.108839	0.119749	0.120831	0.126825	0.103753	0.111206	0.103311	0.109766	0.122388	0.102934	0.191559	0.116699	0.121505
AC018690	0.101068	0.104188	0.118246	0.114742	0.121727	0.122994	0.117992	0.107746	0.117273	0.111916	0.108839	0.119749	0.120831	0.124477	0.103753	0.111206	0.103311	0.109766	0.122388	0.102934	0.115134	0.116699	0.121505
AC018692
AC018693	0.101068	0.1216	0.212323	0.114742	0.143331	0.122994	0.117992	0.107766	0.117273	0.111916	0.112099	0.119749	0.120831	0.124477	0.103753	0.116116	0.103311	0.182743	0.142602	0.118409	0.151609	0.116699	0.130327
AC018696	1.26331	0.104188	0.317122	0.114742	0.121727	0.122994	0.117992	0.107746	0.117273	0.111916	0.744503	0.597276	0.120831	0.124477	0.981218	0.111206	0.103311	0.109766	0.122388	0.150639	0.115134	0.116699	0.121505
AC018705	0.101068	0.104188	0.118246	0.114742	0.121727	0.122994	0.118149	0.135661	0.117273	0.117409	0.118063	0.119749	0.120831	0.124477	0.103943	0.111206	0.103311	0.109766	0.122388	0.102934	0.115135	0.116699	0.121505
AC018712	0.101068	0.104188	0.118246	0.114742	0.121727	0.122994	0.117992	0.138014	0.117273	0.111916	0.108839	0.150069	0.120831	0.194464	0.103753	0.111206	0.103311	0.109766	0.122388	0.102934	0.115134	0.116699	0.121505
AC018717	0.101276	0.104802	0.119543	0.205753	0.122302	0.124232	0.118112	0.108759	0.117745	0.12487	0.109145	0.120404	0.121961	0.125804	0.104933	0.11174	0.103543	0.110321	0.123927	0.105104	0.116095	0.117885	0.121788
AC018720	0.248523	0.28442	0.435347	0.605316	0.285631	0.21448	0.233124	0.294122	0.370324	0.240967	0.248613	0.338478	0.245526	0.22266	0.451314	0.256483	0.23957	0.378816	0.188424	0.418402	0.305931	0.344402	0.257847
AC018730	0.187975	0.258382	0.323991	0.114742	0.198212	0.122994	0.117992	0.107746	0.117273	0.112285	0.108839	0.119749	0.120831	0.124477	0.103753	0.111206	0.103311	0.109766	0.122388	0.102934	0.247787	0.223884	0.121505
AC018731	0.101323	0.104428	0.118246	0.114977	0.121727	0.123223	0.117992	0.107746	0.117273	0.111916	0.108839	0.119749	0.121728	0.124477	0.103753	0.111206	0.103311	0.109766	0.122388	0.102934	0.115516	0.117897	0.121505
AC018735	0.173383	0.219604	0.380068	0.229347	0.404902	0.439821	0.217926	0.262359	0.32693	0.290026	0.336749	0.735593	0.297352	0.262445	0.383929	0.817854	0.20186	0.30364	0.43317	0.208236	0.447401	0.24028	0.19985
AC018737	1.12542	2.33133	2.69442	2.28688	1.96324	1.89708	2.501	1.99229	2.01217	2.39461	1.88246	1.46138	1.86885	1.24535	2.07124	1.41449	1.40015	1.48537	2.26796	1.42833	3.36505	2.47432	2.01157
AC018738	3.04331	2.74676	2.92561	1.73006	2.9041	2.38391	1.95665	2.07449	1.64517	1.71153	1.93406	1.91493	3.90349	0.916624	2.50328	1.7185	1.7219	2.06751	2.07142	1.70481	0.667585	1.33486	2.83219
AC018742	0.108315	0.104188	0.205167	0.131445	0.121727	0.122994	0.117992	0.107746	0.117273	0.111916	0.125877	0.119749	0.213083	0.21031	0.103753	0.111206	0.103311	0.116835	0.122388	0.102934	0.115134	0.752396	0.121505
AC018755	1.5474	0.304735	0.178556	0.673758	0.183082	0.747474	1.48056	0.596395	0.291809	1.28393	0.108839	1.44277	0.480207	0.169461	0.750592	1.44398	0.331567	0.643673	0.320711	0.748628	0.217389	0.505947	0.121505
AC018766	0.266527	0.62772	1.32773	1.36305	0.741729	1.26382	0.666359	0.838093	1.56516	0.649069	0.690242	0.754815	0.869677	0.248644	2.03242	0.355734	0.723798	0.808121	0.489307	0.60311	0.837568	0.903521	1.46562
AC018767	0.101068	0.104188	0.118246	0.114742	0.121727	0.122994	0.117992	0.107746	0.117273	0.111916	0.108839	0.119749	0.120831	0.124477	0.103753	0.111206	0.103311	0.109766	0.122388	0.102934	0.115134	0.116699	0.121505
AC018799	0.10721	0.104709	0.123226	0.11673	0.123564	0.123202	0.118179	0.10906	0.153192	0.112659	0.109755	0.120258	0.124192	0.125454	0.105497	0.111456	0.103956	0.110117	0.123091	0.113667	0.11617	0.11995	0.121585
AC018804	0.954404	3.24794	2.07616	1.17869	1.63915	2.56721	1.07128	1.89417	1.03696	4.21235	1.19739	2.26531	1.50234	2.01146	1.58658	1.21097	0.813313	0.997893	2.00588	1.72591	0.918918	1.17316	1.81238
AC018816	0.190905	0.23969	0.927647	0.388736	0.430257	0.126481	0.122201	0.617769	0.534602	0.187909	0.50039	0.928443	2.16971	1.27308	2.37588	0.836182	0.311911	0.704954	0.126826	0.825161	0.638207	2.33447	0.520389
AC018832	0.101068	0.104188	0.118246	0.114742	0.121727	0.122994	0.117992	0.107746	0.117273	0.111916	0.108839	0.119749	0.120831	0.124477	0.103753	0.111206	0.103311	0.109766	0.122388	0.103379	0.115134	0.116699	0.121505
AC018865	2.00633	1.30448	1.02182	0.960396	0.398708	1.25976	1.57648	1.45161	1.31769	0.437973	1.53243	1.09309	0.650594	0.625383	1.51822	1.90179	1.24746	1.61707	0.724644	1.55437	0.537597	0.776966	0.793507
AC018866	0.101068	0.104188	0.118246	0.114742	0.121727	0.122994	0.117992	0.107746	0.117273	0.111916	0.108839	0.119749	0.120831	0.124477	0.103753	0.111206	0.103311	0.109766	0.122388	0.102934	0.117326	0.116699	0.121505
AC018867	0.101146	0.104188	0.118246	0.114742	4.50896	0.122994	3.09488	2.5333	2.5611	0.141218	0.108839	3.09043	4.69524	4.8768	2.66248	2.26143	3.56906	3.22456	2.95613	0.160205	2.84632	4.82868	2.60254
AC018878	0.101068	0.104188	0.118246	0.114742	0.121727	0.177658	0.117992	0.107746	0.117273	0.111916	0.108839	0.119749	0.120831	0.124477	0.103753	0.111206	0.103311	0.109766	0.122388	0.102934	0.115134	0.116699	0.121505
AC018880	0.101068	0.104188	0.118246	0.114742	0.121727	0.122994	0.117992	0.107746	0.117273	0.111916	0.108839	0.119749	0.120831	0.124477	0.103753	0.111206	0.103311	0.109766	0.122388	0.102934	0.115134	0.116699	0.121505
AC018890	1.25188	1.83098	0.186384	1.833	0.215321	0.216353	0.178947	0.159083	0.147422	0.140975	0.150446	0.149356	0.181406	0.262876	0.801523	0.592434	0.155112	0.146005	0.178026	1.19222	0.238367	0.262244	0.144708
AC018892	0.327253	0.167307	0.258652	0.152456	0.191547	0.259224	0.244872	0.130094	0.161643	0.364224	0.229518	0.186714	0.165386	0.202855	0.138494	0.167519	1.12327	0.19946	0.179839	0.346056	0.306331	0.165957	0.186148
AC019046	0.101068	0.104188	0.118246	0.114742	0.121727	0.122994	0.117992	0.107746	0.117273	0.111916	0.108839	0.119749	0.120831	0.124477	0.103753	0.111206	0.103311	0.109766	0.122388	0.102934	0.115134	0.116699	0.121505
AC019048	0.12641	0.104403	0.124088	0.114742	0.125949	0.133702	0.133543	0.117945	0.117273	0.114581	0.140554	0.174426	0.132898	0.124927	0.117103	0.111206	0.133062	0.121178	0.122388	0.103754	0.121157	0.122154	0.123012
AC019050	0.101068	0.11825	0.118246	0.114742	0.121727	0.122994	0.117992	0.107746	0.117273	0.111916	0.108839	0.119749	0.120831	0.124477	0.103753	0.111206	0.103311	0.125647	0.122388	0.102934	0.115134	0.116699	0.121505
AC019051	0.101068	0.104188	0.118246	0.114742	0.121727	0.122994	0.117992	0.107746	0.117273	0.111916	0.108839	0.119749	0.120831	0.124477	0.103753	0.111206	0.103311	0.109766	0.122388	0.102934	0.115134	0.116699	0.121505
AC019055	0.101068	0.104188	0.118246	0.114742	0.121727	0.122994	0.117992	0.107746	0.117273	0.111916	0.108839	0.119749	0.120831	0.124477	0.103753	0.111206	0.103311	0.109766	0.122388	0.102934	0.115134	0.116699	0.121505
AC019064	0.101068	0.104188	0.118246	0.114742	0.121727	0.122994	0.117992	0.107746	0.117273	0.111916	0.108839	0.119749	0.120831	0.124477	0.103753	0.111206	0.103311	0.109766	0.122388	0.102934	0.115134	0.165091	0.121505
AC019068	0.101068	0.143276	0.1625	0.114742	0.121727	0.238296	0.159829	0.112903	0.127415	0.130117	0.133921	0.169421	0.120831	0.124477	0.135531	0.237941	0.239379	0.109766	0.20999	0.102934	0.115134	0.57095	0.121505
AC019070	0.101068	0.104188	0.118246	0.114742	0.125857	0.122994	0.117992	0.107746	0.117273	0.111916	0.108839	0.119749	0.120831	0.124477	0.103753	0.111206	0.103311	0.109766	0.122388	0.102934	0.115134	0.116699	0.121505
AC019080	0.101068	0.104188	0.118246	0.114742	0.121727	0.122994	0.117992	0.107746	0.117273	0.111916	0.108839	0.119749	0.120831	0.34174	0.103753	0.111206	0.103311	0.109766	0.122388	0.102934	0.115134	0.116699	0.121505
AC019084	0.101068	0.104188	0.118246	0.114742	0.121727	0.122994	0.117992	0.107746	0.117273	0.186776	0.108839	0.119749	0.120831	0.124477	0.204478	0.111206	0.103311	0.109766	0.122388	0.102934	0.115134	0.116699	0.198779
AC019097	3.6867	4.1232	4.46542	3.92296	3.89669	4.31599	3.49049	3.36064	3.63217	2.65478	3.34782	3.71096	4.3236	4.04668	3.71412	3.61294	3.40719	3.09845	4.3944	4.11436	4.60921	3.85131	4.00729
AC019100	0.101589	0.104281	0.11894	0.114817	0.122971	0.122994	0.118274	0.11041	0.117746	0.1127	0.109566	0.119992	0.121443	0.125043	0.10443	0.111425	0.103966	0.110827	0.12316	0.1041	0.116278	0.124039	0.121505
AC019109	0.101068	0.104188	0.118246	0.114742	0.140287	0.122994	0.117992	0.107746	0.117273	0.111916	1.51622	0.119749	0.120831	0.124477	0.103753	0.111206	0.103311	0.109766	0.122388	0.102934	0.115134	0.116699	0.121505
AC019117	0.104094	0.104188	0.129227	0.139883	0.431068	0.123505	0.154588	4.03433	0.307062	0.190783	1.81968	0.122135	0.120831	1.93296	1.9006	1.256	2.55869	3.68278	2.34315	0.141559	0.583774	0.123001	0.770784
AC019118	0.121907	0.165547	0.217039	0.123878	0.132782	0.128567	0.123015	0.110855	0.153768	0.132084	0.128464	0.12599	0.121695	0.129317	0.119896	0.112211	0.140346	0.109965	0.123933	0.126763	0.131751	0.131225	0.162735
AC019129	1.47362	1.60968	0.725064	1.64797	1.19848	1.64576	1.29512	1.71165	1.25618	0.809149	1.68099	1.18993	1.21766	0.124477	1.37989	1.78993	1.85804	0.287587	2.02899	1.60053	1.937	0.709161	1.52283
AC019131	0.101068	0.104188	0.118246	0.114742	0.121727	0.122994	0.117992	0.107746	0.117273	0.111916	0.108839	0.119749	0.120831	0.124477	0.103753	0.111206	0.103311	0.109766	0.122388	0.102934	0.115134	0.116699	0.121505
AC019171	3.78684	0.108434	0.165182	0.330043	0.616229	0.122994	0.236549	1.15614	0.117273	0.111916	0.108839	0.119749	0.120831	0.124477	1.59298	0.111206	0.103311	0.109766	0.122388	0.102934	0.115134	0.116699	0.121505
AC019172	0.168656	0.104188	0.118246	0.125345	0.121727	0.122994	0.117992	0.107746	0.147394	0.111916	0.108839	0.119749	0.390114	0.124477	0.103753	0.111206	0.103311	0.109766	0.122388	0.173937	0.115134	0.116699	0.121505
AC019173
AC019178	0.101068	0.104188	0.118246	0.114742	0.121727	0.122994	0.117992	0.107746	0.117273	0.111916	0.108839	0.119749	0.120831	0.124477	0.103753	0.111206	0.103311	0.138308	0.122388	0.102934	0.115134	0.116699	0.121505
AC019181	2.12842	0.189862	0.332023	0.116962	0.362266	0.15721	0.131434	0.188027	0.186526	0.811413	0.126541	0.136039	0.2005	0.303277	0.286087	0.223181	0.303593	0.44906	0.517682	0.104186	0.115134	0.116769	0.139417
AC019185	0.101068	0.104188	0.118246	0.114742	0.121727	0.122994	0.117992	0.107746	0.117273	0.111916	0.108839	0.119749	0.120831	0.124477	0.103753	0.111206	0.103311	0.109766	0.122388	0.102934	0.115134	0.116699	0.121505
AC019186	0.109643	0.283383	0.271176	0.306082	0.214901	0.217279	0.196447	0.347399	0.161072	0.276434	0.42175	0.249636	0.132874	0.151121	0.106003	0.194592	0.14622	0.220627	0.339542	0.173275	0.345767	0.128805	0.124919
AC019198	0.101068	0.104188	0.118246	0.114742	0.121727	0.122994	0.117992	0.107746	0.117273	0.111916	0.108839	0.119749	0.120831	0.124477	0.103753	0.111206	0.103311	0.109766	0.122388	0.102934	0.115134	0.116699	0.121505
AC019201	0.101068	0.104188	0.118246	0.114742	0.121727	0.122994	0.117992	0.107746	0.117273	0.111916	0.108839	0.119749	0.120831	0.124477	0.103753	0.111206	0.103311	0.109766	0.122388	0.102934	0.115134	0.116699	0.121505
AC019205	0.101068	0.104188	0.118246	0.114742	0.121727	0.122994	0.117992	0.107746	0.117273	0.111916	0.108839	0.119749	0.120831	0.124477	0.103753	0.111206	0.103311	0.109766	0.122388	0.102934	0.115134	0.116699	0.121505
AC019206	0.101068	0.104188	0.118246	0.114742	0.121727	0.122994	0.117992	0.107746	0.117273	0.111916	0.108839	0.119749	0.120831	0.124477	0.103753	0.111206	0.103311	0.109766	0.122388	0.102934	0.115134	0.116699	0.121505
AC019221	0.235449	0.234696	0.118246	0.443845	1.6214	0.565515	0.410771	0.604642	0.449076	0.267458	0.270628	0.296231	0.120831	0.667621	0.258895	0.871547	0.288357	0.759653	0.593047	0.265416	1.11447	0.682175	0.139504
AC019294	0.214131	0.150097	0.118246	0.114742	0.121727	0.122994	0.117992	0.107746	0.143057	0.111927	0.122093	0.119749	0.120831	0.124477	0.157984	0.111206	0.125365	0.120361	0.122388	0.137345	0.115134	0.116699	0.121505
AC019319
AC019322	0.101068	0.104188	0.118246	0.114742	0.121727	0.122994	0.117992	0.107746	0.117273	0.111916	0.108839	0.119749	0.120831	0.124477	0.103753	0.111206	0.103311	0.109766	0.122388	0.102934	0.115134	0.116699	0.121505
AC019330	0.102019	0.105143	0.118613	0.116242	0.122983	0.123133	0.118572	0.112108	0.117837	0.169249	0.110106	0.120091	0.123211	0.125649	0.106909	0.111464	0.105628	0.11045	0.123453	0.142888	0.115471	0.118281	0.121721
AC019349	0.13011	0.104188	0.118246	0.114742	0.121727	0.122994	0.117992	0.107746	0.200606	0.382692	0.108839	0.119749	0.120831	0.124477	0.140805	0.12661	0.119515	0.120833	0.212946	0.13886	0.176358	0.15059	0.121505
AC020550	0.101068	0.104188	0.118246	0.114742	0.121727	0.122994	0.117992	0.107746	0.117273	0.111916	0.108839	0.119749	0.120831	0.124477	0.103753	0.111206	0.103311	0.109766	0.122388	0.102934	0.115134	0.116699	0.121505
AC020571	0.101068	0.443842	0.118246	0.114742	0.121727	0.275448	0.123982	0.217346	0.820125	0.111916	0.108839	0.254673	0.798102	0.168616	0.103753	0.111206	0.259408	0.193858	0.837194	0.108234	0.742568	2.17795	0.121505
AC020594	0.121599	0.198423	0.74331	0.21345	0.691579	0.128962	0.123779	0.577714	0.331847	0.709245	0.35523	0.30355	0.477479	0.124477	0.130588	0.192521	0.216526	0.461692	0.124988	0.272332	0.358978	0.410122	0.472274
AC020595	0.101068	0.104188	0.118246	0.114742	0.121727	0.122994	0.117992	0.107746	0.117273	0.111916	0.108839	0.119749	0.120831	0.124477	0.103753	0.111206	0.103311	0.109766	0.122388	0.102934	0.115134	0.116699	0.121505
AC020601	0.101068	0.104533	0.119461	0.114742	0.121727	0.122994	0.117992	0.107746	0.117273	0.112269	0.108839	0.119749	0.120831	0.124477	0.103753	0.111206	0.103311	0.109766	0.122945	0.102934	0.115134	0.116699	0.121505
AC020606	0.101068	0.104188	0.118246	0.114742	0.121727	0.122994	0.117992	0.107746	0.117273	0.111916	0.108839	0.119749	0.120831	0.124477	0.103753	0.111206	0.103311	0.109766	0.122388	0.102934	0.115134	0.116699	0.121505
AC020626	0.101068	0.104188	0.118246	0.114742	0.121727	0.122994	0.117992	0.107746	0.117273	0.111916	0.108839	0.119749	0.120831	0.124477	0.103753	0.111206	0.103311	0.109766	0.122388	0.102934	0.115134	0.116699	0.121505
AC020629	0.101068	0.183299	0.154144	0.145821	0.121727	0.122994	0.185974	0.114355	0.12305	0.111916	0.108839	0.119749	0.120831	0.124477	0.112186	0.138302	0.103311	0.126589	0.142837	0.10669	0.147591	0.116699	0.121505
AC020636	0.101068	0.104188	0.118246	0.114742	0.121727	0.122994	0.117992	0.107746	0.117273	0.111916	0.108839	0.119749	0.120831	0.124477	0.103753	0.111206	0.103311	0.109766	0.122388	0.102934	0.115134	0.116699	0.121505
AC020663	1.8244	2.56451	0.118246	1.42404	0.121727	2.33063	0.515972	2.38197	2.52814	0.969541	1.93704	1.77052	0.120831	0.124477	0.103753	2.89186	2.61328	2.40322	0.158157	3.41603	0.115134	0.116699	2.57777
AC020703	0.101068	0.104188	0.118246	0.114742	0.121727	0.122994	0.117992	0.107746	0.117273	0.111916	0.108839	0.119749	0.120831	0.124477	0.103753	0.111206	0.103311	0.109766	0.122388	0.102934	0.115134	0.116699	0.121505
AC020743	0.101068	0.104188	0.118246	0.114742	0.121727	0.122994	0.117992	0.107746	0.117273	0.111916	0.16309	0.119749	0.120831	0.124477	0.103753	0.111206	0.103311	0.109766	0.122388	0.124842	0.115134	0.116699	0.121505
AC020766
AC020892	0.101068	0.104188	0.118246	0.114742	0.121727	0.122994	0.117992	0.107746	0.117273	0.111916	0.108839	0.119749	0.120831	0.124477	0.103753	0.111206	0.103311	0.109766	0.122388	0.102934	0.115134	0.116699	0.121505
AC020895	0.101068	0.104188	0.118246	0.114742	0.121727	0.122994	0.117992	0.107746	0.117273	0.111916	0.108839	0.119749	0.120831	0.124477	0.103753	0.111206	0.103311	0.109766	0.122388	0.102934	0.115134	0.116699	0.121505
AC020900	0.101068	0.104188	0.118246	0.114742	0.121727	0.122994	0.117992	0.107746	0.117273	0.111916	0.108839	0.119749	0.120831	0.124477	0.103753	0.111206	0.103311	0.109766	0.122388	0.102934	0.115134	0.116699	0.121505
AC020907	0.101068	0.104188	0.224502	0.129897	0.150805	0.122994	0.117992	0.31143	0.125213	0.158931	0.169458	0.147058	0.308272	0.187365	0.479133	0.163189	0.146686	0.109766	0.122388	0.115756	0.115134	0.163939	0.137807
AC020910	1.99236	2.77645	0.840151	0.944378	1.32186	1.11754	1.80818	0.711959	1.04187	0.580333	1.22677	0.875199	1.61022	1.52528	1.29711	0.3058	1.25283	0.797677	0.992999	0.900608	1.28889	1.35273	0.792311
AC020915	0.146695	0.104188	0.118246	0.177729	0.121727	0.143951	0.154832	0.164554	0.117273	0.111916	0.1729	0.119749	0.120831	0.124477	0.192203	0.111206	0.123901	0.180708	0.122388	0.119136	0.115134	0.116699	0.144422
AC020922	0.132438	0.104188	0.132134	0.139367	0.121727	0.125335	0.154677	0.145232	0.173212	0.152416	0.194553	0.119766	0.120831	0.124477	0.174346	0.141582	0.103312	0.143823	0.122388	0.126968	0.150616	0.183159	0.15145
AC020934	0.101068	0.104188	0.118246	0.114742	0.121727	0.122994	0.117992	0.107746	0.117273	0.111916	0.108839	0.119749	0.120831	0.124477	0.103753	0.111206	0.103311	0.109766	0.122388	0.102934	0.115134	0.116699	0.121505
AC020947	0.101068	0.104188	0.118246	0.114742	0.121727	0.122994	0.117992	0.107746	0.117273	0.111916	0.108839	0.119749	0.120831	0.124477	0.103753	0.111206	0.103311	0.109766	0.122388	0.102934	0.115134	0.116699	0.121505
AC020952	0.101068	0.104188	0.118246	0.114742	0.121727	0.122994	0.117992	0.107746	0.117273	0.111916	0.108839	0.119749	0.120831	0.124477	0.103753	0.111206	0.103311	0.109766	0.122388	0.102934	0.115134	0.116699	0.121505
AC020956	0.101068	0.104188	0.132114	0.114742	0.121727	0.122994	0.117992	0.107746	0.117273	0.111916	0.108839	0.119749	0.120831	0.124477	0.103753	0.111206	0.118247	0.109766	0.122388	0.102934	0.115134	0.116699	0.121505
AC020983	0.101068	0.104188	0.323615	0.114742	0.121727	0.122994	0.117992	0.107746	0.140152	0.111916	0.108839	0.119749	0.364914	0.124477	0.103753	0.111206	0.103311	0.109766	0.122388	0.102934	0.19439	0.116699	0.121505
AC021016	2.17624	0.907829	0.363874	0.564687	0.652309	0.755055	1.03939	0.538214	0.733829	1.44345	1.03756	0.391424	1.55657	0.878296	0.698171	0.436166	0.351433	0.825742	0.93524	1.29894	0.699595	0.37663	0.742552
AC021021	0.101068	0.104188	0.122033	0.114742	0.121727	0.122994	0.117992	0.107746	0.117273	0.111916	0.108839	0.119749	0.120831	0.124477	0.103753	0.111206	0.103311	0.111582	0.122388	0.104547	0.115134	0.116699	0.121505
AC021052	0.101068	0.104188	0.118246	0.114742	0.121727	0.122994	0.117992	0.107746	0.117273	0.111916	0.108839	0.119749	0.120831	0.124477	0.103753	0.111206	0.103311	0.109766	0.122388	0.102934	0.115134	0.116699	0.121505
AC021078	0.101068	0.104188	0.118246	0.114742	0.121727	0.122994	0.117992	0.107746	0.117273	0.111916	0.108839	0.119749	0.120831	0.124477	0.103753	0.111206	0.103311	0.109766	0.122388	0.102934	0.115134	0.116699	0.121505
AC021106	0.111372	0.302119	0.158043	0.114742	0.262323	0.228869	0.288468	0.111362	0.201583	0.141597	0.258292	0.187948	0.120831	0.124477	0.103753	0.141184	0.103311	0.109766	0.458542	0.231824	0.256011	0.308396	0.232109
AC021146
AC021188	0.110769	1.08681	0.873187	1.59818	0.130411	0.544079	0.120951	0.134822	0.20328	0.113092	0.111113	1.48181	0.120831	0.124477	0.106935	0.113178	0.106534	0.112667	0.133459	0.103793	0.258419	0.11956	0.122713
AC021205	0.101068	0.104188	0.118246	0.114742	0.121727	0.122994	0.117992	0.107746	0.117273	0.111916	0.108839	0.119749	0.120831	0.124477	0.103753	0.111206	0.103311	0.109766	0.122388	0.102934	0.115134	0.116699	0.121505
AC021218	0.101068	0.457244	1.50349	0.326574	0.121727	0.162945	0.294336	1.54172	0.149834	0.440188	0.157059	0.210895	0.478063	0.124477	0.103753	1.49203	0.142551	0.127423	0.473078	0.362867	0.804828	0.116699	1.3916
AC021224	8.45555	9.07634	7.19803	8.21943	7.9329	8.64687	8.55743	8.59639	8.13206	8.34315	8.81892	8.89097	6.76947	6.68503	8.18297	7.9805	8.29207	7.65024	7.6752	8.18124	7.74292	6.78789	8.87595
AC021593	0.217173	0.319899	0.472828	0.438384	0.727912	0.247902	0.767544	0.795426	0.472924	0.111916	0.849972	0.194854	1.1694	1.23101	0.397873	0.399026	1.46396	0.109766	0.343451	0.102934	2.02527	0.720409	0.121505
AC021613	0.101068	0.104188	0.118246	0.114742	0.121727	0.122994	0.117992	0.107746	0.117273	0.111916	0.108839	0.119749	0.120831	0.124477	0.103753	0.111206	0.103311	0.109766	0.122388	0.102934	0.115134	0.116699	0.121505
AC021654	0.101068	0.104188	0.118246	0.114742	0.121727	0.122994	0.117992	0.107746	0.117273	0.111916	0.108839	0.119749	0.120831	0.124477	0.103753	0.111206	0.103311	0.109766	0.122388	0.102934	0.115134	0.116699	0.121505
AC021660	0.101068	0.104188	0.118246	0.114742	0.121727	0.122994	0.117992	0.107746	0.117273	0.111916	0.108839	0.119749	0.120831	0.124477	0.103753	0.111206	0.103311	0.109766	0.122388	0.102934	0.115134	0.116699	0.121505
AC021749	0.101068	0.104188	0.118246	0.114742	0.121727	0.122994	0.117992	0.107746	0.117273	0.111916	0.108839	0.119749	0.120831	0.124477	0.103753	0.111206	0.103311	0.109766	0.122388	0.102934	0.115134	0.116699	0.121505
AC021760	0.101068	0.104188	0.118246	0.114742	0.121727	0.122994	0.117992	0.107746	0.117273	0.111916	0.108839	0.119749	0.120831	0.124477	0.103753	0.111206	0.103311	0.109766	0.122388	0.102934	0.115134	0.116699	0.121505
AC021818	0.101068	0.104188	0.118246	0.114742	0.121727	0.122994	0.117992	0.107746	0.117273	0.111916	0.108839	0.119749	0.120831	0.124477	0.103753	0.111206	0.103311	0.109766	0.122388	0.102934	0.115134	0.116699	0.121505
AC021860	0.131394	0.123544	0.131152	0.144272	0.135741	0.135309	0.130908	0.116659	0.133625	0.156013	0.121598	0.131334	0.162038	0.124477	0.124965	0.113655	0.370877	0.1513	0.123681	0.106823	0.130755	0.119899	0.163218
AC021876	0.201305	0.144776	0.118246	0.188881	0.245502	0.358502	0.117992	0.138492	0.117273	0.111916	0.195461	0.331233	0.120831	0.124477	0.103753	0.266334	0.103311	0.109766	0.411732	0.107849	0.370984	0.116699	0.121505
AC021887	0.101068	0.104188	0.118246	0.114742	0.121727	0.122994	0.117992	0.107746	0.117273	0.111916	0.108839	0.119749	0.120831	0.124477	0.103753	0.111206	0.103311	0.109766	0.122388	0.102934	0.115134	0.116699	0.121505
AC022007	0.594802	0.595692	0.520259	0.829993	0.280009	0.301446	1.17787	0.886849	0.563155	0.25246	0.624831	0.124717	0.464016	0.217451	0.16199	0.889918	0.259575	0.735474	0.753288	1.67395	0.508177	0.45579	0.540389
AC022021	0.101068	0.104188	0.118246	0.114742	0.121727	0.122994	0.117992	0.107746	0.117273	0.111916	0.108839	0.119749	0.120831	0.124477	0.103753	0.111206	0.103311	0.109766	0.122388	0.102934	0.115134	0.116699	0.121505
AC022120	0.101068	0.104188	0.118246	0.114742	0.121727	0.122994	0.117992	0.107746	0.117273	0.111916	0.108839	0.119749	0.120831	0.124477	0.103753	0.111206	0.103311	0.109766	0.122388	0.102934	0.115134	0.116699	0.121505
AC022142	0.101068	0.104188	0.118246	0.114742	0.121727	0.122994	0.117992	0.107746	0.117273	0.111916	0.108839	0.119749	0.120831	0.124477	0.103753	0.111206	0.103311	0.109766	0.122388	0.102934	0.115134	0.116699	0.121505
AC022153	0.101068	0.104188	0.118246	0.114742	0.121727	0.180759	0.117992	0.107746	0.117273	0.111916	0.108839	0.119749	0.120831	0.124477	0.103753	0.111206	0.103311	0.203966	0.122388	0.102934	0.115134	0.116699	0.121505
AC022154	0.121244	0.177373	0.118246	0.114742	0.247184	0.207914	0.336531	0.139711	0.117273	0.149493	0.14651	0.373542	0.124306	0.124477	0.272087	0.217056	0.173176	0.154955	0.259658	0.102934	0.17655	0.153151	0.21916
AC022173	0.101068	0.104188	0.118246	0.114742	0.121727	0.122994	0.118259	0.107746	0.117273	0.111916	0.108839	0.119749	0.120833	0.124477	0.108263	0.111206	0.103314	0.109766	0.122388	0.102934	0.115527	0.116699	0.121505
AC022182	0.455611	1.20636	2.1525	1.08043	0.876512	1.18212	1.27696	1.61577	1.62288	0.956285	0.595036	0.980344	0.47448	1.32901	0.954714	1.12483	0.896001	1.0069	2.5154	1.07381	1.00721	1.41368	1.27506
AC022201	0.101068	0.275432	0.118246	0.115562	0.121727	0.738836	0.118712	0.354596	0.117273	0.111916	0.734693	0.865193	0.120831	0.124477	0.116597	0.255639	0.440271	0.111884	0.123739	0.250907	0.115134	0.144085	0.185933
AC022210	0.668039	1.75482	0.780888	1.21911	1.04217	1.15536	1.01265	1.08443	1.25967	1.39054	1.05331	0.948288	0.820534	1.25874	1.62199	0.924198	1.2347	1.06496	0.910745	2.07746	1.10843	0.501416	1.24851
AC022311	0.545956	0.458711	0.119048	0.119971	0.131736	0.129437	0.122493	0.208176	0.117273	0.125538	0.111067	0.1365	0.135505	0.136683	1.49217	0.113712	0.108813	0.208202	0.13292	0.106817	1.07801	0.277143	0.121663
AC022400	0.249919	0.520506	0.118246	0.44477	0.121727	0.122994	0.23708	0.342921	0.190261	0.254803	0.560596	0.18485	0.120831	0.124477	0.330106	0.170055	0.172032	0.327626	0.285445	0.5714	0.115134	1.31912	0.270178
AC022431	9.02813	8.57524	9.16676	8.33131	9.99698	9.40846	9.09964	9.81029	8.44337	8.42165	8.49402	8.00113	10.1845	8.36478	8.0456	8.50617	8.36415	8.1267	9.10021	8.14695	8.52413	7.84975	8.76413
AC022486	0.101068	0.104188	0.118763	0.114742	0.121727	0.122994	0.117992	0.107832	0.117273	0.111916	0.108839	0.119749	0.120831	0.124477	0.103834	0.111206	0.103311	0.10985	0.122388	0.102934	0.115134	0.116699	0.121668
AC022498	0.10147	0.121425	0.152198	0.117928	0.158249	0.122994	0.117992	0.107746	0.126265	0.111916	0.108839	0.147771	0.120831	0.124477	0.103753	0.111206	0.113142	0.136707	0.122388	0.127733	0.115134	0.116699	0.121505
AC022532	0.29608	0.120389	0.118246	0.188878	0.178843	0.132625	0.236934	0.115189	0.121032	0.225284	0.108839	0.119749	0.286551	0.124477	0.269149	0.142393	0.23862	0.245084	0.165931	0.145797	0.209732	0.116699	0.18092
AC022537	0.101068	0.104188	0.118246	0.114742	0.121727	0.122994	0.117992	0.107746	0.117273	0.111916	0.108839	0.119749	0.120831	0.124477	0.103753	0.111206	0.103311	0.109766	0.122388	0.102934	0.115134	0.116699	0.121505
AC022538	0.101068	0.104188	0.118246	0.114742	0.121727	0.122994	0.117992	0.107746	0.117273	0.111916	0.108839	0.119749	0.120831	0.124477	0.103753	0.111206	0.103311	0.109766	0.122388	0.102934	0.115134	0.116699	0.121505
AC022555	0.101068	0.104188	0.118246	0.114742	0.121727	0.122994	0.117992	0.107746	0.117273	0.111916	0.108839	0.119749	0.120831	0.124477	0.103753	0.111206	0.103311	0.109766	0.122388	0.102934	0.115134	0.116699	0.121505
AC022558	0.201922	0.104188	0.118246	0.114742	0.121727	0.122994	0.296769	0.196438	0.117273	0.111916	0.108839	0.119749	0.120831	0.124477	0.103753	0.111206	0.405789	0.109766	0.122388	0.102934	0.115134	0.116699	0.16944
AC022596	0.101068	0.104188	0.118246	0.114742	0.134917	0.125108	0.123361	0.303528	0.117273	0.166392	0.454583	0.131555	0.263157	0.124477	0.285558	0.339047	1.48645	1.12426	0.122388	0.102934	0.115134	0.396593	0.300816
AC022616	0.101068	0.104188	0.118246	0.114742	0.121727	0.122994	0.117992	0.107746	0.117273	0.111916	0.108839	0.119749	0.120831	0.124477	0.103753	0.111206	0.103311	0.109766	0.122388	0.102934	0.115134	0.116699	0.121505
AC022681	0.101068	0.104188	0.118246	0.114742	0.121727	0.122994	0.117992	0.107746	0.117273	0.111916	0.108839	0.119749	0.120831	0.124477	0.103753	0.111206	0.103311	0.109766	0.122388	0.102934	0.115134	0.116699	0.121505
AC022716	0.101068	0.104188	0.118246	0.114742	0.121727	0.122994	0.117992	0.107746	0.117273	0.111916	0.108839	0.119749	0.120831	0.124477	0.103753	0.111206	0.103311	0.109766	0.122388	0.102934	0.115134	0.116699	0.121505
AC022816	0.101068	0.104188	0.123796	0.1168	0.121727	0.122994	0.141364	0.107746	0.117273	0.111916	0.108839	0.144137	0.122138	0.124477	0.103753	0.111507	0.103311	0.109766	0.122388	0.102934	0.115134	0.549242	0.121505
AC022819	0.101068	0.104188	0.118246	0.114742	0.121727	0.122994	0.117992	0.107746	0.117273	0.111916	0.108839	0.119749	0.120831	0.124477	0.103753	0.111206	0.103311	0.109766	0.122388	0.102934	0.115134	0.116699	0.121505
AC022861	0.101068	0.104188	0.118246	0.114742	0.121727	0.122994	0.117992	0.107746	0.117273	0.111916	0.108839	0.119749	0.120831	0.124477	0.103753	0.111206	0.103311	0.109766	0.122388	0.102934	0.115134	0.116699	0.121505
AC022872	0.101068	0.104188	0.118246	0.114742	0.121727	0.122994	0.117992	0.107746	0.117273	0.111916	0.108839	0.119749	0.120831	0.124477	0.103753	0.111206	0.103311	0.109766	0.122388	0.102934	0.115134	0.116699	0.121505
AC022882
AC022909	0.101068	0.104188	0.118246	0.114742	0.121727	0.122994	0.117992	0.107746	0.117273	0.111916	0.108839	0.119749	0.120831	0.124477	0.103753	0.111206	0.103311	0.109766	0.122388	0.102934	0.115134	0.116699	0.121505
AC023050	0.101068	0.104188	0.118246	0.114742	0.121727	0.122994	0.117992	0.107746	0.117273	0.111916	0.108839	0.119749	0.120831	0.124477	0.103753	0.111206	0.103311	0.109766	0.122388	0.102934	0.115134	0.116699	0.121505
AC023085	0.101068	0.104188	0.118246	0.166108	0.121727	0.122994	0.117992	0.107746	0.117273	0.111916	0.108839	0.119749	0.120831	0.124477	0.103753	0.111206	0.103311	0.109766	0.122388	0.102934	0.115134	0.116699	0.121505
AC023115	0.101068	0.104188	0.118797	0.114944	0.121727	0.122994	0.119029	0.107929	0.117403	0.111916	0.147607	0.119749	0.798046	0.124477	0.165986	0.111247	0.103831	0.156634	0.374207	0.102934	0.115462	0.118247	0.121505
AC023128	0.101068	0.104188	0.164045	0.141593	0.121727	0.122994	0.117992	0.107746	0.117273	0.111916	0.108839	0.119749	0.120831	0.124477	0.103753	0.111206	0.103311	0.109766	0.122388	0.102934	0.115134	0.116699	0.121505
AC023137	0.101068	0.104188	0.118246	0.124198	0.121727	0.141439	0.117992	0.107746	0.117273	0.111916	0.108839	0.119749	0.120831	0.18337	0.103753	0.111206	0.103311	0.109766	0.122388	0.102934	0.115134	0.116699	0.121505
AC023157	0.101068	0.104188	0.118246	0.114742	0.121727	0.122994	0.117992	0.107746	0.117273	0.111916	0.108839	0.119749	0.120831	0.124477	0.103753	0.111206	0.103311	0.109766	0.122388	0.102934	0.115134	0.116699	0.121505
AC023158	0.101068	0.104188	0.118246	0.114742	0.121727	0.122994	0.117992	0.107746	0.117273	0.111916	0.108839	0.119749	0.120831	0.124477	0.103753	0.111206	0.103311	0.109766	0.122388	0.102934	0.115134	0.116699	0.121505
AC023237	0.101068	0.104188	0.118246	0.114742	0.121727	0.122994	0.117992	0.107746	0.117273	0.111916	0.108839	0.119749	0.120831	0.124477	0.103753	0.111206	0.103311	0.109766	0.122388	0.102934	0.115134	0.116699	0.121505
AC023271	0.101068	0.104188	0.118246	0.114742	0.121727	0.122994	0.117992	0.107746	0.117273	0.111916	0.108839	0.119749	0.120831	0.124477	0.103753	0.111206	0.103311	0.109766	0.122388	0.102934	0.115134	0.116699	0.121505
AC023274	0.10715	0.105259	0.121544	0.116402	0.129632	0.124442	0.118222	0.1083	0.11994	0.112739	0.111315	0.124736	0.122328	0.128172	0.108206	0.111897	0.106403	0.110745	0.124691	0.104137	0.121412	0.11937	0.122351
AC023347	0.101068	1.68383	0.11988	1.14865	0.121727	0.163444	0.117992	0.107746	0.117706	0.111916	0.109299	0.119749	0.12256	0.124477	0.161281	0.111206	0.143177	0.109766	0.483816	1.74782	0.115134	0.925408	1.50951
AC023385	0.101068	0.104188	0.118246	0.114742	0.121727	0.122994	0.117992	0.107746	0.117273	0.111916	0.108839	0.119749	0.120831	0.124477	0.103753	0.111206	0.103311	0.109766	0.122388	0.102934	0.115134	0.116699	0.121505
AC023449	0.101068	0.104188	0.118246	0.114742	0.121727	0.122994	0.117992	0.107746	0.117273	0.111916	0.108839	0.119749	0.120831	0.124477	0.103753	0.111206	0.103311	0.109766	0.122388	0.102934	0.115134	0.116699	0.121505
AC023469	0.101495	0.105052	0.119159	0.11508	0.121727	0.123159	0.117992	0.107746	0.117381	0.112624	0.108953	0.119749	0.123943	0.124477	0.105191	0.111884	0.104049	0.109766	0.12366	0.103236	0.116504	0.11756	0.121505
AC023481	0.101068	0.104188	0.118246	0.114742	0.196182	0.122994	0.146808	0.234399	0.117273	0.111916	0.108839	0.119749	0.235169	0.124477	0.103753	0.125534	0.103311	0.109766	0.122388	0.119397	0.115134	0.116699	0.166105
AC023490	5.74618	0.750302	1.09451	1.16145	0.460649	0.356258	0.563855	0.857558	0.408133	0.464995	1.12179	0.137428	0.869905	0.950068	1.01749	0.701325	0.418805	2.52514	2.03631	0.452526	0.513167	0.914277	0.934701
AC023513	0.101068	0.104188	0.118246	0.114742	0.121727	0.122994	0.117992	0.107746	0.117273	0.111916	0.108839	0.119749	0.120831	0.124477	0.103753	0.111206	0.103311	0.109766	0.122388	0.102934	0.115134	0.116699	0.121505
AC023590	0.101068	0.104313	0.118246	0.114742	0.121727	0.122994	0.117992	0.107746	0.117273	0.111916	0.108839	0.119749	0.120831	0.124477	0.103753	0.111206	0.103311	0.109766	0.123024	0.102934	0.142519	0.1167	0.132744
AC023593	0.101068	0.104188	0.118246	0.114742	0.121727	0.122994	0.117992	0.107746	0.117273	0.111916	0.108839	0.119749	0.120831	0.124477	0.103753	0.111206	0.103311	0.109766	0.122388	0.102934	0.115134	0.116699	0.121505
AC023632	0.101068	0.104188	0.118246	0.114742	0.121727	0.122994	0.117992	0.107746	0.117273	0.111916	0.108839	0.119749	0.120831	0.124477	0.103753	0.111206	0.103311	0.109766	0.122388	0.102934	0.115134	0.116699	0.121505
AC023669	0.654235	0.104188	0.119114	0.115224	0.122662	0.122994	0.118416	0.109057	0.117734	0.112421	0.108839	0.119895	0.120831	0.124477	0.103753	0.111206	0.103772	0.111013	0.122388	0.141574	0.115134	0.117927	0.121505
AC023672	0.101068	0.109062	0.118246	0.114742	0.121727	0.122994	0.117992	0.107746	0.117273	0.111916	0.108839	0.119749	0.120831	0.124477	0.103753	0.111206	0.103311	0.109766	0.122388	0.102934	0.115134	0.116699	0.126657
AC023798	0.101068	0.104188	0.118246	0.114742	0.121727	0.122994	0.117992	0.107746	0.117273	0.111916	0.108839	0.119749	0.120831	0.124477	0.103753	0.111206	0.103311	0.109766	0.122388	0.102934	0.115134	0.116699	0.121505
AC023818	0.101068	0.104188	0.118246	0.114742	0.121727	0.122994	0.117992	0.107746	0.117273	0.111916	0.108839	0.119749	0.120831	0.124477	0.103753	0.111206	0.103311	0.109766	0.122388	0.102934	0.115134	0.116699	0.121505
AC023824	0.101068	0.104188	0.118246	0.114742	0.121727	0.122994	0.117992	0.107746	0.117273	0.111916	0.108839	0.119749	0.120831	0.124477	0.103753	0.111206	0.103311	0.109766	0.122388	0.102934	0.115134	0.116699	0.121505
AC023992	0.101068	0.104188	0.118246	0.114742	0.121727	0.122994	0.117992	0.107746	0.117273	0.111916	0.108839	0.119749	0.120831	0.124477	0.103753	0.111206	0.103311	0.109766	0.122388	0.102934	0.115134	0.116699	0.121505
AC024028	0.101068	0.104188	0.118246	0.114742	0.121727	0.122994	0.12274	0.107746	0.117273	0.111916	0.108839	0.119749	0.131078	0.124477	0.103753	0.111206	0.103311	0.109766	0.122388	0.102934	0.115134	0.469554	0.121505
AC024067	0.101068	0.104188	0.118246	0.114742	0.121727	0.122994	0.117992	0.107746	0.117273	0.111916	0.108839	0.119749	0.120831	0.124477	0.103753	0.111206	0.103311	0.109766	0.122388	0.102934	0.115134	0.116699	0.121505
AC024082	0.101068	0.104188	0.118246	0.114742	0.183285	0.122994	0.15825	0.107746	0.117273	0.111916	0.108839	0.376859	0.120831	0.124477	0.103753	0.111206	0.103311	0.109766	0.175113	0.150339	0.115134	0.116699	0.121505
AC024084	0.101068	0.104745	0.12021	0.118285	0.121727	0.12326	0.117992	0.107746	0.295512	0.111916	0.108839	0.237745	0.121871	0.124477	0.105685	0.111446	0.103833	0.109766	0.123737	0.104395	0.115576	0.117393	0.121505
AC024132	0.101068	0.11127	0.118246	0.114742	0.121727	0.122994	0.117992	0.126582	0.117273	0.111916	0.108839	0.119749	0.120831	0.124477	0.103753	0.136184	0.103311	0.109766	0.122388	0.102934	0.115134	0.116699	0.136467
AC024149	0.101068	0.104188	0.118246	0.114742	0.121727	0.122994	0.117992	0.107746	0.117273	0.111916	0.108839	0.119749	0.120831	0.124477	0.103753	0.111206	0.103311	0.109766	0.122388	0.102934	0.115134	0.116699	0.121505
AC024158	0.101068	0.104188	0.118246	0.114742	0.121727	0.122994	0.117992	0.107746	0.117273	0.111916	0.108839	0.119749	0.120831	0.124477	0.103753	0.111206	0.103311	0.109766	0.122388	0.102934	0.115134	0.116699	0.121505
AC024162	0.101068	0.120623	0.118246	0.114742	0.121727	0.122994	0.117992	0.11167	0.117273	0.111916	0.294226	0.119749	0.120831	0.124477	0.103753	0.111206	0.103311	0.109766	0.122388	0.102934	0.115134	0.116699	0.121505
AC024183	0.101068	0.104188	0.118246	0.114742	0.133038	0.122994	0.118849	0.107746	0.117273	0.111916	0.108839	0.119749	0.120831	0.124477	0.103753	0.111206	0.103311	0.109766	0.122388	0.102934	0.115134	0.116699	0.121505
AC024198	0.101068	0.104188	0.118246	0.114742	0.121727	0.122994	0.117992	0.107746	0.117273	0.111916	0.108839	0.119749	0.120831	0.124477	0.103753	0.111206	0.103311	0.109766	0.122388	0.102934	0.115134	0.116699	0.121505
AC024257	0.115128	0.119813	0.118246	0.114742	0.121727	0.122994	0.117992	0.120171	0.124954	0.123074	0.115423	0.119749	0.188705	0.138694	0.103753	0.111206	0.103311	0.112806	0.122388	0.106914	0.115134	0.116699	0.121505
AC024475	0.101068	0.104188	0.118246	0.114742	0.121727	0.122994	0.117992	0.107746	0.117273	0.111916	0.108839	0.119749	0.120831	0.124477	0.103753	0.111206	0.103311	0.109766	0.122388	0.102934	0.115134	0.116699	0.121505
AC024560	2.79292	2.88958	3.08436	3.62718	2.25841	1.587	1.98531	2.53462	2.13412	1.81542	2.68405	2.42478	2.63831	2.3534	2.34176	3.36064	2.97667	2.02102	3.9019	3.30961	2.35039	3.17247	2.96294
AC024568	0.101068	0.104188	0.118246	0.114742	0.121727	0.122994	0.117992	0.107746	0.117273	0.111916	0.108839	0.119749	0.120831	0.124477	0.103753	0.111206	0.103311	0.109766	0.122388	0.102934	0.115134	0.116699	0.121505
AC024569	0.101068	0.104188	0.118246	0.114742	0.121727	0.122994	0.117992	0.107746	0.117273	0.111916	0.108839	0.119749	0.120831	0.124477	0.103753	0.111206	0.103311	0.109766	0.122388	0.102934	0.115134	0.116699	0.121505
AC024580	0.232551	0.108433	0.202235	0.540807	0.129497	0.166623	0.119002	0.310572	0.357089	0.199214	0.25258	0.138744	0.120831	0.548669	0.104457	0.152981	0.417705	0.279396	0.24944	0.202688	0.309012	0.195361	0.473971
AC024590	0.101068	0.104188	0.118246	0.114742	0.121727	0.122994	0.117992	0.107746	0.117273	0.111916	0.108839	0.119749	0.120831	0.124477	0.103753	0.111206	0.103311	0.109766	0.122388	0.102934	0.115134	0.116699	0.121505
AC024592	2.80705	2.24506	0.787893	1.99164	1.09511	1.60925	2.23001	1.76523	1.85074	1.67184	1.7367	1.9999	1.29265	1.17801	1.57098	1.44027	1.90421	1.72358	1.02103	1.62968	0.122496	0.952931	2.40777
AC024610	0.101068	0.104188	0.118246	0.114742	0.121727	0.122994	0.117992	0.107746	0.117273	0.111916	0.108839	0.119749	0.120831	0.124477	0.103753	0.111206	0.103311	0.109766	0.122388	0.102934	0.115134	0.116699	0.121505
AC024619	0.101068	0.104188	0.118246	0.114742	0.13099	0.122994	0.117992	0.107746	0.117273	0.113661	0.108839	0.119749	0.120831	0.124477	0.103753	0.111206	0.103311	0.109766	0.122388	0.102934	0.115134	0.116699	0.121505
AC024704	0.101068	0.11487	0.118246	0.114742	0.264579	0.188339	0.136392	0.240931	0.147229	0.187464	0.130176	0.119749	0.120831	0.281736	0.118682	0.111206	0.103311	0.109766	0.13963	0.126951	0.215283	0.14377	0.121505
AC024896	0.101068	0.104188	0.118246	0.114742	0.121727	0.122994	0.117992	0.107746	0.117273	0.111916	0.108839	0.119749	0.120831	0.124477	0.103753	0.111206	0.103311	0.109766	0.122388	0.102934	0.115134	0.116699	0.121505
AC024908	0.101068	0.104188	0.118246	0.114742	0.121727	0.122994	0.117992	0.107746	0.117273	0.111916	0.108839	0.119749	0.120831	0.124477	0.103753	0.111206	0.103311	0.109766	0.122388	0.102934	0.115134	0.116699	0.121505
AC024937	0.483137	0.418279	0.526552	0.87506	0.354503	0.281891	0.431726	1.51149	0.227085	0.364105	0.339636	0.452037	0.717404	0.446803	0.56099	0.487561	0.892311	0.410488	1.39001	0.489558	0.411246	0.660059	0.408452
AC024940	0.482102	0.117849	0.118246	0.114742	0.121727	0.128978	0.118012	0.107746	0.117273	0.111916	0.245308	0.120246	0.120831	0.124477	0.103753	0.179394	0.103311	0.109772	0.149968	0.113421	0.115134	0.19462	0.121506
AC024996	0.101068	0.104188	0.118246	0.114742	0.121727	0.122994	0.117992	0.107746	0.117273	0.111916	0.108839	0.119749	0.120831	0.124477	0.103753	0.111206	0.103311	0.109766	0.122388	0.102934	0.115134	0.116699	0.121505
AC025016	0.101068	0.109607	0.118246	0.114742	0.121727	0.122994	0.117992	0.107746	0.117273	0.111916	0.119585	0.119749	0.120831	0.124477	1.49782	0.111206	0.103311	0.109766	0.122388	0.111051	0.115134	0.438367	0.121505
AC025165	0.101068	0.147861	0.378821	0.194327	0.202527	0.155665	0.117992	0.130596	0.182168	0.166639	0.184238	0.141629	0.233458	0.269286	0.103753	0.111206	0.167368	0.148776	0.151326	0.24744	0.270955	0.116699	0.137489
AC025166	0.101068	0.104188	0.118246	0.114742	0.121727	0.122994	0.117992	0.107746	0.117273	0.111916	0.108839	0.119749	0.120831	0.124477	0.103753	0.111206	0.103311	0.109766	0.122388	0.102934	0.115134	0.116699	0.121505
AC025171	1.24733	0.92404	0.448547	0.84737	1.15328	0.688826	0.757341	1.25019	0.924292	1.31538	1.18517	1.18837	0.28725	0.933365	1.12102	0.169254	1.82645	1.34762	1.18094	1.22999	1.23389	1.69666	1.02831
AC025175	0.101068	0.104188	0.118246	0.114742	0.121727	0.122994	0.117992	0.107746	0.117273	0.111916	0.108839	0.119749	0.120831	0.124477	0.103753	0.111206	0.103311	0.109766	0.122388	0.102934	0.115134	0.116699	0.121505
AC025262	0.101068	0.104188	0.118246	0.114742	0.121727	0.122994	0.117992	0.107746	0.117273	0.111916	0.108839	0.119749	0.120831	0.124477	0.103753	0.111206	0.103311	0.109766	0.122388	0.102934	0.115134	0.116699	0.121505
AC025263	0.113872	0.122577	0.119488	0.121274	0.13551	0.125451	0.119384	0.111432	0.118612	0.120539	0.111703	0.122709	0.120831	0.125622	0.139634	0.111719	0.120743	0.118828	0.124282	0.10444	0.125699	0.125986	0.126505
AC025278	0.101068	0.104188	0.118246	0.114742	0.121727	0.122994	0.117992	0.125636	0.122012	0.111916	0.108839	0.119749	0.120831	0.124477	0.103753	0.111206	0.103311	0.109766	0.122388	0.102934	0.115134	0.239753	0.121505
AC025280	0.101068	0.104188	0.118246	0.114742	0.121727	0.122994	0.117992	0.107746	0.117273	0.111916	0.108839	0.119749	0.120831	0.124477	0.103753	0.111206	0.103311	0.109766	0.122388	0.102934	0.115134	0.116699	0.121505
AC025284	0.101068	0.104188	0.118246	0.114742	0.121727	0.122994	0.117992	0.107746	0.117273	0.111916	0.108839	0.119749	0.120831	0.124477	0.103753	0.111206	0.103311	0.109766	0.122388	0.102934	0.115134	0.116699	0.121505
AC025287	0.101068	0.104188	0.118246	0.114742	0.121727	0.122994	0.117992	0.107746	0.117273	0.111916	0.108839	0.119749	0.120831	0.124477	0.103753	0.111206	0.103311	0.109766	0.122388	0.128929	0.115134	0.116699	0.121505
AC025300	0.101068	0.104188	0.118246	0.114742	0.121727	0.122994	0.117992	0.107746	0.117273	0.111916	0.108839	0.119749	0.120831	0.124477	0.103753	0.111206	0.103311	0.109766	0.122388	0.102934	0.115134	0.116699	0.121505
AC025335	2.72391	1.35579	2.74096	1.78346	1.41932	1.56555	1.89759	1.86562	1.99592	0.984791	1.45517	0.768629	2.85514	0.965835	1.79899	0.456032	1.0834	1.53408	1.53592	1.08859	1.50812	1.80637	2.01151
AC025426	0.101068	0.104188	0.118246	0.114742	0.121727	0.122994	0.117992	0.107746	0.117273	0.111916	0.108839	0.119749	0.120831	0.124477	0.103753	0.111206	0.103311	0.109766	0.122388	0.102934	0.115134	0.116699	0.121505
AC025442	0.305329	0.440208	0.118246	0.114742	0.121727	0.242465	0.290252	0.150186	0.166439	0.115921	0.108839	0.433216	0.120831	0.272879	0.277849	0.11215	0.103311	0.246679	0.197515	0.194924	0.115134	0.116699	0.121536
AC025458	0.101068	0.104188	0.118246	0.114742	0.121727	0.122994	0.117992	0.107746	0.117273	0.111916	0.108839	0.119749	0.120831	0.124477	0.103753	0.111206	0.103311	0.109766	0.122388	0.102934	0.115134	0.116699	0.121505
AC025470	0.101068	0.104188	0.118246	0.114742	0.121727	0.122994	0.117992	0.107746	0.117273	0.111916	0.108839	0.119749	0.120831	0.124477	0.103753	0.111206	0.103311	0.109766	0.122388	0.102934	0.115134	0.116699	0.121505
AC025594	0.101068	0.104188	0.118246	0.114742	0.121727	0.122994	0.117992	0.107746	0.117273	0.111916	0.108839	0.119749	0.120831	0.124477	0.103753	0.111206	0.103311	0.109766	0.122388	0.102934	0.115134	0.116699	0.121505
AC025627	0.154137	0.104188	0.118246	0.174224	0.606958	0.122994	0.117992	0.137748	0.173539	0.153092	0.228349	0.119749	0.120831	0.128734	0.187233	0.121616	0.180318	0.197336	0.122388	0.102934	0.115134	0.23618	0.122726
AC025674	0.101068	0.104188	0.118246	0.114742	0.121727	0.122994	0.117992	0.107746	0.117273	0.111916	0.108839	0.119749	0.120831	0.124477	0.103753	0.111206	0.103311	0.109766	0.122388	0.102934	0.115134	0.116699	0.121505
AC025678	0.101068	0.104188	0.118246	0.114742	0.121727	0.122994	0.117992	0.107746	0.117273	0.111916	0.108839	0.119749	0.120831	0.124477	0.103753	0.111206	0.103311	0.109766	0.122388	0.102934	0.115134	0.116699	0.121505
AC025750	0.226993	0.104188	0.286001	0.128514	0.636389	0.13721	0.117992	0.194649	0.178556	0.138057	0.108839	0.212908	0.166031	0.124477	0.161331	0.203635	0.139858	0.148587	0.122388	0.118724	0.115134	0.293879	0.151515
AC025811	0.101068	0.104188	0.118246	0.114742	0.121727	0.122994	0.117992	0.107746	0.117273	0.111916	0.108839	0.119749	0.120831	0.124477	0.103753	0.111206	0.103311	0.109766	0.122388	0.102934	0.115134	0.116699	0.121505
AC025918	0.125564	0.10616	0.216676	0.114742	0.121727	0.122994	0.118553	0.112269	0.117273	0.206692	0.108839	0.119749	0.363735	0.125624	0.103753	0.111206	0.103311	0.109766	0.16913	0.102934	0.199716	0.116699	0.124094
AC026150	0.899652	0.567677	0.689039	0.132557	0.750622	0.480601	0.267709	0.180436	0.235765	0.283044	0.366408	0.564695	0.473026	0.620807	0.26319	0.171088	0.479749	0.409766	0.165982	0.311385	0.562954	0.356171	0.283339
AC026166	0.101068	0.104188	0.118246	0.114742	0.121727	0.122994	0.117992	0.107746	0.117273	0.111916	0.108839	0.119749	0.120831	0.124477	0.103753	0.111206	0.103311	0.109766	0.122388	0.102934	0.115134	0.116699	0.121505
AC026167	0.110574	0.105304	0.119369	0.115209	0.123069	0.123124	0.118399	0.108468	0.117879	0.459145	0.1092	0.119939	0.138901	0.125468	0.494891	0.124027	0.10411	0.110387	0.125999	0.108634	0.116169	1.60433	0.121794
AC026185	0.101068	0.104188	0.118246	0.114742	0.121727	0.122994	0.117992	0.107746	0.117273	0.111916	0.108839	0.119749	0.120831	0.124477	0.103753	0.111206	0.103311	0.109766	0.122388	0.102934	0.115134	0.116699	0.121505
AC026188	0.101448	0.104305	0.118859	0.114915	0.122963	0.122994	0.118874	0.108196	0.117273	0.112049	0.109018	0.160927	0.121561	0.124927	0.105694	0.111449	0.147784	0.110127	0.122482	0.10324	0.116856	0.116915	0.12165
AC026202	0.452776	0.284576	0.291057	0.637497	0.653081	0.214528	0.527502	0.753706	0.433554	0.622129	0.774661	0.29294	0.412515	0.390505	0.651511	0.15419	0.552294	0.787622	0.386723	1.01004	0.75351	0.901383	0.223744
AC026214	0.101068	0.104188	0.118246	0.114742	0.121727	0.122994	0.117992	0.107746	0.117273	0.111916	0.108839	0.119749	0.120831	0.124477	0.103753	0.111206	0.103311	0.109766	0.122388	0.102934	0.115134	0.116699	0.121505
AC026241	0.101068	0.104188	0.118246	0.114742	0.121727	0.122994	0.117992	0.107746	0.117273	0.111916	0.108839	0.119749	0.120831	0.124477	0.103753	0.111206	0.103311	0.109766	0.122388	0.102934	0.115134	0.116699	0.121505
AC026271	5.86474	5.51152	6.67092	1.64451	6.24683	5.82564	6.24429	5.85985	5.72804	5.46149	5.14626	5.76987	6.80422	6.64519	5.56986	6.89014	6.53056	6.60268	6.92919	5.02444	6.16374	7.61262	5.6522
AC026310	0.101068	0.104188	0.118246	0.114742	0.121727	0.122994	0.117992	0.107746	0.117273	0.111916	0.108839	0.119749	0.120831	0.124477	0.103753	0.111206	0.103314	0.109766	0.122388	0.102934	0.115134	0.116699	0.121505
AC026318	0.101068	0.104188	0.118246	0.114742	0.121727	0.122994	0.117992	0.107746	0.117273	0.111916	0.108839	0.119749	0.120831	0.124477	0.103753	0.111206	0.103311	0.109766	0.122388	0.102934	0.115134	0.116699	0.121505
AC026320	0.101068	0.104188	0.118246	0.114742	0.121727	0.122994	0.117992	0.107746	0.117273	0.111916	0.108839	0.119749	0.120831	0.124477	0.103753	0.111206	0.103311	0.109766	0.122388	0.102934	0.115134	0.116699	0.121505
AC026357	0.101068	0.104188	0.118246	0.114742	0.121727	0.122994	0.117992	0.107746	0.117273	0.111916	0.108839	0.119749	0.120831	0.124477	0.103753	0.111206	0.103311	0.109766	0.122388	0.102934	0.115134	0.116699	0.121505
AC026366	0.101068	0.104188	0.118246	0.114742	0.121727	0.122994	0.117992	0.107746	0.117273	0.111916	0.108839	0.119749	0.120831	0.124477	0.103753	0.111206	0.103311	0.109766	0.122388	0.102934	0.115134	0.116699	0.121505
AC026369	0.101068	0.104188	0.118246	0.114742	0.121727	0.122994	0.117992	0.107746	0.117273	0.111916	0.108839	0.119749	0.120831	0.124477	0.103753	0.111206	0.103311	0.109766	0.122388	0.102934	0.115134	0.116699	0.121505
AC026407	0.101077	0.110206	0.118246	0.114966	0.121727	0.122996	0.122356	0.107746	0.117273	0.111916	0.108839	0.121032	0.121175	0.124524	0.149087	0.111206	0.103311	0.880655	0.128834	0.138728	0.243128	0.166572	0.121505
AC026461	0.101068	0.104188	0.118246	0.114742	0.121727	0.122994	0.117992	0.107746	0.127548	0.111916	0.108839	0.119749	0.120831	0.124477	0.103753	0.111206	0.103311	0.109766	0.122388	0.102934	0.115134	0.116699	0.121505
AC026471	0.120058	0.144059	0.118246	0.230707	0.121727	0.122994	0.245458	0.143622	0.233066	0.473617	0.146381	0.119749	0.153581	0.232259	0.15267	0.111206	0.169827	0.23253	0.122388	0.119569	0.256557	0.363363	0.410014
AC026495	0.101068	0.104188	0.118246	0.114742	0.121727	0.122994	0.117992	0.107746	0.117273	0.111916	0.108839	0.119749	0.120831	0.124477	0.103753	0.111206	0.103311	0.109766	0.122388	0.102934	0.115134	0.116699	0.121505
AC026512	0.101068	0.104188	0.118246	0.114742	0.121727	0.122994	0.117992	0.107746	0.117273	0.111916	0.108839	0.119749	0.120831	0.124477	0.103753	0.111206	0.103311	0.109766	0.122388	0.102934	0.115134	0.116699	0.121505
AC026700	0.101068	0.104188	0.118246	0.114742	0.121727	0.122994	0.117992	0.107746	0.117273	0.111916	0.108839	0.119749	0.120831	0.124477	0.103753	0.111206	0.103311	0.109766	0.122388	0.102934	0.115134	0.116699	0.121505
AC026703	2.31177	0.612998	0.209252	0.114742	2.89916	0.122994	0.139528	0.205826	1.69319	0.31901	0.129868	2.20016	0.526122	0.74132	3.50066	0.362834	1.07811	0.529182	0.725688	1.86457	0.318641	0.116703	0.129553
AC026740	0.55096	0.720636	0.118246	0.415776	0.131851	0.231145	0.533383	0.511166	1.61561	0.345564	0.743192	0.471635	1.03697	0.458177	0.27201	1.16995	1.17575	1.23024	1.09166	0.684155	0.349704	0.970824	0.414301
AC026781	0.101068	0.104188	0.118246	0.114742	0.121727	0.122994	0.117992	0.107746	0.117273	0.111916	0.108839	0.119749	0.120831	0.124477	0.103753	0.111206	0.103311	0.109766	0.122388	0.102934	0.115134	0.116699	0.121505
AC026797	0.101068	0.104188	0.118246	0.114742	0.121727	0.122994	0.117992	0.107746	0.117273	0.111916	0.108839	0.119749	0.120831	0.124477	0.103753	0.111206	0.103311	0.109766	0.122388	0.102934	0.115134	0.116699	0.121505
AC026806	0.374765	1.94637	0.687251	1.57699	2.13934	1.30636	0.23284	0.489794	0.520136	2.50852	1.59617	0.500973	0.352604	2.80436	0.199955	3.87857	1.36385	0.2728	1.42472	1.39857	1.61511	2.00269	0.265456
AC026877	0.101068	0.104188	0.118246	0.114742	0.121727	0.122994	0.117992	0.107746	0.117273	0.111916	0.108839	0.119749	0.120831	0.124477	0.103753	0.111206	0.103311	0.109766	0.122388	0.102934	0.115134	0.116699	0.121505
AC026882	0.101068	0.104188	0.118246	0.114742	0.121727	0.122994	0.117992	0.107746	0.117273	0.111916	0.108839	0.119749	0.120831	0.124477	0.103753	0.111206	0.103311	0.109766	0.122388	0.102934	0.115134	0.116699	0.121505
AC026904	0.101068	0.104188	0.118246	0.146682	0.121727	0.122994	0.117992	0.107746	0.120263	0.111916	0.108839	0.133517	0.120831	0.124477	0.103753	0.111206	0.103311	0.109766	0.122388	0.112209	0.121461	0.116699	0.121505
AC026954	0.119223	0.138186	0.154114	0.118114	0.121727	0.132842	0.164631	0.128979	0.136468	0.1434	0.12348	0.122815	0.133599	0.173607	0.113289	0.140494	0.112981	0.152655	0.138959	0.105512	0.131485	0.116699	0.125132
AC026956	0.101068	0.104188	0.118246	0.114742	0.121727	0.122994	0.117992	0.107746	0.117273	0.111916	0.108839	0.119749	0.120831	0.124477	0.103753	0.111206	0.103311	0.109766	0.122388	0.102934	0.115134	0.116699	0.121505
AC026992	0.101068	0.104188	0.118246	0.114742	0.121727	0.122994	0.117992	0.107746	0.117273	0.111916	0.108839	0.119749	0.120831	0.124477	0.103753	0.111206	0.103311	0.109766	0.122388	0.102934	0.115134	0.116699	0.121505
AC027119	0.102252	0.104239	0.118246	0.114841	0.122112	0.122994	0.118079	0.107836	0.117273	1.90293	0.10909	0.119749	2.00895	0.124688	2.12976	0.944724	0.103311	0.109852	0.554271	0.585449	0.115175	4.05679	0.121505
AC027124	0.101068	0.104188	0.118246	0.114742	0.121727	0.122994	0.117992	0.107746	0.117273	0.111916	0.108839	0.119749	0.120831	0.124477	0.103753	0.111206	0.103311	0.109766	0.122388	0.102934	0.115134	0.116699	0.121505
AC027228	0.227471	0.149671	0.295555	0.114742	0.28845	0.137904	0.144399	0.13504	0.131743	0.174443	0.124278	0.147135	0.120831	0.124477	0.146412	0.137505	0.103311	0.109766	0.171437	0.171055	0.188305	0.116699	0.170004
AC027238	0.101068	0.104188	0.118246	0.114742	0.121727	0.122994	0.117992	0.107746	0.117273	0.111916	0.108839	0.119749	0.120831	0.124477	0.103753	0.111206	0.103311	0.109766	0.122388	0.102934	0.115134	0.116699	0.121505
AC027269	0.101068	0.285096	0.118246	0.115102	0.121727	0.122994	0.117992	0.107746	0.117273	0.111916	0.108839	0.120076	0.121517	0.124477	0.103753	0.111522	0.103655	0.109766	0.122388	0.215905	0.115134	0.122187	0.121505
AC027281	0.101068	0.104188	0.118246	0.114742	0.121727	0.122994	0.117992	0.107746	0.117273	0.111916	0.108839	0.119749	0.120831	0.124477	0.103753	0.111206	0.103311	0.109766	0.122388	0.102934	0.115134	0.116699	0.121505
AC027288	0.101068	0.104188	0.118246	0.114742	0.121727	0.122994	0.117992	0.107746	0.117273	0.111916	0.108839	0.119749	0.120831	0.124477	0.103753	0.111206	0.103311	0.109766	0.122388	0.102934	0.115134	0.116699	0.121505
AC027307	0.688923	0.458467	0.180674	1.21575	0.516847	0.839006	0.337533	0.348207	0.340803	0.185893	0.215525	0.769197	0.21931	0.19906	0.296101	0.217335	0.154918	0.199429	0.366733	0.817353	0.14462	0.525838	0.338738
AC027309	0.101068	0.104188	0.118246	0.114742	0.121727	0.122994	0.117992	0.107746	0.117273	0.111916	0.108839	0.119749	0.120831	0.124477	0.103753	0.111206	0.103311	0.109766	0.122388	0.102934	0.115134	0.116699	0.121505
AC027319	0.101068	0.104188	0.118246	0.114742	0.121727	0.122994	0.117992	0.107746	0.117273	0.111916	0.108839	0.119749	0.120831	0.124477	0.103753	0.111206	0.103311	0.109766	0.122388	0.102934	0.115134	0.116699	0.121505
AC027320	0.101068	0.104188	0.118246	0.114742	0.121727	0.122994	0.117992	0.107746	0.117273	0.111916	0.108839	0.119749	0.120831	0.124477	0.103753	0.111206	0.103311	0.109766	0.122388	0.102934	0.115134	0.116699	0.121505
AC027348	0.101068	0.104188	0.118246	0.114742	0.121727	0.122994	0.117992	0.107746	0.117273	0.111916	0.108839	0.119749	0.120831	0.124477	0.103753	0.111206	0.103311	0.109766	0.122388	0.102934	0.115134	0.116699	0.121505
AC027601	0.101068	0.104189	0.118246	0.131189	0.155423	0.122994	0.131568	0.107777	0.117303	0.111916	0.108844	0.119749	0.120831	0.124477	0.152541	0.212284	0.103311	0.109766	0.135698	0.102934	0.115134	0.195566	0.145526
AC027612	4.21005	6.57735	5.50294	6.72064	3.75518	3.90124	4.66609	5.69623	5.59021	2.4398	5.96267	6.02459	4.75821	3.38571	4.62297	4.68238	2.13114	3.25602	2.99139	5.94786	3.64421	5.38194	3.14941
AC027763	2.22664	1.86739	1.35739	1.90038	1.30367	1.39908	1.9887	2.09207	1.70412	1.96057	1.86693	1.59536	3.08357	1.22719	1.73924	1.61836	1.81348	1.93847	1.70467	2.51548	1.79165	2.94515	2.28083
AC027806	0.101068	0.104188	0.118246	0.114742	0.121727	0.122994	0.117992	0.107746	0.117273	0.111916	0.108839	0.119749	0.120831	0.124477	0.103753	0.111206	0.103311	0.109766	0.122388	0.102934	0.115134	0.116699	0.121505
AC027807	0.101068	0.104188	0.118246	0.114742	0.121727	0.122994	0.117992	0.107746	0.117273	0.111916	0.108839	0.119749	0.120831	0.124477	0.103753	0.111206	0.103311	0.109766	0.122388	0.102934	0.115134	0.116699	0.121505
AC027811	0.101068	0.104188	0.118246	0.114742	0.121727	0.122994	0.117992	0.107746	0.117273	0.111916	0.108839	0.119749	0.120831	0.124477	0.103753	0.111206	0.103311	0.109766	0.122388	0.102934	0.115134	0.116699	0.121505
AC032027	0.101068	0.104188	0.118246	0.114742	0.121727	0.122994	0.117992	0.107746	0.117273	0.111916	0.108839	0.119749	0.120831	0.124477	0.103753	0.386077	0.103311	0.109766	0.606885	0.102934	0.115134	0.116699	0.121505
AC034102	5.31267	5.04214	2.48758	3.06138	2.73951	4.86588	4.73936	5.00317	4.27828	4.66754	3.96836	3.35246	4.05293	3.56925	4.70121	5.25679	4.84947	4.48033	2.61625	5.02415	3.08509	4.71116	5.03238
AC034110	0.101068	0.104188	0.118246	0.114742	0.121727	0.122994	0.117992	0.107746	0.117273	0.111916	0.108839	0.119749	0.120831	0.124477	0.103753	0.111206	0.115735	0.109766	0.122388	0.102934	0.115134	0.116699	0.135389
AC034154	0.101068	0.104188	0.118246	0.114742	0.121727	0.122994	0.117992	0.107746	0.117273	0.111916	0.108839	0.119749	0.120831	0.124477	0.103753	0.111206	0.103311	0.109766	0.122388	0.102934	0.115134	0.116699	0.121505
AC034187	0.101068	0.104188	0.118246	0.114742	0.121727	0.122994	0.119939	0.137268	0.137449	0.187246	0.109629	0.153103	0.120831	0.124477	0.111698	0.111206	0.103311	0.109766	0.122388	0.130292	0.115146	0.116699	0.121505
AC034193	1.32701	1.11749	2.81236	2.77482	0.324289	2.49806	2.86548	2.10034	2.688	1.41523	1.19475	1.65219	2.17192	0.886588	2.75065	1.28358	1.41148	1.45693	1.89122	1.99569	2.94294	1.71383	2.11087
AC034198	0.101068	0.104188	0.118246	0.114742	0.121727	0.122994	0.117992	0.107746	0.117273	0.111916	0.108839	0.119749	0.120831	0.124477	0.103753	0.111206	0.103311	0.109766	0.122388	0.102934	0.115134	0.116699	0.121505
AC034205	0.101068	0.104188	0.118246	0.114742	0.121727	0.122994	0.117992	0.107746	0.117273	0.111916	0.108839	0.119749	0.120831	0.124477	0.103753	0.111206	0.103311	0.109766	0.122388	0.102934	0.115134	0.116699	0.121505
AC034220	2.44006	0.530564	0.507456	2.0942	2.50321	2.2887	2.15774	1.09604	0.932335	1.56559	1.49168	0.580266	1.45028	0.702627	0.974504	0.901594	0.741672	1.30117	0.640825	1.83604	0.618826	1.70096	1.13994
AC034228	0.101068	0.104295	0.119374	0.115238	0.122045	0.122994	0.118003	0.107994	0.117365	0.111916	0.110546	0.119969	0.122263	0.125524	0.104509	0.111435	0.107757	0.109766	0.122517	0.103597	0.115458	0.117435	0.121811
AC034229	0.225063	0.104188	0.118246	0.114742	0.121727	0.122994	0.309288	0.107746	0.117273	0.111916	0.108839	0.409281	0.120831	0.124477	0.412382	0.111206	0.221065	0.109766	0.122388	0.102934	0.115134	0.116699	0.247064
AC034236	0.101068	0.104188	0.118246	0.114742	0.121727	0.122994	0.117992	0.107746	0.117273	0.111916	0.108839	0.119749	0.120831	0.124477	0.103753	0.111206	0.103311	0.109766	0.122388	0.102934	0.115134	0.116699	0.121505
AC034243	1.47944	0.146198	0.246358	0.114742	0.539822	0.144141	0.658125	0.149988	0.221438	0.199616	0.195301	0.119749	0.523738	0.195501	0.114872	0.659662	0.243457	0.838205	0.420247	0.107508	0.115134	0.295197	0.121505
AC036108
AC036178	0.101068	0.104188	0.118246	0.114742	0.121727	0.122994	0.117992	0.107746	0.117273	0.111916	0.108839	0.119749	0.120831	0.124477	0.103753	0.111206	0.103311	0.109766	0.122388	0.102934	0.115134	0.116699	0.121505
AC037199	0.101068	0.104188	0.118246	0.114742	0.121727	0.122994	0.117992	0.107746	0.117273	0.111916	0.108839	0.119749	0.120831	0.124477	0.103753	0.111206	0.103311	0.109766	0.122388	0.102934	0.115134	0.116699	0.121505
AC037445	0.10146	0.104188	0.119895	0.118717	0.122026	0.123105	0.117992	0.107746	0.122764	0.111916	0.110648	0.12557	0.120833	0.124479	0.104989	0.113566	0.106546	0.11336	0.124518	0.106458	0.115135	0.116708	0.121506
AC037459	0.117193	3.47807	2.31212	1.43314	1.465	1.38583	3.57007	0.119708	0.206645	0.135835	1.80402	3.23693	0.123982	0.130897	0.168939	0.121118	0.212018	0.16451	0.1293	1.13532	1.36963	0.121079	0.138383
AC037482
AC040160	0.113848	0.104208	0.161778	0.16049	0.134863	0.122999	0.136121	0.19661	0.117274	0.139865	0.16301	0.170098	0.135711	0.124477	0.114874	0.128474	0.130904	0.162454	0.12719	0.114672	0.167776	0.13395	0.128442
AC040162	0.101068	0.104188	0.118246	0.114742	0.121727	0.122994	0.117992	0.107746	0.117273	0.111916	0.108839	0.119749	0.120831	0.124477	0.103753	0.111206	0.103311	0.109766	0.122388	0.102934	0.115134	0.116699	0.121505
AC040163	0.101068	0.104188	0.118246	0.114742	0.121727	0.122994	0.117992	0.107746	0.117273	0.111916	0.108839	0.119749	0.120831	0.124477	0.103753	0.111206	0.103311	0.109766	0.122388	0.102934	0.115134	0.116699	0.121505
AC040173	1.78956	1.94183	3.09259	2.09481	2.74108	1.67261	1.56811	2.40516	1.29835	2.00677	1.96231	1.06816	4.15848	3.68461	1.92278	2.87109	2.53842	2.02173	2.52749	1.81124	3.37371	2.38899	2.46955
AC040977	0.354676	0.728231	0.435036	0.448784	0.550802	0.170522	0.57025	0.340627	0.432766	0.270965	0.256793	0.523967	0.532045	0.220497	0.109024	0.172412	0.369009	0.579661	0.393564	0.391278	0.406068	0.246459	0.204699
AC044860	0.101068	0.104188	0.118246	0.114742	0.121727	0.122994	0.117992	0.107746	0.117273	0.111916	0.108839	0.119749	0.120831	0.124477	0.103753	0.111206	0.103311	0.109766	0.122388	0.102934	0.115134	0.116699	0.121505
AC046130	0.101068	0.104188	0.118246	0.114742	0.121727	0.122994	0.117992	0.107746	0.117273	0.111916	0.108839	0.119749	0.120831	0.124477	0.103753	0.111206	0.103311	0.109766	0.122388	0.102934	0.115134	0.116699	0.121505
AC046143	0.366057	2.28474	0.376244	0.83428	0.393411	0.876964	0.694155	0.667015	0.894941	0.540236	0.763117	0.657384	0.595499	0.859911	0.417782	1.25878	1.3024	0.569462	0.587185	0.571317	0.882664	0.492859	0.891203
AC048346	0.101068	0.104188	0.118246	0.114742	0.121727	0.122994	0.117992	0.107746	0.117273	0.111916	0.108839	0.119749	0.120831	0.124477	0.103753	0.111206	0.103311	0.109766	0.122388	0.102934	0.115134	0.116699	0.121505
AC048382	0.106252	0.517333	0.128714	0.142071	0.169656	0.228998	0.139816	0.108153	0.283443	0.166099	0.153391	0.501667	0.130893	0.188379	0.135275	0.114281	0.277877	0.116444	0.123869	0.252037	0.175561	0.116699	0.128326
AC051642	0.101068	0.104188	0.118246	0.114742	0.121727	0.122994	0.117992	0.107746	0.117273	0.111916	0.108839	0.119749	0.120831	0.124477	0.103753	0.111206	0.103311	0.109766	0.122388	0.102934	0.115134	0.116699	0.121505
AC051649	0.132857	0.104188	0.118246	0.114742	0.121727	0.17994	0.117992	0.121113	0.117273	0.252502	0.131261	0.119749	0.17692	0.155531	0.124651	0.111206	0.181672	0.109766	0.122388	0.153161	0.115134	0.154376	0.121505
AC053503	1.04439	0.135665	0.254251	0.145053	0.151557	0.299197	0.285568	0.214567	0.150055	0.248714	0.259215	0.140626	0.434161	0.242041	0.136267	0.207019	0.231499	0.20336	0.125388	0.266438	0.293192	0.146371	0.146261
AC053516	0.101068	0.104188	0.118246	0.114742	0.121727	0.122994	0.117992	0.107746	0.117273	0.111916	0.108839	0.119749	0.120831	0.124477	0.103753	0.111206	0.103311	0.109766	0.122388	0.102934	0.115134	0.116699	0.121505
AC055723	0.101068	0.104188	0.118246	0.114742	0.121727	0.122994	0.117992	0.107746	0.117273	0.111916	0.108839	0.119749	0.120831	0.124477	0.103753	0.111206	0.103311	0.109766	0.122388	0.102934	0.115134	0.116699	0.121505
AC055736	0.101068	0.104188	0.118246	0.114742	0.121727	0.122994	0.117992	0.107746	0.117273	0.111916	0.108839	0.119749	0.120831	0.124477	0.103753	0.111206	0.103311	0.109766	0.122388	0.102934	0.115134	0.116699	0.121505
AC055764	0.101068	0.104188	0.118246	0.114742	0.121727	0.122994	0.117992	0.107746	0.117273	0.111916	0.108839	0.119749	0.120831	0.124477	0.103753	0.111206	0.103311	0.109766	0.122388	0.102934	0.115134	0.116699	0.121505
AC055811	0.250429	0.389771	0.118246	0.23136	0.167676	0.122994	0.239277	0.213022	0.162719	0.137077	0.108839	0.183995	0.120831	0.124477	0.266324	0.111206	0.149574	0.150253	0.122388	0.308644	0.193075	0.116699	0.197899
AC055813	0.101068	0.104188	0.118246	0.114742	0.121727	0.122994	0.117992	0.107746	0.117273	0.111916	0.108839	0.119749	0.120831	0.124477	0.103753	0.111206	0.103311	0.109766	0.122388	0.102934	0.115134	0.116699	0.121505
AC055873	0.101068	0.104188	0.118246	0.114742	0.121727	0.122994	0.117992	0.107746	0.117273	0.111916	0.108839	0.119749	0.120831	0.124477	0.103753	0.111206	0.103311	0.109766	0.122388	0.102934	0.115134	0.116699	0.121505
AC055876	1.26737	0.469627	0.298959	0.446447	0.121727	0.374432	0.470752	0.24512	0.332753	0.274868	0.322996	0.528129	0.405515	0.569834	0.457707	0.700488	0.103311	0.244595	0.122388	0.478565	0.115134	0.116699	0.570365
AC060226	0.101068	0.104188	0.118246	0.114742	0.121727	0.122994	0.117992	0.107746	0.117273	0.111916	0.108839	0.119749	0.120831	0.124477	0.103753	0.111206	0.103311	0.109766	0.122388	0.102934	0.115134	0.116699	0.121505
AC060834	0.397773	0.104691	0.164784	0.594413	0.121727	0.122994	0.118041	0.178188	0.117273	0.524981	0.805419	0.843803	0.186021	0.124477	0.105903	0.335524	0.256029	1.96722	0.189223	0.654739	0.115134	1.30112	0.121864
AC060835	0.101068	0.104188	0.118246	0.114742	0.121727	0.122994	0.117992	0.107746	0.117273	0.111916	0.108839	0.119749	0.120831	0.124477	0.103753	0.111206	0.103311	0.109766	0.122388	0.102934	0.115134	0.116699	0.121505
AC061961	0.101068	0.132312	0.118246	0.19679	0.148614	0.136723	0.117992	0.107746	0.117273	0.111916	0.108839	0.119749	0.120831	0.124477	0.103753	0.111206	0.103311	0.109766	0.122388	0.102934	0.115134	0.116699	0.121505
AC061975	0.101068	0.113637	0.127751	0.154715	0.121727	0.122994	0.135514	0.107746	0.125708	0.111916	0.189023	0.155891	0.120831	0.124477	0.160066	0.14586	0.179549	0.112983	0.122388	0.105833	0.211748	0.116699	0.121505
AC061992	0.101612	0.566476	0.136236	0.231341	0.140125	0.14983	0.319663	0.525005	0.415712	0.928123	0.835576	0.465116	0.353983	0.481578	0.527428	0.441375	0.799424	0.698176	0.460921	1.06211	0.399946	0.25002	0.643419
AC062016	0.101068	0.104188	0.118246	0.114742	0.121727	0.122994	0.117992	0.107746	0.117273	0.111916	0.108839	0.119749	0.120831	0.124477	0.103753	0.111206	0.103311	0.109766	0.122388	0.102934	0.115134	0.116699	0.121505
AC062017	0.368794	0.311994	0.283791	0.214442	0.121727	0.27585	0.902775	1.18969	0.3371	0.60045	0.454599	0.199743	0.266449	0.124477	0.597585	0.448569	0.149333	0.175344	0.122388	0.913638	0.809783	0.116699	0.473853
AC062020	0.101068	0.146523	0.118246	0.118404	0.121727	0.122994	0.117992	0.109954	0.117273	0.111916	0.108839	0.119749	0.125106	0.124477	0.116683	0.111206	0.106826	0.111859	0.122388	0.102934	0.121091	0.116699	0.124132
AC062021	0.105476	0.106748	0.118246	0.147179	0.122013	0.122994	0.117992	0.108314	0.117273	0.111916	0.108839	0.12089	0.120831	0.124477	0.10553	0.115605	0.104511	0.110666	0.122388	0.107246	0.115134	0.123082	0.121505
AC062022	0.101068	0.104188	0.118246	0.114742	0.121727	0.122994	0.117992	0.107746	0.117273	0.111916	0.108839	0.119749	0.120831	0.124477	0.103753	0.111206	0.103311	0.109766	0.122388	0.102934	0.115134	0.116699	0.121505
AC062028	0.203675	0.189606	0.262773	0.242815	0.146125	0.123947	0.156066	0.183871	0.119139	0.11244	0.153679	0.150842	0.279453	0.124477	0.338085	0.39667	0.215831	0.124465	0.122388	0.102934	0.314701	0.122912	0.214379
AC062029	1.21233	1.0815	0.907651	0.856215	0.813186	0.551394	1.47436	0.971139	0.677671	1.53512	0.961504	0.541868	1.1607	0.819926	1.38859	0.816229	0.813833	0.725967	0.726269	1.00326	0.81665	1.19283	0.764147
AC062031	0.101068	0.104188	0.118246	0.114742	0.121727	0.122994	0.117992	0.107746	0.117273	0.111916	0.108839	0.119749	0.120831	0.124477	0.103753	0.111206	0.103311	0.109766	0.122388	0.102934	0.115134	0.116699	0.121505
AC062032	0.101068	0.106898	0.118246	0.114742	0.121727	0.122994	0.117992	0.107746	0.117273	0.111916	0.108839	0.119749	0.122516	0.124477	0.103753	0.111206	0.103311	0.110528	0.122388	0.102934	0.115134	0.116699	0.122457
AC063932	0.101068	0.104188	0.118246	0.114742	0.121727	0.122994	0.117992	0.107746	0.117273	0.111916	0.108839	0.119749	0.120831	0.124477	0.103753	0.111206	0.103311	0.109766	0.122388	0.102934	0.115134	0.116699	0.121505
AC063944	0.101068	0.104188	0.118246	0.114742	0.121727	0.122994	0.117992	0.107746	0.117273	0.111916	0.108839	0.119749	0.120831	0.124477	0.103753	0.111206	0.103311	0.109766	0.122388	0.102934	0.115134	0.116699	0.121505
AC063976	0.116082	0.104188	0.13338	0.114742	0.121727	0.122994	0.117992	0.107746	0.134641	0.111916	0.125382	0.119749	0.120831	0.138203	0.115465	0.152257	0.105745	0.109766	0.122388	0.102957	0.130623	0.14284	0.121505
AC063979	0.101068	0.104188	0.118246	0.114742	0.121727	0.122994	0.117992	0.107746	0.117273	0.111916	0.108839	0.119749	0.120831	0.124477	0.103753	0.111206	0.103311	0.109766	0.122388	0.102934	0.115134	0.116699	0.121505
AC064834	0.101642	0.177856	0.120155	0.39507	0.169588	0.143006	0.117992	0.110414	0.2781	0.111916	0.111824	0.119749	0.167148	0.124477	0.103753	0.111206	0.103311	0.213999	0.122388	0.118618	0.119915	0.116699	0.121505
AC064836	0.118719	0.104188	0.118246	0.179144	0.121727	0.122994	0.117992	0.107746	0.117273	0.111916	0.142051	0.177737	0.120831	0.124477	0.103753	0.111206	0.13496	0.109766	0.122388	0.115331	0.115134	0.116699	0.121505
AC064837	0.101068	0.104188	0.118246	0.114742	0.121727	0.122994	0.117992	0.107746	0.117273	0.111916	0.108839	0.119749	0.120831	0.124477	0.103753	0.111206	0.103311	0.109766	0.122388	0.102934	0.115134	0.116699	0.121505
AC064847	0.101068	0.104188	0.118246	0.114742	0.121727	0.122994	0.117992	0.107746	0.117273	0.111916	0.108839	0.119749	0.120831	0.124477	0.103753	0.111206	0.103311	0.109766	0.122388	0.102934	0.115134	0.116699	0.121505
AC064850	0.430536	0.992609	0.418009	0.345273	0.218025	0.263367	0.331995	0.384479	0.307381	0.370533	0.501737	0.445179	0.490832	0.165744	0.901095	0.565554	0.230055	0.251555	0.295819	0.436682	0.430674	0.226026	0.587255
AC064852	0.133473	0.104188	0.175187	0.114742	0.121727	0.16008	0.117992	0.107746	0.117273	0.111916	0.108839	0.150196	0.120831	0.124477	0.154705	0.111206	0.103311	0.179126	0.193995	0.102934	0.115134	0.116699	0.121505
AC064853	0.101068	0.105248	0.127557	0.114742	0.162663	0.122994	0.119816	0.107746	0.143935	0.111916	0.10989	0.196539	0.120831	0.124477	0.103753	0.111206	0.103311	0.109766	0.122388	0.105315	0.115134	0.116699	0.122622
AC064865	0.101068	0.104188	0.119018	0.114742	0.121727	0.122994	0.117992	0.107746	0.117273	0.111916	0.108839	0.119749	0.122464	0.124477	0.103753	0.111206	0.104541	0.109766	0.123095	0.102934	0.115134	0.116699	0.121505
AC064871	0.223515	0.175121	0.141327	0.147623	0.139803	0.156769	0.182733	0.135004	0.132774	0.143532	0.132318	0.144432	0.134049	0.134287	0.115496	0.124175	0.127749	0.144313	0.169805	0.150429	0.15264	0.122728	0.134917
AC064872	0.101068	0.104188	0.118246	3.29701	0.398945	0.122994	2.01671	3.84225	0.117273	0.111916	0.108839	0.957383	2.92878	1.09105	0.103753	0.463904	0.103311	1.38854	0.122388	2.17657	0.115134	1.52222	0.121505
AC064874	0.101068	0.104188	0.118246	0.114742	0.121727	0.122994	0.117992	0.107746	0.117273	0.111916	0.108839	0.119749	0.120831	0.124477	0.103753	0.111206	0.103311	0.109766	0.122388	0.102934	0.115134	0.116699	0.121505
AC064875	0.101068	0.104597	0.203652	0.115542	0.121727	0.122994	0.117992	0.107746	0.14361	0.111916	0.108839	0.245256	0.121594	0.124477	0.116855	0.111206	0.289766	0.14577	0.122388	0.102934	2.15616	0.140429	0.121505
AC066593	0.967571	0.104188	0.118246	0.187965	0.236526	0.160087	0.117992	0.107746	0.117273	0.111916	0.974908	0.119749	0.120831	2.4237	0.103753	0.111206	3.09024	2.83938	2.68767	0.102934	0.519703	0.116699	0.121505
AC066612	0.101068	0.104188	0.118246	0.114742	0.121727	0.122994	0.117992	0.107746	0.117273	0.111916	0.108839	0.119749	0.120831	0.124477	0.103753	0.111206	0.103311	0.109766	0.122388	0.102934	0.115134	0.116699	0.121505
AC066692	0.101068	0.155743	0.118246	0.114742	0.121727	0.122994	0.117992	0.107746	0.222883	0.111916	0.108839	0.119749	0.120831	0.124477	0.103753	0.111206	0.118831	0.138751	0.122388	0.102934	0.115134	0.116699	0.121505
AC067718	0.101068	0.104188	0.118246	0.114742	0.121727	0.122994	0.117992	0.107746	0.117273	0.111916	0.108839	0.119749	0.120831	0.124477	0.103753	0.111206	0.103311	0.109766	0.122388	0.102934	0.115134	0.116699	0.121505
AC067735	0.101068	0.104188	0.118246	0.114742	0.121727	0.122994	0.117992	0.107746	0.117273	0.111916	0.108839	0.119749	0.120831	0.124477	0.103753	0.111206	0.103311	0.109766	0.122388	0.102934	0.115134	0.116699	0.121505
AC067742	0.101068	0.104188	0.118246	0.114742	0.121727	0.122994	0.117992	0.107746	0.117273	0.111916	0.108839	0.119749	0.120831	0.124477	0.103753	0.111206	0.103311	0.109766	0.122388	0.102934	0.115134	0.116699	0.121505
AC067751	0.101068	0.104188	0.118246	0.114742	0.121727	0.122994	0.117992	0.107746	0.117273	0.111916	0.108839	0.119749	0.120831	0.124477	0.103753	0.111206	0.103311	0.109766	0.122388	0.102934	0.115134	0.116699	0.121505
AC067805	0.101068	0.104188	0.118246	0.114742	0.121727	0.122994	0.117992	0.107746	0.117273	0.111916	0.108839	0.119749	0.120831	0.124477	0.103753	0.111206	0.103311	0.109766	0.122388	0.102934	0.115134	0.116699	0.121505
AC067852	0.101068	0.104188	0.118246	0.114742	0.121727	1.32588	0.268345	0.107746	0.117273	0.111916	0.108839	0.119749	0.120831	0.730591	0.103753	0.111206	0.103311	0.109766	0.122388	0.11638	0.115137	0.116699	0.121505
AC067940	0.101068	0.104188	0.118246	0.114742	0.121727	0.122994	0.117992	0.107746	0.228439	0.321606	0.108839	0.119749	0.120831	0.124477	0.103753	0.111206	0.103311	0.109766	0.122388	0.202689	0.115134	0.116699	0.121505
AC067945	0.479143	0.763362	0.561153	0.194267	0.662951	0.158719	0.600765	0.376568	0.255921	0.438352	0.288259	0.983111	0.912221	0.159427	0.353686	0.695735	0.541686	0.782942	0.760356	0.482027	0.767846	0.156102	0.226405
AC067956	0.101956	0.112965	0.118473	0.114805	0.138654	0.122994	0.118047	0.115439	0.117785	0.139761	0.108839	0.119763	0.17411	0.265491	0.115961	0.120724	0.103673	0.132112	0.150695	0.131035	0.115748	0.182121	0.121777
AC067957	0.101068	0.104188	0.118246	0.114742	0.121727	0.122994	0.117992	0.107746	0.117273	0.111916	0.108839	0.119749	0.120831	0.124477	0.103753	0.111206	0.103311	0.109766	0.122388	0.102934	0.115134	0.116699	0.121505
AC067959	0.164671	0.104457	0.119993	0.114993	0.122047	0.123036	0.118193	0.108763	0.117347	0.168834	0.109116	0.119903	0.122107	0.126946	0.104423	0.111354	0.258751	0.109974	0.123262	0.103031	0.115411	0.507771	0.180297
AC067960	0.101068	0.104188	0.118246	0.114742	0.121727	0.122994	0.117992	0.107746	0.117273	0.111916	0.108839	0.119749	0.120831	0.12926	0.103753	0.111206	0.103311	0.109766	0.122388	0.102934	0.115134	0.116699	0.121505
AC067961	0.101068	0.104188	0.118246	0.114742	0.121727	0.122994	0.117992	0.107746	0.117273	0.111916	0.108839	0.119749	0.120831	0.124477	0.103753	0.111206	0.103311	0.109766	0.122388	0.102934	0.115134	0.116699	0.121505
AC067968	0.242245	0.293878	0.118246	0.114742	0.121727	0.122994	0.203974	0.147332	0.117273	0.123493	0.108839	0.119749	0.241246	0.124477	0.195263	0.30183	0.103311	0.119228	0.122388	0.136417	0.20311	0.116699	0.170142
AC067969	0.101068	0.104188	0.118246	0.114742	0.1433	0.122994	0.117992	0.107746	0.117273	0.111916	0.108839	0.119749	0.120831	0.124477	0.103753	0.111206	0.103311	0.109766	0.122388	0.102934	0.115134	0.81947	0.121505
AC068014	0.101068	0.104188	0.118246	0.114742	0.121727	0.122994	0.117992	0.107746	0.117273	0.111916	0.108839	0.119749	0.120831	0.124477	0.103753	0.111206	0.103311	0.109766	0.122388	0.102934	0.115134	0.116699	0.121505
AC068020	0.101068	0.104188	0.118246	0.114742	0.121727	0.122994	0.117992	0.107746	0.117273	0.111916	0.108839	0.119749	0.120831	0.124477	0.103753	0.111206	0.103311	0.109766	0.122388	0.102934	0.115134	0.116699	0.121505
AC068039	0.101068	0.290488	0.36032	0.256837	0.170183	0.122994	0.184432	0.180202	0.170828	0.189809	0.165261	0.24929	0.120831	0.187748	0.132569	0.175004	0.138706	0.178468	0.182386	0.127413	0.186293	0.120663	0.366474
AC068042	0.101068	0.104188	0.118246	0.114742	0.121727	0.122994	0.117992	0.107746	0.117273	0.111916	0.108839	0.119749	0.120831	0.124477	0.103753	0.111206	0.103311	0.109766	0.122388	0.102934	0.115134	0.116699	0.121505
AC068044	0.101068	0.104188	0.118246	0.114742	0.121727	0.122994	0.117992	0.107746	0.117273	0.111916	0.108839	0.119749	0.120831	0.124477	0.103753	0.111206	0.103311	0.109766	0.122388	0.102934	0.115134	0.116699	0.121505
AC068057	0.101068	0.104188	0.118246	0.114742	0.121727	0.122994	0.117992	0.107746	0.117273	0.111916	0.108839	0.12109	0.120831	0.124477	0.103753	0.111206	0.103311	0.109766	0.122388	0.102934	0.115134	0.138291	0.121505
AC068058	0.101068	0.104188	0.118246	0.114742	0.121727	0.122994	0.117992	0.107746	0.117273	0.111916	0.108839	0.119749	0.120831	0.124477	0.103753	0.111206	0.103311	0.109766	0.122388	0.102934	0.115134	0.116699	0.121505
AC068062	0.101068	0.104188	0.118246	0.114742	0.121727	0.122994	0.117992	0.107746	0.117273	0.111916	0.108839	0.119749	0.120831	0.124477	0.103753	0.111206	0.103311	0.109766	0.122388	0.102934	0.115134	0.116699	0.121505
AC068134	0.789786	0.535261	1.77728	0.725438	1.11605	0.415044	0.435459	0.390261	1.06565	0.961768	0.570401	0.698916	0.478683	0.620404	1.1534	0.149279	0.703412	0.582791	0.14925	0.596743	1.83326	2.76705	0.6217
AC068135	0.101068	0.104188	0.118246	0.114742	0.121727	0.122994	0.117992	0.107746	0.117273	0.111916	0.108839	0.119749	0.120831	0.124477	0.103753	0.111206	0.103311	0.109766	0.122388	0.470114	0.115134	0.116699	0.121505
AC068137	0.101068	0.104188	0.118246	0.114742	0.121727	0.122994	0.117992	0.107746	0.117273	0.156788	0.108839	0.119749	0.120831	0.124477	0.103753	0.111206	0.103311	0.109766	0.122388	0.167284	0.115134	0.116699	0.167805
AC068138	0.11965	0.107379	0.118246	0.114742	0.155098	0.122994	0.284801	0.116232	0.140998	0.168554	0.126498	0.125437	0.120831	0.124477	0.108187	0.111206	0.103311	0.109766	0.151491	0.102934	0.120213	0.116699	0.139972
AC068196	0.101068	0.13597	0.137734	0.133984	0.124771	0.124585	0.122288	0.111209	0.128633	0.11818	0.124218	0.126102	0.120831	0.134711	0.109859	0.119224	0.111647	0.113993	0.12597	0.10751	0.138517	0.123596	0.127877
AC068279	0.101068	0.104188	0.118246	0.114742	0.121727	0.122994	0.117992	0.107746	0.117273	0.111916	0.291385	0.119749	0.120831	0.124477	0.103753	0.111206	0.103311	0.109766	0.122388	0.102934	0.115134	0.116699	0.121505
AC068282	0.154108	1.03353	1.43558	0.162453	0.333095	0.154615	1.28948	0.64923	0.165444	1.70052	0.493047	0.254516	0.723765	0.151374	0.151448	0.205659	0.757279	0.16043	0.24398	0.856738	0.305845	0.291134	0.142816
AC068286	0.101068	0.104581	0.122397	0.114742	0.121727	0.122994	0.117992	0.107746	0.117273	0.111916	0.108839	0.120449	0.120831	0.124477	0.104844	0.111206	0.104047	0.109766	0.122388	0.102934	0.118873	0.118659	0.121505
AC068287	0.101068	0.104188	0.118246	0.114742	0.121727	0.122994	0.117992	0.107746	0.117273	0.111916	0.108839	0.119749	0.120831	0.124477	0.103753	0.111206	0.103311	0.109766	0.122388	0.102934	0.115134	0.116699	0.121505
AC068292	0.101068	0.104188	0.118246	0.114742	0.121727	0.122994	0.117992	0.107746	0.117273	0.111916	0.108839	0.119749	0.120831	0.124477	0.103753	0.111206	0.103311	0.109766	0.122388	0.102934	0.115134	0.116699	0.121505
AC068483	0.101068	0.104188	0.118246	0.114742	0.121727	0.122994	0.117992	0.107746	0.117273	0.111916	0.108839	0.119749	0.120831	0.124477	0.106712	0.111206	0.103311	0.109766	0.122388	0.102934	0.115134	0.116699	0.121505
AC068489	0.101068	0.104188	0.118246	0.114742	0.121727	0.122994	0.117992	0.107746	0.117273	0.111916	0.108839	0.119749	0.120831	0.124477	0.103753	0.114663	0.103311	0.109766	0.122388	0.111963	0.134261	0.126772	0.121505
AC068490	0.101484	0.104339	0.119136	0.115542	0.122447	0.123138	0.118094	0.108497	0.117545	0.11193	0.109128	0.120141	0.122125	0.125073	0.104428	0.111402	0.103992	0.109916	0.122742	0.103231	0.115793	0.117483	0.121996
AC068491	0.113988	0.219884	0.717556	0.114742	0.272862	0.136235	0.271027	0.609485	0.142671	0.130678	0.151021	0.119749	0.215993	0.18789	0.103773	0.547595	0.103311	0.205579	0.122389	0.102934	0.115134	0.116712	0.121505
AC068492	0.101068	0.104188	0.118246	0.114742	0.121727	0.122994	0.117992	0.107746	0.117273	0.111916	0.108839	0.119749	0.120831	0.367823	0.103753	0.111206	0.103311	0.109766	0.122388	0.102934	0.115134	0.116699	0.121505
AC068499	0.128212	0.372963	0.165239	0.120794	0.168963	0.124346	0.517497	0.885484	0.124981	0.344325	0.357978	0.473117	0.120831	0.45754	0.107358	0.290494	0.314831	0.434641	0.133719	0.111459	0.151376	0.116699	0.124251
AC068506	0.101068	0.104188	0.118246	0.114742	0.121727	0.122994	0.117992	0.107746	0.117273	0.111916	0.108839	0.119749	0.120831	0.124477	0.103753	0.111206	0.103311	0.109766	0.122388	0.102934	0.115134	0.116699	0.121505
AC068522	0.446693	0.321116	0.9879	0.277743	0.262419	0.346	0.929823	0.107746	0.117273	0.20642	0.417469	0.382274	0.120831	0.181074	0.815618	0.326572	0.284457	0.201398	0.705504	0.489229	0.239023	0.311685	0.374907
AC068533	0.11869	2.09154	2.45596	1.04629	1.9634	1.22759	1.08042	1.79521	1.85006	1.83714	1.21318	1.08376	1.89277	2.14751	1.50783	1.3831	1.66485	2.09795	2.43543	1.34673	1.76291	0.154694	1.55452
AC068535	0.101068	0.104188	0.118246	0.114742	0.121727	0.122994	0.117992	0.10841	0.117973	0.111916	0.108839	0.119749	0.120831	0.130673	0.103753	0.111206	0.103311	0.109766	0.122388	0.102934	0.115134	0.116699	0.121505
AC068538	0.736238	0.755458	0.754998	0.43334	0.894173	1.18927	0.677051	0.729295	0.569939	0.605213	0.454493	0.624128	1.35887	1.57605	0.949017	0.85897	0.670104	0.703296	1.46568	0.757984	0.636471	0.956621	0.424369
AC068542	0.101068	0.104188	0.118246	0.114742	0.121727	0.122994	0.117992	0.107746	0.117273	0.111916	0.108839	0.119749	0.120831	0.124477	0.103753	0.111206	0.103311	0.109766	0.122388	0.102934	0.115134	0.116699	0.121505
AC068570	0.101068	0.104188	0.118246	0.114742	0.121727	0.122994	0.117992	0.107746	0.117273	0.111916	0.108839	0.119749	0.120831	0.124477	0.103753	0.111206	0.103311	0.109766	0.122388	0.102934	0.115134	0.116699	0.121505
AC068580	0.184736	0.587356	0.326601	0.114742	0.121727	0.153859	0.15718	0.219708	0.117273	1.58733	0.257852	0.376392	0.53381	0.124477	1.324	0.820394	0.548467	0.805892	0.221853	0.672926	0.448007	0.330729	0.248719
AC068587	0.101068	0.104188	0.118246	0.114742	0.121727	0.122994	0.117992	0.107746	0.117273	0.111916	0.108839	0.119749	0.120831	0.124477	0.103753	0.111206	0.103311	0.109766	0.122388	0.102934	0.115134	0.116699	0.121505
AC068610	0.136296	0.345042	0.174815	0.148036	0.122535	0.188662	2.40472	1.42493	0.382806	0.112394	0.514148	0.55054	1.25067	0.740069	2.26577	0.458555	1.04281	0.578572	0.566823	0.229441	0.508	0.1181	0.354306
AC068620	1.47667	0.13691	0.118246	0.114742	0.121727	0.166364	0.141321	0.165302	0.117276	0.161217	0.204135	0.119749	0.120831	0.124477	0.103753	0.111206	0.10358	0.109766	0.209353	0.125567	0.115183	0.116699	0.121505
AC068641	0.101068	0.104188	0.118246	0.114742	0.121727	0.122994	0.117992	0.107746	0.117273	0.111916	0.108839	0.119749	0.120831	0.124477	0.103753	0.111206	0.103311	0.109766	0.122388	0.102934	0.115134	0.116699	0.121505
AC068643	0.101068	0.104188	0.118246	0.114742	0.121727	0.122994	0.117992	0.107746	0.117273	0.111916	0.108839	0.119749	0.120831	0.124477	0.103753	0.111206	0.103311	0.109766	0.122388	0.102934	0.115134	0.116699	0.121505
AC068657	0.921314	0.400249	0.546545	0.663913	0.42195	1.1086	0.834518	0.897416	0.604401	0.543795	0.534824	0.248399	0.711503	0.124477	0.758675	0.720769	0.791559	0.538462	1.18929	0.6918	0.18234	0.765009	0.698467
AC068669	0.101068	0.104188	0.118246	0.114742	0.121727	0.122994	0.117992	0.107746	0.117273	0.111916	0.108839	0.119749	0.120831	0.124477	0.103753	0.111206	0.103311	0.109766	0.122388	0.102934	0.115134	0.116699	0.121505
AC068704	0.101068	0.104188	0.118246	0.114742	0.121727	0.122994	0.117992	0.107746	0.117273	0.111916	0.108839	0.119749	0.120831	0.124477	0.103753	0.111206	0.103311	0.109766	0.122388	0.102934	0.115134	0.116699	0.121505
AC068706	0.101068	0.104188	0.118246	0.114742	0.121727	0.122994	0.117992	0.107746	0.117273	0.111916	0.108839	0.119749	0.120831	0.124477	0.103753	0.111206	0.103311	0.109766	0.122388	0.102934	0.115134	0.116699	0.121505
AC068718	0.103769	0.827776	0.124889	0.116145	0.122899	0.168041	0.157311	0.110551	0.117714	0.164165	0.177945	0.120219	0.122674	0.127207	0.111582	0.11205	0.10502	0.110818	0.123346	0.121117	0.117027	0.118016	0.122653
AC068754	0.101068	0.104188	0.118246	0.114742	0.121727	0.122994	0.117992	0.107746	0.117273	0.111916	0.108839	0.119749	0.120831	0.124477	0.103753	0.111206	0.103311	0.109766	0.122388	0.102934	0.115134	0.116699	0.121505
AC068831	2.70408	2.31467	2.53978	2.01698	3.12302	2.9246	2.91301	1.82383	1.85659	1.99475	2.41763	1.55713	3.36357	2.30218	2.31729	1.49401	2.28121	2.74405	3.78264	1.91606	2.6414	4.23615	2.7386
AC068858	0.101068	0.104188	0.118246	0.114742	0.121727	0.122994	0.117992	0.107746	0.117273	0.111916	0.108839	0.119749	0.120831	0.124477	0.103753	0.111206	0.103311	0.109766	0.122388	0.102934	0.115134	0.116699	0.121505
AC068896	0.101068	0.104188	0.118246	0.114742	0.121727	0.122994	0.117992	0.107746	0.117273	0.111916	0.108839	0.119749	0.120831	0.124477	0.103753	0.111206	0.103311	0.109766	0.122388	0.102934	0.115134	0.116699	0.121505
AC068946	0.101068	0.104188	0.118246	0.114742	0.121727	0.122994	0.117992	0.107746	0.117273	0.111916	0.108839	0.119749	0.120831	0.124477	0.103753	0.111206	0.103311	0.109766	0.122388	0.102934	0.115134	0.116699	0.121505
AC068987	0.101068	0.104188	0.118246	0.114742	0.185851	0.122994	0.117992	0.107746	0.117273	0.111916	0.108839	0.119749	0.12868	0.124477	0.14945	0.111206	0.103311	0.109766	0.122388	0.102934	0.115152	0.116699	0.121505
AC069067	0.101068	0.104188	0.118246	0.114742	0.121727	0.122994	0.117992	0.107746	0.117273	0.111916	0.108839	0.119749	0.120831	0.124477	0.103753	0.111206	0.103311	0.109766	0.122388	0.102934	0.115134	0.116699	0.121505
AC069082	0.101068	0.104188	0.118246	0.114742	0.121727	0.122994	0.117992	0.107746	0.117273	0.111916	0.108839	0.119749	0.120831	0.124477	0.103753	0.111206	0.103311	0.109766	0.122388	0.102934	0.115134	0.116699	0.121505
AC069154	0.101068	0.104188	0.199179	0.114742	0.121727	0.167188	0.128574	0.118679	0.117273	0.111916	0.12113	0.130722	0.120831	0.124477	0.103753	0.111206	0.103311	0.150069	0.122388	0.102934	0.115134	0.116699	0.121505
AC069155	0.101068	0.104189	0.118246	0.277949	0.121727	0.122994	0.118428	0.107746	0.129199	0.111916	0.108839	0.119749	0.120833	0.124477	0.103753	0.111206	0.103311	0.109774	0.122388	0.110048	0.115134	0.116699	0.121505
AC069157	0.101068	0.104188	0.118246	0.114742	0.121727	0.122994	0.117992	0.107746	0.117273	0.111916	0.108839	0.119749	0.120831	0.124477	0.103753	0.111206	0.103311	0.109766	0.122388	0.102934	0.115134	0.116699	0.121505
AC069200	0.101068	0.104188	0.118246	0.114742	0.121727	0.122994	0.117992	0.107746	0.117273	0.111916	0.108839	0.119749	0.120831	0.124477	0.103753	0.111206	0.103311	0.109766	0.122388	0.102934	0.115134	0.116699	0.121505
AC069213	1.07102	0.136543	0.118246	0.120523	0.299389	0.224698	0.234167	2.26506	0.194969	3.48682	0.237802	0.299181	0.202584	2.95379	1.02242	1.79247	3.53828	1.49051	3.50409	0.197767	0.158087	3.76268	4.4168
AC069227	0.101068	0.104188	0.118246	0.114742	0.121727	0.122994	0.117992	0.107746	0.117273	0.111916	0.108839	0.119749	0.120831	0.124477	0.103753	0.111206	0.103311	0.109766	0.122388	0.102934	0.115134	0.116699	0.121505
AC069240	0.101068	0.104188	0.118246	0.114742	0.121727	0.122994	0.117992	0.107746	0.117273	0.111916	0.108839	0.119749	0.120831	0.124477	0.103753	0.111206	0.103311	0.109766	0.122388	0.102934	0.115134	0.116699	0.121505
AC069243	0.101068	0.104188	0.118246	0.114742	0.121727	0.122994	0.117992	0.107746	0.117273	0.111916	0.108839	0.119749	0.120831	0.124477	0.103753	0.111206	0.103311	0.109766	0.122388	0.102934	0.115134	0.116699	0.121505
AC069257	0.125063	0.104188	0.246241	0.114742	2.88733	0.231811	0.129793	0.169675	0.135293	0.165168	0.108839	0.216989	0.147003	0.124477	0.125069	0.212145	0.860827	0.149818	0.122388	1.12087	0.115134	0.116699	0.121505
AC069276	0.101068	0.104188	0.118246	0.114742	0.121727	0.122994	0.117992	0.107746	0.117273	0.111916	0.108839	0.119749	0.120831	0.124477	0.103753	0.111206	0.103311	0.109766	0.122388	0.102934	0.115134	0.116699	0.121505
AC069277	0.118744	2.24095	0.119171	1.59845	0.121911	0.123283	0.118139	1.02825	0.117367	0.150236	2.98512	0.375843	0.121215	0.185106	0.603565	0.199236	0.106387	0.236178	0.801002	3.55179	0.505013	2.98731	0.133365
AC069278	1.03258	1.81164	0.9508	0.769381	1.19323	1.29633	1.48547	0.395707	0.689435	0.366239	1.75614	0.75523	1.13851	0.30005	1.29178	0.637866	1.16974	0.711709	1.07019	0.42302	1.68478	0.690396	1.40564
AC069280	0.101068	0.104188	0.118246	0.114742	0.121727	0.122994	0.117992	0.107746	0.117273	0.111916	0.108839	0.119749	0.120831	0.124477	0.103753	0.111206	0.103311	0.109766	0.122388	0.102934	0.115134	0.116699	0.121505
AC069282	3.62051	1.22217	2.53919	2.51767	2.75029	2.55733	2.37523	2.84658	1.70428	2.35406	3.2454	1.43563	2.97455	3.20659	2.50096	2.43963	2.60867	2.87581	2.37578	2.7818	2.66081	2.43145	2.16984
AC069285	0.101068	0.104188	0.118246	0.114742	0.121727	0.122994	0.117992	0.107746	0.117273	0.111916	0.108839	0.119749	0.120831	0.124477	0.103753	0.111206	0.103311	0.109766	0.122388	0.102934	0.115134	0.116699	0.121505
AC069286	0.101068	0.104188	0.118246	0.114742	0.121727	0.122994	0.117992	0.107746	0.117273	0.111916	0.108839	0.119749	0.120831	0.124477	0.103753	0.111206	0.103311	0.109766	0.122388	0.102934	0.115134	0.116699	0.121505
AC069287	2.94759	3.04871	0.165263	3.7353	0.121727	2.99098	2.77471	3.04958	3.23486	3.44709	4.54044	3.28692	0.120831	0.124477	2.67316	2.41132	3.00208	3.72344	0.122388	3.64387	0.115134	0.116699	3.37923
AC069294	0.101068	0.104188	0.118246	0.114742	0.121727	0.122994	0.117992	0.107746	0.117273	0.111916	0.108839	0.119749	0.120831	0.124477	0.103753	0.111206	0.103311	0.109766	0.122388	0.102934	0.115134	0.116699	0.121505
AC069303	0.101068	0.104188	0.118246	0.114742	0.121727	0.122994	0.117992	0.107746	0.117273	0.111916	0.108839	0.119749	0.120831	0.124477	0.103753	0.111206	0.103311	0.109766	0.122388	0.102934	0.115134	0.116699	0.121505
AC069363	0.101068	0.104188	0.118922	0.114742	0.121727	0.122994	0.117992	0.107746	0.118185	0.286299	0.109029	0.119749	0.120831	0.124477	0.103753	0.181589	0.103311	0.109766	0.123937	0.102934	0.115134	0.119092	0.121505
AC069368	0.102452	0.231371	0.977396	0.193226	0.261871	0.183858	0.21622	0.10867	0.1937	0.114051	0.170534	0.127588	0.250867	0.127252	0.184322	0.112789	0.181069	0.112886	0.71644	0.214466	0.121759	0.403874	0.121779
AC069394	0.101068	0.104188	0.118246	0.114742	0.121727	0.169674	0.117992	0.11155	0.121283	0.111916	0.108839	0.119749	0.120831	0.124477	0.103753	0.114889	0.103311	0.113378	0.122388	0.102934	0.115134	0.116699	0.126026
AC069513	0.46427	0.251207	0.1375	0.180447	0.163305	0.133648	0.220892	0.184466	0.127641	0.211247	0.276045	0.279943	0.181316	0.124477	0.410062	0.287419	0.270989	0.254359	0.274996	0.177695	0.360161	0.313678	0.21238
AC069547	1.07182	0.652242	0.551325	0.233381	0.319031	1.0199	0.681995	0.57421	0.68715	0.570634	0.406733	0.554256	1.02144	0.543128	0.283305	0.32204	0.7145	0.436025	0.258688	0.664941	0.639321	0.403107	0.581009
AC072031	0.101068	0.104188	0.118246	0.114742	0.121727	0.122994	0.117992	0.107746	0.117273	0.111916	0.108839	0.119749	0.120831	0.124477	0.103753	0.111206	0.103311	0.109766	0.122388	0.102934	0.115134	0.116699	0.121505
AC072052	0.75749	0.104188	0.347363	0.114742	0.121727	0.415726	0.243694	0.768079	0.117273	1.66656	0.264674	0.119749	0.120831	0.671352	0.103753	0.234633	0.932707	0.711867	0.543919	0.102934	0.115134	0.116699	0.121505
AC072061	0.299799	0.348062	0.388083	0.453092	0.467558	0.392494	0.518277	0.533178	0.553896	0.290903	0.421153	0.422592	0.454098	0.275429	0.455391	0.732234	0.408316	0.409789	0.624566	0.373458	0.539642	0.383394	0.421336
AC072062	3.61653	1.91639	1.79789	0.168978	0.305603	1.1303	1.48021	1.37147	1.96333	1.39757	1.23954	1.07356	0.310401	1.16295	1.456	1.41866	0.72842	1.66412	0.215469	0.762719	1.85681	1.53686	1.8284
AC073043	0.506238	0.363147	1.21761	0.627068	0.20735	0.321786	1.12876	0.110742	0.581852	0.111916	0.309356	0.129759	0.57709	0.376297	0.240185	0.477487	0.160595	0.146416	0.155883	0.404112	0.660539	0.361044	0.398398
AC073046	2.43923	0.871675	1.36682	2.13332	1.5461	0.984084	1.33778	1.42343	0.9344	1.03347	1.34243	1.07884	1.58497	0.509808	1.88676	0.629754	2.42479	1.96171	1.10976	0.504748	1.23436	1.02761	1.13168
AC073052	0.158361	0.265815	0.856961	0.32077	0.350314	0.157159	0.117992	0.107746	0.117273	0.11502	0.108839	0.119749	0.142173	0.188825	0.103753	0.111206	0.103311	0.290596	0.133058	0.123708	0.351567	0.261037	0.147397
AC073055	0.125542	0.104188	0.118246	0.137391	0.121727	0.122994	0.117992	0.107746	0.117273	0.111916	0.108839	0.119749	0.120831	0.124477	0.103753	0.116169	0.103311	0.119481	0.122388	0.170884	0.115134	0.116699	0.121505
AC073063	2.60963	2.60815	3.19307	2.20191	3.05988	2.38639	2.60352	2.0334	2.21476	2.09973	1.00909	1.75806	3.02576	2.50178	2.04814	2.37639	1.78546	2.34395	2.54992	2.72905	2.89615	2.51439	1.89079
AC073065	0.107597	0.104188	0.118246	0.114742	0.121727	0.122994	0.128553	0.107746	0.13447	0.111916	0.121049	0.136134	0.120831	0.124477	0.129236	0.111206	0.103311	0.109766	0.122388	0.102934	0.115134	0.116699	0.121505
AC073069	0.101068	0.170991	0.432874	0.114742	0.121727	0.122994	0.233761	0.107746	0.117273	0.111916	0.247752	0.181275	0.120831	0.124477	0.103753	0.111206	0.103311	0.274067	0.122388	0.102934	0.115134	0.116699	0.266627
AC073071	0.120027	0.106369	0.118246	0.116663	0.122141	0.12341	0.139243	0.111033	0.120532	0.117162	0.109055	0.119943	0.120831	0.124477	0.103753	0.112582	0.103311	0.109784	0.126961	1.04365	0.115134	0.146308	0.127123
[truncated: 45,990 more rows]
